# Supplementary material for: A multiomics analysis of direct interkingdom dynamics between influenza A virus and Streptococcus pneumoniae uncovers host-independent changes to bacterial virulence fitness
Source: PLoS Pathog. 2022 Dec 21;18(12):e1011020. doi: 10.1371/journal.ppat.1011020 (PMC9815659; doi:10.1371/journal.ppat.1011020)
Supplement: S1 Data — (XLSX) [file ppat.1011020.s016.xlsx]

## Sheet: AE-MS_significant
IAV+Spn_BR1	IAV+Spn_BR2	IAV+Spn_BR3	Spn_BR1	Spn_BR2	Spn_BR3	C: Student's T-test Significant IAV+Spn_Spn	C: Student's T-test significant	N: Peptides	N: Razor + unique peptides	N: Unique peptides	N: Sequence coverage [%]	N: Unique + razor sequence coverage [%]	N: Unique sequence coverage [%]	N: Mol. weight [kDa]	N: Q-value	N: Score	N: Intensity	N: MS/MS count	N: -Log Student's T-test p-value IAV+Spn_Spn	N: Student's T-test Difference IAV+Spn_Spn	N: Student's T-test Test statistic IAV+Spn_Spn	T: Protein IDs	Acceession	Description	Gene	Ordered locus	Species
33.1138	32.8117	34.5266	31.9987	32.0551	31.7926	+	IAV+Spn_Spn	38	38	38	82	82	82	52.898	0	323.31	39676000000	1529	1.64426	1.53526	2.87216	sp|P0C2J9|TACY_STRPN	P0C2J9	Pneumolysin (Ply) (Thiol-activated cytolysin)	ply	SP_1923	Streptococcus pneumoniae serotype 4 (strain ATCC BAA-334 / TIGR4)
32.5576	32.4332	33.3691	32.1075	31.9601	31.8914	+	IAV+Spn_Spn	18	18	18	68.3	68.3	68.3	28.867	0	323.31	31815000000	1140	1.55217	0.800288	2.66517	sp|Q97N56|RS2_STRPN	Q97N56	30S ribosomal protein S2	rpsB	SP_2215	Streptococcus pneumoniae serotype 4 (strain ATCC BAA-334 / TIGR4)
31.7939	31.9511	31.5788	30.9769	30.9256	31.3452	+	IAV+Spn_Spn	15	15	15	54.3	54.3	54.3	35.355	0	323.31	13998000000	684	2.11351	0.692017	4.05595	sp|P0A3M9|LDH_STRPN	P0A3M9	L-lactate dehydrogenase (L-LDH) (EC 1.1.1.27)	ldh	SP_1220	Streptococcus pneumoniae serotype 4 (strain ATCC BAA-334 / TIGR4)
30.1681	30.5707	30.4748	29.4296	30.138	29.7629	+	IAV+Spn_Spn	40	40	40	46.7	46.7	46.7	116.06	0	323.31	5951200000	551	1.5399	0.627709	2.63811	sp|Q97QE4|CARB_STRPN	Q97QE4	Carbamoyl-phosphate synthase large chain (EC 6.3.5.5) (Carbamoyl-phosphate synthetase ammonia chain)	carB	SP_1275	Streptococcus pneumoniae serotype 4 (strain ATCC BAA-334 / TIGR4)
30.4697	30.015	29.8098	29.5744	29.5271	29.4849	+	IAV+Spn_Spn	24	24	24	62.7	62.7	62.7	51.127	0	323.31	4945000000	518	1.65429	0.56937	2.89511	tr|A0A0H2UQ00|A0A0H2UQ00_STRPN	A0A0H2UQ00	Glyceraldehyde-3-phosphate dehydrogenase, NADP-dependent (EC 1.2.1.9)	gapN	SP_1119	Streptococcus pneumoniae serotype 4 (strain ATCC BAA-334 / TIGR4)
30.6845	30.0922	30.0278	29.0083	28.3773	27.8264	+	IAV+Spn_Spn	29	29	29	44.2	44.2	44.2	97.285	0	323.31	4113100000	448	2.31806	1.86413	4.6564	tr|A0A0H2URT2|A0A0H2URT2_STRPN	A0A0H2URT2	Aldehyde-alcohol dehydrogenase	SP_2026	SP_2026	Streptococcus pneumoniae serotype 4 (strain ATCC BAA-334 / TIGR4)
30.1617	30.0146	30.1765	29.2102	29.4184	29.0615	+	IAV+Spn_Spn	17	17	15	35.5	35.5	33.3	54.645	0	288.19	4470700000	341	3.11044	0.887584	7.67324	sp|Q97PT4|ATPA_STRPN	Q97PT4	ATP synthase subunit alpha (EC 7.1.2.2) (ATP synthase F1 sector subunit alpha) (F-ATPase subunit alpha)	atpA	SP_1510	Streptococcus pneumoniae serotype 4 (strain ATCC BAA-334 / TIGR4)
30.0678	29.6946	30.0996	28.4415	29.073	28.7701	+	IAV+Spn_Spn	15	15	15	63.8	63.8	63.8	33.554	0	204.36	3655000000	336	2.52378	1.19244	5.32446	tr|A0A0H2UP34|A0A0H2UP34_STRPN	A0A0H2UP34	Glucokinase (EC 2.7.1.2)	gki	SP_0668	Streptococcus pneumoniae serotype 4 (strain ATCC BAA-334 / TIGR4)
30.9581	30.3922	30.7137	30.3103	30.2296	29.6039	+	IAV+Spn_Spn	11	11	11	49.8	49.8	49.8	24.886	0	201.42	7127900000	318	1.38768	0.640057	2.31133	sp|Q9AHD2|CPSD_STRPN	Q9AHD2	Tyrosine-protein kinase CpsD (EC 2.7.10.2)	cpsD	SP_0349	Streptococcus pneumoniae serotype 4 (strain ATCC BAA-334 / TIGR4)
30.3874	31.0154	31.4185	28.3292	29.7646	29.5548	+	IAV+Spn_Spn	11	11	11	53.4	53.4	53.4	34.177	0	132.95	6727900000	297	1.78378	1.72422	3.19989	tr|A0A0H2UNJ5|A0A0H2UNJ5_STRPN	A0A0H2UNJ5	Enoyl-(Acyl-carrier-protein) reductase (EC 1.3.1.9)	fabK	SP_0419	Streptococcus pneumoniae serotype 4 (strain ATCC BAA-334 / TIGR4)
30.4226	28.3842	28.409	27.1566	27.4573	24.3183	+	IAV+Spn_Spn	42	42	42	40.9	40.9	40.9	136.99	0	323.31	2274500000	267	1.37664	2.76119	2.28822	sp|Q97NQ8|RPOC_STRPN	Q97NQ8	DNA-directed RNA polymerase subunit beta' (RNAP subunit beta') (EC 2.7.7.6) (RNA polymerase subunit beta') (Transcriptase subunit beta')	rpoC	SP_1960	Streptococcus pneumoniae serotype 4 (strain ATCC BAA-334 / TIGR4)
29.6137	29.3686	29.6084	28.4753	27.8295	27.6983	+	IAV+Spn_Spn	14	14	14	51.2	51.2	51.2	37.617	0	209.48	2585700000	265	2.72134	1.52921	6.03562	sp|Q97NQ0|ASNA_STRPN	Q97NQ0	Aspartate--ammonia ligase (EC 6.3.1.1) (Asparagine synthetase A)	asnA	SP_1970	Streptococcus pneumoniae serotype 4 (strain ATCC BAA-334 / TIGR4)
28.7792	28.4264	28.3119	28.101	27.5535	27.9123	+	IAV+Spn_Spn	12	12	12	42.8	42.8	42.8	41.821	0	160.76	1814900000	212	1.71934	0.650245	3.04627	tr|A0A0H2UQW6|A0A0H2UQW6_STRPN	A0A0H2UQW6	Sugar ABC transporter, ATP-binding protein	msmK	SP_1580	Streptococcus pneumoniae serotype 4 (strain ATCC BAA-334 / TIGR4)
29.9813	28.6702	29.0354	28.3593	27.6858	28.2168	+	IAV+Spn_Spn	14	14	14	46	46	46	41.303	0	200.05	2526600000	188	1.51694	1.14161	2.58777	tr|A0A0H2UNF3|A0A0H2UNF3_STRPN	A0A0H2UNF3	UDP-N-acetylglucosamine-2-epimerase (EC 5.1.3.14)	cps4I	SP_0357	Streptococcus pneumoniae serotype 4 (strain ATCC BAA-334 / TIGR4)
29.6852	29.9684	30.6117	25.6734	28.0776	26.8441	+	IAV+Spn_Spn	8	8	8	42.9	42.9	42.9	26.702	0	213.09	3196000000	151	2.20574	3.22342	4.31939	sp|Q97R83|PYRH_STRPN	Q97R83	Uridylate kinase (UK) (EC 2.7.4.22) (Uridine monophosphate kinase) (UMP kinase) (UMPK)	pyrH	SP_0944	Streptococcus pneumoniae serotype 4 (strain ATCC BAA-334 / TIGR4)
28.2791	28.2594	28.896	26.8636	27.5824	27.1982	+	IAV+Spn_Spn	9	9	9	21.3	21.3	21.3	73.434	0	115.5	1274300000	150	2.19513	1.26344	4.2885	sp|P0A3R1|HEXB_STRPN	P0A3R1	DNA mismatch repair protein HexB	hexB	SP_0173	Streptococcus pneumoniae serotype 4 (strain ATCC BAA-334 / TIGR4)
28.3297	28.488	27.8861	27.6937	22.9142	22.3402	+	IAV+Spn_Spn	12	12	12	27.2	27.2	27.2	63.296	0	155.84	1008100000	130	1.38051	3.91856	2.29632	tr|A0A0H2UQ90|A0A0H2UQ90_STRPN	A0A0H2UQ90	Phosphoenolpyruvate-protein phosphotransferase (EC 2.7.3.9) (Phosphotransferase system, enzyme I)	ptsI	SP_1176	Streptococcus pneumoniae serotype 4 (strain ATCC BAA-334 / TIGR4)
28.5637	27.9368	28.0129	27.805	26.1902	26.5047	+	IAV+Spn_Spn	16	16	16	44.3	44.3	44.3	54.754	0	163.97	1119000000	130	1.48277	1.33785	2.51359	tr|A0A0H2UPJ3|A0A0H2UPJ3_STRPN	A0A0H2UPJ3	Pyruvate kinase (EC 2.7.1.40)	pyk	SP_0897	Streptococcus pneumoniae serotype 4 (strain ATCC BAA-334 / TIGR4)
28.2428	28.2028	28.6365	27.9795	28.0799	27.546	+	IAV+Spn_Spn	15	15	15	44.7	44.7	44.7	41.405	0	102.38	1533900000	114	1.37989	0.492186	2.29502	tr|A0A0H2UNJ0|A0A0H2UNJ0_STRPN	A0A0H2UNJ0	PS_pyruv_trans domain-containing protein	SP_0355	SP_0355	Streptococcus pneumoniae serotype 4 (strain ATCC BAA-334 / TIGR4)
28.0039	27.6994	27.8323	24.6973	25.2123	26.8741	+	IAV+Spn_Spn	14	14	14	41.1	41.1	41.1	52.702	0	136.36	688950000	110	1.86371	2.25065	3.39621	tr|A0A0H2UPP2|A0A0H2UPP2_STRPN	A0A0H2UPP2	Uncharacterized protein	SP_0871	SP_0871	Streptococcus pneumoniae serotype 4 (strain ATCC BAA-334 / TIGR4)
27.6893	27.9898	27.4914	25.8335	27.2899	26.997	+	IAV+Spn_Spn	11	11	11	44	44	44	38.091	0	133.96	940220000	110	1.32134	1.01667	2.17353	tr|A0A0H2URX2|A0A0H2URX2_STRPN	A0A0H2URX2	Alcohol dehydrogenase, zinc-containing (EC 1.1.1.1)	SP_2055	SP_2055	Streptococcus pneumoniae serotype 4 (strain ATCC BAA-334 / TIGR4)
28.4121	28.7369	29.1992	26.5708	23.0955	23.0812	+	IAV+Spn_Spn	7	7	7	65.8	65.8	65.8	12.2	0	204	1128600000	109	2.03182	4.53356	3.83194	sp|P61182|RL22_STRPN	P61182	50S ribosomal protein L22	rplV	SP_0214	Streptococcus pneumoniae serotype 4 (strain ATCC BAA-334 / TIGR4)
28.1471	26.9588	27.4292	22.865	21.5855	23.3507	+	IAV+Spn_Spn	10	10	10	46.7	46.7	46.7	28.247	0	104.86	616970000	92	3.13728	4.9113	7.79938	sp|Q9FBB7|ACCA_STRPN	Q9FBB7	Acetyl-coenzyme A carboxylase carboxyl transferase subunit alpha (ACCase subunit alpha) (Acetyl-CoA carboxylase carboxyltransferase subunit alpha) (EC 2.1.3.15)	accA	SP_0427	Streptococcus pneumoniae serotype 4 (strain ATCC BAA-334 / TIGR4)
28.2489	27.5904	29.8493	23.361	23.1516	21.7601	+	IAV+Spn_Spn	15	15	15	28.5	28.5	28.5	63.324	0	127.98	931120000	82	2.94324	5.80526	6.92754	tr|T2AA52|T2AA52_I34A1;tr|I6TAG2|I6TAG2_I34A1;tr|G1UK16|G1UK16_I34A1;tr|B4UPA6|B4UPA6_I34A1;tr|A4ZNQ7|A4ZNQ7_I34A1;sp|P03452|HEMA_I34A1;tr|A0A1C9ZZF1|A0A1C9ZZF1_I34A1;tr|E0AGI9|E0AGI9_I34A1;tr|A0A385P7A3|A0A385P7A3_I34A1;tr|A4ZNP7|A4ZNP7_I34A1;tr|Q67116|Q67116_I34A1;tr|Q67115|Q67115_I34A1;tr|Q67328|Q67328_I34A1	T2AA52	Hemagglutinin [Cleaved into: Hemagglutinin HA1 chain; Hemagglutinin HA2 chain]	HA		Influenza A virus (strain A/Puerto Rico/8/1934 H1N1)
26.5426	27.3909	26.7264	25.8194	25.8417	26.1521	+	IAV+Spn_Spn	11	11	11	25.1	25.1	25.1	71.097	0	90.555	429520000	67	1.86505	0.948905	3.39956	sp|P22976|TKT_STRPN	P22976	Probable transketolase (TK) (EC 2.2.1.1)	tkt	SP_2030	Streptococcus pneumoniae serotype 4 (strain ATCC BAA-334 / TIGR4)
27.3734	26.8298	26.9792	26.0215	21.5799	21.9733	+	IAV+Spn_Spn	5	5	5	32.6	32.6	32.6	25.796	0	54.817	607360000	66	1.57154	3.86924	2.70815	tr|A0A0H2UPG6|A0A0H2UPG6_STRPN	A0A0H2UPG6	Cell division ATP-binding protein FtsE	ftsE	SP_0756	Streptococcus pneumoniae serotype 4 (strain ATCC BAA-334 / TIGR4)
26.4905	25.9587	26.3615	25.4884	22.0524	21.6315	+	IAV+Spn_Spn	7	7	7	23.5	23.5	23.5	45.676	0	66.718	247040000	64	1.52611	3.21282	2.60783	tr|A0A0H2URM1|A0A0H2URM1_STRPN	A0A0H2URM1	Putative capsular polysaccharide biosynthesis protein	SP_1837	SP_1837	Streptococcus pneumoniae serotype 4 (strain ATCC BAA-334 / TIGR4)
27.459	24.696	26.6089	23.8072	22.8818	23.1967	+	IAV+Spn_Spn	4	4	4	15.1	15.1	15.1	45.091	0	99.358	278450000	53	1.88003	2.95944	3.4371	sp|P54184|CINA_STRPN	P54184	Putative competence-damage inducible protein (Exported protein 10)	cinA	SP_1941	Streptococcus pneumoniae serotype 4 (strain ATCC BAA-334 / TIGR4)
27.1355	26.7506	27.4505	26.559	26.3039	25.6822	+	IAV+Spn_Spn	7	7	7	26.2	26.2	26.2	40.502	0	94.997	538210000	52	1.62201	0.930479	2.82151	sp|P95830|DNAJ_STRPN	P95830	Chaperone protein DnaJ	dnaJ	SP_0519	Streptococcus pneumoniae serotype 4 (strain ATCC BAA-334 / TIGR4)
27.1001	26.5911	26.7251	24.463	26.1963	25.1293	+	IAV+Spn_Spn	7	7	7	18.2	18.2	18.2	61.691	0	51.692	366290000	49	1.6675	1.54255	2.92551	tr|A0A0H2UNK5|A0A0H2UNK5_STRPN	A0A0H2UNK5	Acetolactate synthase (EC 2.2.1.6)	ilvB	SP_0445	Streptococcus pneumoniae serotype 4 (strain ATCC BAA-334 / TIGR4)
26.3258	27.3205	26.0096	25.5585	24.8269	24.5969	+	IAV+Spn_Spn	5	5	5	20.6	20.6	20.6	26.55	0	38.819	311010000	48	1.7754	1.55787	3.1797	sp|P66942|TPIS_STRPN	P66942	Triosephosphate isomerase (TIM) (TPI) (EC 5.3.1.1) (Triose-phosphate isomerase)	tpiA	SP_1574	Streptococcus pneumoniae serotype 4 (strain ATCC BAA-334 / TIGR4)
27.3635	27.401	26.9119	25.1924	22.697	22.6867	+	IAV+Spn_Spn	6	6	6	34.1	34.1	34.1	31.401	0	71.949	468130000	45	2.2204	3.70014	4.36233	sp|P0A4S1|ALF_STRPN	P0A4S1	Fructose-bisphosphate aldolase (FBP aldolase) (FBPA) (EC 4.1.2.13) (Fructose-1,6-bisphosphate aldolase)	fba	SP_0605	Streptococcus pneumoniae serotype 4 (strain ATCC BAA-334 / TIGR4)
25.6241	27.5247	26.51	24.439	25.5363	25.2895	+	IAV+Spn_Spn	5	5	5	17.2	17.2	17.2	48.811	0	50.903	324520000	40	1.3737	1.46467	2.28207	tr|A0A0H2UQJ7|A0A0H2UQJ7_STRPN	A0A0H2UQJ7	Glutamate dehydrogenase	gdhA	SP_1306	Streptococcus pneumoniae serotype 4 (strain ATCC BAA-334 / TIGR4)
26.6122	27.2221	27.4262	22.1129	21.946	23.5816	+	IAV+Spn_Spn	5	5	5	15.5	15.5	15.5	43.121	0	37.3	335520000	37	3.1596	4.54001	7.9057	sp|P66907|TGT_STRPN	P66907	Queuine tRNA-ribosyltransferase (EC 2.4.2.29) (Guanine insertion enzyme) (tRNA-guanine transglycosylase)	tgt	SP_2058	Streptococcus pneumoniae serotype 4 (strain ATCC BAA-334 / TIGR4)
25.8405	24.1064	25.7333	23.2814	23.0013	22.4084	+	IAV+Spn_Spn	6	6	6	19.4	19.4	19.4	44.275	0	39.536	110540000	36	2.01034	2.32976	3.77443	sp|Q97P32|TRPB_STRPN	Q97P32	Tryptophan synthase beta chain (EC 4.2.1.20)	trpB	SP_1812	Streptococcus pneumoniae serotype 4 (strain ATCC BAA-334 / TIGR4)
24.2733	24.4815	24.4234	23.4937	23.2837	22.9489	+	IAV+Spn_Spn	5	5	5	37.8	37.8	37.8	24.258	0	39.69	64814000	35	2.90215	1.15063	6.75434	sp|P65504|NADD_STRPN	P65504	Probable nicotinate-nucleotide adenylyltransferase (EC 2.7.7.18) (Deamido-NAD(+) diphosphorylase) (Deamido-NAD(+) pyrophosphorylase) (Nicotinate mononucleotide adenylyltransferase) (NaMN adenylyltransferase)	nadD	SP_1747	Streptococcus pneumoniae serotype 4 (strain ATCC BAA-334 / TIGR4)
26.3947	25.9078	27.7396	22.8064	23.3661	22.4641	+	IAV+Spn_Spn	4	4	4	13	13	13	50.108	0	110.61	305270000	34	2.77893	3.80187	6.2571	tr|T2ABW8|T2ABW8_I34A1;tr|G1UK17|G1UK17_I34A1;tr|B4UPA9|B4UPA9_I34A1;tr|A4ZNQ9|A4ZNQ9_I34A1;tr|A0A1C9ZU71|A0A1C9ZU71_I34A1;sp|P03468|NRAM_I34A1;tr|E0AGI8|E0AGI8_I34A1;tr|A0A385P592|A0A385P592_I34A1;tr|A4ZNP9|A4ZNP9_I34A1	T2ABW8	Neuraminidase (EC 3.2.1.18)	NA		Influenza A virus (strain A/Puerto Rico/8/1934 H1N1)
26.1187	25.5587	25.3058	24.8774	23.3016	23.2896	+	IAV+Spn_Spn	7	7	7	28.5	28.5	28.5	41.663	0	51.796	164580000	32	1.77246	1.83822	3.17263	sp|Q97NE7|DAPEL_STRPN	Q97NE7	N-acetyldiaminopimelate deacetylase (EC 3.5.1.47)	SP_2096	SP_2096	Streptococcus pneumoniae serotype 4 (strain ATCC BAA-334 / TIGR4)
23.6194	23.4552	23.8962	23.1358	22.1968	23.2832	+	IAV+Spn_Spn	3	3	3	26.4	26.4	26.4	14.133	0	21.402	23976000	29	1.31378	0.785031	2.158	tr|A0A0H2UNK7|A0A0H2UNK7_STRPN	A0A0H2UNK7	Uncharacterized protein	SP_0434	SP_0434	Streptococcus pneumoniae serotype 4 (strain ATCC BAA-334 / TIGR4)
25.8421	26.3828	26.4621	25.4586	23.4585	22.9899	+	IAV+Spn_Spn	6	6	6	17.3	17.3	17.3	55.127	0	44.895	227680000	27	1.65264	2.25998	2.89135	tr|A0A0H2UQS6|A0A0H2UQS6_STRPN	A0A0H2UQS6	Nicotinate phosphoribosyltransferase (EC 6.3.4.21)	SP_1421	SP_1421	Streptococcus pneumoniae serotype 4 (strain ATCC BAA-334 / TIGR4)
25.1299	25.4404	25.6351	23.376	22.6925	22.8809	+	IAV+Spn_Spn	7	7	7	16.9	16.9	16.9	58.485	0	60.063	85092000	26	3.48647	2.41865	9.62134	sp|Q97SE4|RF3_STRPN	Q97SE4	Peptide chain release factor 3 (RF-3)	prfC	SP_0439	Streptococcus pneumoniae serotype 4 (strain ATCC BAA-334 / TIGR4)
24.8478	25.7771	25.7289	22.0747	24.6574	22.5864	+	IAV+Spn_Spn	5	5	5	13.9	13.9	13.9	47.09	0	31.614	125270000	22	1.60102	2.34513	2.77411	tr|A0A0H2UNA8|A0A0H2UNA8_STRPN	A0A0H2UNA8	Uncharacterized protein	SP_0298	SP_0298	Streptococcus pneumoniae serotype 4 (strain ATCC BAA-334 / TIGR4)
25.3051	23.8652	25.2025	22.4947	23.2544	22.0218	+	IAV+Spn_Spn	3	3	3	16.9	16.9	16.9	22.273	0	21.263	60838000	22	2.00189	2.20064	3.75196	sp|P64072|ENGB_STRPN	P64072	Probable GTP-binding protein EngB	engB	SP_1568	Streptococcus pneumoniae serotype 4 (strain ATCC BAA-334 / TIGR4)
26.7737	26.9673	25.8991	22.7759	21.6469	23.867	+	IAV+Spn_Spn	8	8	8	13.4	13.4	13.4	87.156	0	57.823	243040000	21	2.50277	3.78343	5.25299	sp|Q97S34|SYFB_STRPN	Q97S34	Phenylalanine--tRNA ligase beta subunit (EC 6.1.1.20) (Phenylalanyl-tRNA synthetase beta subunit) (PheRS)	pheT	SP_0581	Streptococcus pneumoniae serotype 4 (strain ATCC BAA-334 / TIGR4)
25.702	25.5867	25.1211	25.0793	22.7711	21.8897	+	IAV+Spn_Spn	10	10	10	15.5	15.5	15.5	71.045	0	58.769	174990000	21	1.3814	2.22324	2.29817	sp|Q97T36|MNMG_STRPN	Q97T36	tRNA uridine 5-carboxymethylaminomethyl modification enzyme MnmG (Glucose-inhibited division protein A)	mnmG	SP_0120	Streptococcus pneumoniae serotype 4 (strain ATCC BAA-334 / TIGR4)
26.0717	23.8888	25.7231	22.8962	21.8695	22.2482	+	IAV+Spn_Spn	4	4	4	12	12	12	45.735	0	43.809	112230000	16	2.05808	2.88992	3.90303	tr|A0A0H2UNU1|A0A0H2UNU1_STRPN	A0A0H2UNU1	Putative regulator	SP_0473	SP_0473	Streptococcus pneumoniae serotype 4 (strain ATCC BAA-334 / TIGR4)
25.071	24.9774	25.3848	23.0833	22.4904	22.6679	+	IAV+Spn_Spn	4	4	4	10.2	10.2	10.2	46.712	0	27.928	72947000	16	3.73827	2.3972	11.1721	tr|A0A0H2UP78|A0A0H2UP78_STRPN	A0A0H2UP78	GTPase HflX (GTP-binding protein HflX)	hflX	SP_0672	Streptococcus pneumoniae serotype 4 (strain ATCC BAA-334 / TIGR4)
23.6084	24.2603	23.8435	22.2782	23.0152	22.768	+	IAV+Spn_Spn	5	5	5	18.7	18.7	18.7	32.159	0	31.744	28684000	13	2.17075	1.21693	4.21807	tr|A0A0H2UQ83|A0A0H2UQ83_STRPN	A0A0H2UQ83	Ribosome biogenesis GTPase A	SP_1155	SP_1155	Streptococcus pneumoniae serotype 4 (strain ATCC BAA-334 / TIGR4)
24.6839	23.5693	26.2527	22.9495	22.9379	23.2245	+	IAV+Spn_Spn	5	5	5	10.8	10.8	10.8	56.209	0	51.86	65864000	12	1.3792	1.79803	2.29358	tr|T2AAS6|T2AAS6_I34A1;tr|C9S3T1|C9S3T1_I34A1;tr|A4ZNQ8|A4ZNQ8_I34A1;tr|A4ZNP8|A4ZNP8_I34A1;tr|A0A385P569|A0A385P569_I34A1;sp|P03466|NCAP_I34A1;tr|Q8JR21|Q8JR21_I34A1	T2AAS6	Nucleoprotein (Nucleocapsid protein) (Protein N)	NP		Influenza A virus (strain A/Puerto Rico/8/1934 H1N1)
26.248	24.6613	25.8815	22.6779	23.0699	22.6296	+	IAV+Spn_Spn	4	4	4	14.1	14.1	14.1	33.768	0	27.712	138720000	11	2.60691	2.80449	5.61487	tr|A0A0H2URD8|A0A0H2URD8_STRPN	A0A0H2URD8	ABC transporter, ATP-binding protein	SP_1717	SP_1717	Streptococcus pneumoniae serotype 4 (strain ATCC BAA-334 / TIGR4)
26.1789	24.3713	25.2196	23.7386	23.1412	20.9655	+	IAV+Spn_Spn	6	6	6	23.7	23.7	23.7	38.958	0	37.22	112800000	11	1.55194	2.64146	2.66467	sp|Q97Q56|AROB_STRPN	Q97Q56	3-dehydroquinate synthase (DHQS) (EC 4.2.3.4)	aroB	SP_1375	Streptococcus pneumoniae serotype 4 (strain ATCC BAA-334 / TIGR4)
24.428	23.2254	24.4554	23.3182	22.3935	22.8023	+	IAV+Spn_Spn	2	2	2	5.4	5.4	5.4	43.584	0	14.844	34944000	10	1.46096	1.19829	2.46666	sp|Q97NZ6|GAL1_STRPN	Q97NZ6	Galactokinase (EC 2.7.1.6) (Galactose kinase)	galK	SP_1853	Streptococcus pneumoniae serotype 4 (strain ATCC BAA-334 / TIGR4)
24.5189	24.6697	24.4566	22.7881	21.519	22.5338	+	IAV+Spn_Spn	3	3	3	14.5	14.5	14.5	31.662	0	26.111	59737000	9	2.65111	2.26815	5.77442	sp|P64403|HSLO_STRPN	P64403	33 kDa chaperonin (Heat shock protein 33 homolog) (HSP33)	hslO	SP_2188	Streptococcus pneumoniae serotype 4 (strain ATCC BAA-334 / TIGR4)
25.2731	23.0313	25.8594	22.5148	22.634	23.0607	+	IAV+Spn_Spn	2	2	2	5.1	5.1	5.1	55.961	0	15.311	59190000	8	1.36393	1.98475	2.26172	sp|Q97NG1|SYE_STRPN	Q97NG1	Glutamate--tRNA ligase (EC 6.1.1.17) (Glutamyl-tRNA synthetase) (GluRS)	gltX	SP_2069	Streptococcus pneumoniae serotype 4 (strain ATCC BAA-334 / TIGR4)
24.5404	24.1808	25.0136	22.9523	23.0465	22.0322	+	IAV+Spn_Spn	3	3	3	4.3	4.3	4.3	92.052	0	17.276	50474000	6	2.33586	1.90123	4.71151	sp|P72524|GYRA_STRPN	P72524	DNA gyrase subunit A (EC 5.6.2.2)	gyrA	SP_1219	Streptococcus pneumoniae serotype 4 (strain ATCC BAA-334 / TIGR4)
22.974	25.9082	25.2384	21.4101	22.2226	22.8237	+	IAV+Spn_Spn	1	1	1	15.4	15.4	15.4	8.5538	0	8.3352	59660000	5	1.52847	2.55473	2.61301	sp|Q97RH7|RS20_STRPN	Q97RH7	30S ribosomal protein S20	rpsT	SP_0838	Streptococcus pneumoniae serotype 4 (strain ATCC BAA-334 / TIGR4)
