# Supplementary material for: A multiomics analysis of direct interkingdom dynamics between influenza A virus and Streptococcus pneumoniae uncovers host-independent changes to bacterial virulence fitness
Source: PLoS Pathog. 2022 Dec 21;18(12):e1011020. doi: 10.1371/journal.ppat.1011020 (PMC9815659; doi:10.1371/journal.ppat.1011020)
Supplement: S2 Data — (XLSX) [file ppat.1011020.s017.xlsx]

## Sheet: Spn+IAV vs. Spn
Spn_BR1	Spn_BR2	Spn_BR3	Spn+IAV_BR1	Spn+IAV_BR2	Spn+IAV_BR3	C: Student's T-test Significant Spn+IAV_Spn	C: Student's T-test significant	N: Peptides	N: Mol. weight [kDa]	N: Student's T-test Difference Spn+IAV_Spn	N: -Log Student's T-test p-value Spn+IAV_Spn	N: Student's T-test Test statistic Spn+IAV_Spn	T: Accession	T: Gene Name	T: Fasta headers
24.8548	24.7133	25.1171	31.1744	31.0808	30.8133	+	Spn+IAV_Spn	8	43.107	6.12777	5.55337	38.2284	A0A0H2UN25	agaS	tr|A0A0H2UN25|A0A0H2UN25_STRPN Sugar isomerase domain protein AgaS OS=Streptococcus pneumoniae serotype 4 (strain ATCC BAA-334 / TIGR4) OX=170187 GN=agaS PE=1 SV=1
28.0407	27.6863	27.8476	29.9034	29.8394	29.9889	+	Spn+IAV_Spn	9	28.417	2.05239	4.29457	18.4529	A0A0H2UQ38	lacR-2	tr|A0A0H2UQ38|A0A0H2UQ38_STRPN Lactose phosphotransferase system repressor OS=Streptococcus pneumoniae serotype 4 (strain ATCC BAA-334 / TIGR4) OX=170187 GN=lacR-2 PE=4 SV=1
26.5908	25.9842	26.4282	31.3141	30.6948	31.3351	+	Spn+IAV_Spn	9	33.636	4.78024	4.17669	17.2301	A0A0H2US27	arcC	tr|A0A0H2US27|A0A0H2US27_STRPN Carbamate kinase OS=Streptococcus pneumoniae serotype 4 (strain ATCC BAA-334 / TIGR4) OX=170187 GN=arcC PE=3 SV=1
24.4408	25.0513	25.2056	30.7533	30.7533	30.0141	+	Spn+IAV_Spn	10	183.2	5.60769	4.10433	16.5191	A0A0H2UNT5	SP_0498	tr|A0A0H2UNT5|A0A0H2UNT5_STRPN Putative endo-beta-N-acetylglucosaminidase OS=Streptococcus pneumoniae serotype 4 (strain ATCC BAA-334 / TIGR4) OX=170187 GN=SP_0498 PE=1 SV=1
24.86	24.5031	24.3494	28.307	28.5514	27.9403	+	Spn+IAV_Spn	7	81.716	3.69539	4.03262	15.8428	A0A0H2URQ6	aga	tr|A0A0H2URQ6|A0A0H2URQ6_STRPN Alpha-galactosidase OS=Streptococcus pneumoniae serotype 4 (strain ATCC BAA-334 / TIGR4) OX=170187 GN=aga PE=3 SV=1
24.5272	25.7408	24.8426	30.8364	30.74	30.77	+	Spn+IAV_Spn	11	55.886	5.74529	4.02309	15.7549	A0A0H2URT4	gtfA	tr|A0A0H2URT4|A0A0H2URT4_STRPN Sucrose phosphorylase OS=Streptococcus pneumoniae serotype 4 (strain ATCC BAA-334 / TIGR4) OX=170187 GN=gtfA PE=3 SV=1
28.3522	28.6153	28.3753	30.1184	30.3026	30.401	+	Spn+IAV_Spn	4	11.197	1.82639	3.99217	15.4732	Q97QU4	rplU	sp|Q97QU4|RL21_STRPN 50S ribosomal protein L21 OS=Streptococcus pneumoniae serotype 4 (strain ATCC BAA-334 / TIGR4) OX=170187 GN=rplU PE=3 SV=1
31.8741	32.5009	32.3629	35.3044	35.5058	35.6101	+	Spn+IAV_Spn	18	36.372	3.22748	3.97862	15.3513	Q97QL3	lacD	sp|Q97QL3|LACD_STRPN Tagatose 1,6-diphosphate aldolase OS=Streptococcus pneumoniae serotype 4 (strain ATCC BAA-334 / TIGR4) OX=170187 GN=lacD PE=3 SV=1
29.24	29.0217	28.8702	31.5519	31.1384	31.3795	+	Spn+IAV_Spn	10	21.995	2.31266	3.86566	14.3708	A0A0H2URC5	SP_1793	tr|A0A0H2URC5|A0A0H2URC5_STRPN Uncharacterized protein OS=Streptococcus pneumoniae serotype 4 (strain ATCC BAA-334 / TIGR4) OX=170187 GN=SP_1793 PE=4 SV=1
25.6738	25.7961	25.9656	26.9935	26.9899	27.0168	+	Spn+IAV_Spn	3	35.409	1.18825	3.81803	13.9757	A0A0H2URY1	SP_1989	tr|A0A0H2URY1|A0A0H2URY1_STRPN Putative transcriptional regulator PlcR OS=Streptococcus pneumoniae serotype 4 (strain ATCC BAA-334 / TIGR4) OX=170187 GN=SP_1989 PE=4 SV=1
23.7968	24.1647	24.7553	28.1492	28.267	28.0926	+	Spn+IAV_Spn	4	17.214	3.93067	3.80233	13.8478	A0A0H2UMU8	SP_0061	tr|A0A0H2UMU8|A0A0H2UMU8_STRPN PTS system, IIB component OS=Streptococcus pneumoniae serotype 4 (strain ATCC BAA-334 / TIGR4) OX=170187 GN=SP_0061 PE=4 SV=1
31.9022	31.7992	31.6518	33.0438	32.8731	33.0634	+	Spn+IAV_Spn	20	45.336	1.20905	3.6677	12.7965	P59213	malX	sp|P59213|MALX_STRPN Maltose/maltodextrin-binding protein OS=Streptococcus pneumoniae serotype 4 (strain ATCC BAA-334 / TIGR4) OX=170187 GN=malX PE=1 SV=1
27.7813	28.0934	27.8073	29.4409	29.7061	29.4637	+	Spn+IAV_Spn	2	47.353	1.64291	3.63176	12.5291	A0A0H2UNE3	secY	tr|A0A0H2UNE3|A0A0H2UNE3_STRPN Protein translocase subunit SecY OS=Streptococcus pneumoniae serotype 4 (strain ATCC BAA-334 / TIGR4) OX=170187 GN=secY PE=3 SV=1
25.4389	24.6889	23.7297	30.8274	30.7582	30.5991	+	Spn+IAV_Spn	11	54.485	6.10903	3.59166	12.2371	A0A0H2UMY0	SP_0092	tr|A0A0H2UMY0|A0A0H2UMY0_STRPN ABC transporter, substrate-binding protein OS=Streptococcus pneumoniae serotype 4 (strain ATCC BAA-334 / TIGR4) OX=170187 GN=SP_0092 PE=1 SV=1
25.791	24.9956	24.6604	29.3914	29.3201	29.7879	+	Spn+IAV_Spn	8	42.621	4.35078	3.54478	11.904	A0A0H2UQ67	glgD	tr|A0A0H2UQ67|A0A0H2UQ67_STRPN Glycogen biosynthesis protein GlgD OS=Streptococcus pneumoniae serotype 4 (strain ATCC BAA-334 / TIGR4) OX=170187 GN=glgD PE=4 SV=1
24.7736	26.6238	25.5775	32.1624	31.8518	32.505	+	Spn+IAV_Spn	12	55.849	6.51479	3.48215	11.4724	P63742	glpK	sp|P63742|GLPK_STRPN Glycerol kinase OS=Streptococcus pneumoniae serotype 4 (strain ATCC BAA-334 / TIGR4) OX=170187 GN=glpK PE=3 SV=1
29.703	30.3247	29.8026	32.1676	32.4442	32.2647	+	Spn+IAV_Spn	14	37.776	2.34873	3.44614	11.231	A0A0H2US66	SP_2197	tr|A0A0H2US66|A0A0H2US66_STRPN Putative ABC transporter, substrate-binding protein OS=Streptococcus pneumoniae serotype 4 (strain ATCC BAA-334 / TIGR4) OX=170187 GN=SP_2197 PE=4 SV=1
33.47	33.8472	33.6748	35.7745	35.3913	35.3703	+	Spn+IAV_Spn	37	82.763	1.84802	3.38401	10.8258	A0A0H2UMZ8	pspA	tr|A0A0H2UMZ8|A0A0H2UMZ8_STRPN Pneumococcal surface protein A OS=Streptococcus pneumoniae serotype 4 (strain ATCC BAA-334 / TIGR4) OX=170187 GN=pspA PE=4 SV=1
24.3279	25.2488	24.4049	28.355	28.137	28.8025	+	Spn+IAV_Spn	1	30.043	3.77101	3.3563	10.6497	A0A0H2UMV3	SP_0063	tr|A0A0H2UMV3|A0A0H2UMV3_STRPN PTS system, IID component OS=Streptococcus pneumoniae serotype 4 (strain ATCC BAA-334 / TIGR4) OX=170187 GN=SP_0063 PE=4 SV=1
30.4996	30.4674	30.285	32.3702	32.5464	33.0587	+	Spn+IAV_Spn	26	66.795	2.24105	3.3043	10.3263	P35596	glpO	sp|P35596|GLPO_STRPN Alpha-glycerophosphate oxidase OS=Streptococcus pneumoniae serotype 4 (strain ATCC BAA-334 / TIGR4) OX=170187 GN=glpO PE=3 SV=2
29.4416	29.4066	29.5539	31.0019	31.2796	30.7746	+	Spn+IAV_Spn	17	83.813	1.55133	3.27757	10.1637	P35594	clpE	sp|P35594|CLPE_STRPN ATP-dependent Clp protease ATP-binding subunit ClpE OS=Streptococcus pneumoniae serotype 4 (strain ATCC BAA-334 / TIGR4) OX=170187 GN=clpE PE=3 SV=2
30.9764	31.2466	31.0912	32.5046	32.5589	32.2214	+	Spn+IAV_Spn	34	96.439	1.32362	3.27169	10.1282	Q97Q48	alaS	sp|Q97Q48|SYA_STRPN Alanine--tRNA ligase OS=Streptococcus pneumoniae serotype 4 (strain ATCC BAA-334 / TIGR4) OX=170187 GN=alaS PE=3 SV=1
29.5089	29.7232	29.5607	32.2779	31.5274	32.0986	+	Spn+IAV_Spn	4	15.226	2.3704	3.26259	10.0736	Q97QL0	lacA	sp|Q97QL0|LACA_STRPN Galactose-6-phosphate isomerase subunit LacA OS=Streptococcus pneumoniae serotype 4 (strain ATCC BAA-334 / TIGR4) OX=170187 GN=lacA PE=3 SV=1
29.7925	29.0963	29.6139	31.9216	32.5354	32.3321	+	Spn+IAV_Spn	21	46.667	2.76215	3.25167	10.0084	Q97NA4	arcA	sp|Q97NA4|ARCA_STRPN Arginine deiminase OS=Streptococcus pneumoniae serotype 4 (strain ATCC BAA-334 / TIGR4) OX=170187 GN=arcA PE=3 SV=1
31.7012	32.0004	31.7721	33.1171	32.9511	32.8631	+	Spn+IAV_Spn	21	65.633	1.15253	3.22449	9.84783	Q97SQ9	glmS	sp|Q97SQ9|GLMS_STRPN Glutamine--fructose-6-phosphate aminotransferase [isomerizing] OS=Streptococcus pneumoniae serotype 4 (strain ATCC BAA-334 / TIGR4) OX=170187 GN=glmS PE=3 SV=3
24.6813	23.9804	23.0192	29.1044	29.2261	28.4449	+	Spn+IAV_Spn	5	56.147	5.03149	3.13349	9.32756	Q97NZ7	galT2	sp|Q97NZ7|GALT2_STRPN Galactose-1-phosphate uridylyltransferase 2 OS=Streptococcus pneumoniae serotype 4 (strain ATCC BAA-334 / TIGR4) OX=170187 GN=galT2 PE=3 SV=1
29.1306	27.9733	28.8192	33.2119	32.6733	32.1247	+	Spn+IAV_Spn	19	77.69	4.02893	3.00341	8.62796	A0A0H2UNL3	SP_0338	tr|A0A0H2UNL3|A0A0H2UNL3_STRPN Putative ATP-dependent Clp protease, ATP-binding subunit OS=Streptococcus pneumoniae serotype 4 (strain ATCC BAA-334 / TIGR4) OX=170187 GN=SP_0338 PE=4 SV=1
31.5328	30.9709	30.8324	33.054	32.892	33.1734	+	Spn+IAV_Spn	14	41.821	1.92773	2.96149	8.41299	A0A0H2UQW6	msmK	tr|A0A0H2UQW6|A0A0H2UQW6_STRPN Sugar ABC transporter, ATP-binding protein OS=Streptococcus pneumoniae serotype 4 (strain ATCC BAA-334 / TIGR4) OX=170187 GN=msmK PE=3 SV=1
27.8337	28.0496	27.5174	29.8114	29.5662	30.293	+	Spn+IAV_Spn	4	69.784	2.08997	2.8637	7.93032	A0A0H2URK8	SP_1884	tr|A0A0H2URK8|A0A0H2URK8_STRPN Trehalose PTS system, IIABC components OS=Streptococcus pneumoniae serotype 4 (strain ATCC BAA-334 / TIGR4) OX=170187 GN=SP_1884 PE=4 SV=1
24.5695	24.786	24.139	26.5803	26.7718	27.4367	+	Spn+IAV_Spn	6	33.44	2.43146	2.78442	7.55747	Q97QL2	lacC	sp|Q97QL2|LACC_STRPN Tagatose-6-phosphate kinase OS=Streptococcus pneumoniae serotype 4 (strain ATCC BAA-334 / TIGR4) OX=170187 GN=lacC PE=3 SV=1
24.3904	24.0178	24.5261	25.6762	25.9108	26.2028	+	Spn+IAV_Spn	2	15.964	1.6185	2.777	7.5234	P65582	nusB	sp|P65582|NUSB_STRPN Transcription antitermination protein NusB OS=Streptococcus pneumoniae serotype 4 (strain ATCC BAA-334 / TIGR4) OX=170187 GN=nusB PE=1 SV=1
23.7996	24.5676	24.4711	26.1296	26.5748	26.6458	+	Spn+IAV_Spn	1	33.665	2.17063	2.76536	7.47023	A0A0H2UNX9	SP_0590	tr|A0A0H2UNX9|A0A0H2UNX9_STRPN Acetyltransferase, GNAT family OS=Streptococcus pneumoniae serotype 4 (strain ATCC BAA-334 / TIGR4) OX=170187 GN=SP_0590 PE=4 SV=1
26.1044	25.8674	26.1696	28.1226	27.7473	27.3729	+	Spn+IAV_Spn	5	28.335	1.70045	2.71265	7.23353	A0A0H2UP75	thiD	tr|A0A0H2UP75|A0A0H2UP75_STRPN Phosphomethylpyrimidine kinase OS=Streptococcus pneumoniae serotype 4 (strain ATCC BAA-334 / TIGR4) OX=170187 GN=thiD PE=4 SV=1
24.8563	24.7627	25.0074	26.5332	27.0156	26.2255	+	Spn+IAV_Spn	7	72.188	1.71596	2.68872	7.12828	Q97QT2	ligA	sp|Q97QT2|DNLJ_STRPN DNA ligase OS=Streptococcus pneumoniae serotype 4 (strain ATCC BAA-334 / TIGR4) OX=170187 GN=ligA PE=3 SV=1
25.431	26.2065	25.8675	27.5609	28.2058	27.9281	+	Spn+IAV_Spn	6	41.681	2.06326	2.67431	7.06555	Q97T38	mnmA	sp|Q97T38|MNMA_STRPN tRNA-specific 2-thiouridylase MnmA OS=Streptococcus pneumoniae serotype 4 (strain ATCC BAA-334 / TIGR4) OX=170187 GN=mnmA PE=1 SV=1
27.5657	25.7451	26.7397	31.1736	30.8397	30.257	+	Spn+IAV_Spn	9	43.584	4.07326	2.63514	6.89746	Q97NZ6	galK	sp|Q97NZ6|GAL1_STRPN Galactokinase OS=Streptococcus pneumoniae serotype 4 (strain ATCC BAA-334 / TIGR4) OX=170187 GN=galK PE=3 SV=1
33.6531	33.9579	34.1049	35.0181	35.388	35.5647	+	Spn+IAV_Spn	12	23.213	1.4183	2.60949	6.7893	A0A0H2UQT2	SP_1546	tr|A0A0H2UQT2|A0A0H2UQT2_STRPN Conserved domain protein OS=Streptococcus pneumoniae serotype 4 (strain ATCC BAA-334 / TIGR4) OX=170187 GN=SP_1546 PE=4 SV=1
30.3914	30.4375	29.9568	31.7819	31.3923	31.5023	+	Spn+IAV_Spn	18	55.537	1.29691	2.60057	6.75204	A0A0H2URM9	proWX	tr|A0A0H2URM9|A0A0H2URM9_STRPN Choline transporter OS=Streptococcus pneumoniae serotype 4 (strain ATCC BAA-334 / TIGR4) OX=170187 GN=proWX PE=3 SV=1
34.5177	34.5182	34.913	36.2228	36.0602	35.6896	+	Spn+IAV_Spn	11	11.449	1.34123	2.5456	6.52627	A0A0H2URA9	trx	tr|A0A0H2URA9|A0A0H2URA9_STRPN Thioredoxin OS=Streptococcus pneumoniae serotype 4 (strain ATCC BAA-334 / TIGR4) OX=170187 GN=trx PE=3 SV=1
24.0235	24.3719	23.8809	26.6612	25.9258	25.7201	+	Spn+IAV_Spn	1	32.859	2.0103	2.4807	6.26805	P66835	speE	sp|P66835|SPEE_STRPN Polyamine aminopropyltransferase OS=Streptococcus pneumoniae serotype 4 (strain ATCC BAA-334 / TIGR4) OX=170187 GN=speE PE=3 SV=1
25.8959	23.4312	24.7407	29.1379	29.0334	28.8349	+	Spn+IAV_Spn	5	25.45	4.31282	2.41381	6.01105	P65520	nanE2	sp|P65520|NANE2_STRPN Putative N-acetylmannosamine-6-phosphate 2-epimerase 2 OS=Streptococcus pneumoniae serotype 4 (strain ATCC BAA-334 / TIGR4) OX=170187 GN=nanE2 PE=3 SV=1
26.1073	24.9555	24.3134	28.5525	28.5522	28.0869	+	Spn+IAV_Spn	2	29.387	3.27184	2.40534	5.97914	A0A0H2URJ3	SP_1862	tr|A0A0H2URJ3|A0A0H2URJ3_STRPN Uncharacterized protein OS=Streptococcus pneumoniae serotype 4 (strain ATCC BAA-334 / TIGR4) OX=170187 GN=SP_1862 PE=4 SV=1
29.2438	29.4102	29.6484	30.7909	30.2936	30.5422	+	Spn+IAV_Spn	11	23.244	1.10812	2.40449	5.97594	A0A0H2UN48	ribE	tr|A0A0H2UN48|A0A0H2UN48_STRPN Riboflavin synthase, alpha subunit OS=Streptococcus pneumoniae serotype 4 (strain ATCC BAA-334 / TIGR4) OX=170187 GN=ribE PE=4 SV=1
25.3486	24.8958	23.9783	27.4063	27.9748	27.1843	+	Spn+IAV_Spn	2	30.489	2.78092	2.39962	5.95765	A0A0H2UR37	SP_1688	tr|A0A0H2UR37|A0A0H2UR37_STRPN ABC transporter, permease protein OS=Streptococcus pneumoniae serotype 4 (strain ATCC BAA-334 / TIGR4) OX=170187 GN=SP_1688 PE=3 SV=1
31.0074	31.3204	31.5687	33.778	33.4526	32.7386	+	Spn+IAV_Spn	13	33.147	2.0242	2.36491	5.82878	A0A0H2UQN9	trxB	tr|A0A0H2UQN9|A0A0H2UQN9_STRPN Thioredoxin reductase OS=Streptococcus pneumoniae serotype 4 (strain ATCC BAA-334 / TIGR4) OX=170187 GN=trxB PE=3 SV=1
23.696	24.2084	22.7391	27.4451	26.2756	27.8533	+	Spn+IAV_Spn	1	45.779	3.6435	2.32894	5.69765	Q97RU7	divIB	sp|Q97RU7|DIVIB_STRPN Cell division protein DivIB OS=Streptococcus pneumoniae serotype 4 (strain ATCC BAA-334 / TIGR4) OX=170187 GN=divIB PE=3 SV=1
29.0974	29.072	29.86	31.636	30.8882	31.1408	+	Spn+IAV_Spn	6	10.799	1.87854	2.28415	5.53776	A0A0H2UP17	SP_0646	tr|A0A0H2UP17|A0A0H2UP17_STRPN Putative PTS system, IIB component OS=Streptococcus pneumoniae serotype 4 (strain ATCC BAA-334 / TIGR4) OX=170187 GN=SP_0646 PE=4 SV=1;tr|A0A0H2UQA9|A0A0H2UQA9_STRPN Uncharacterized protein OS=Streptococcus pneumoniae serotyp
25.3951	24.8837	25.7603	26.6555	26.793	26.8363	+	Spn+IAV_Spn	2	48.302	1.41527	2.25722	5.44336	P0A4N1	malC	sp|P0A4N1|MALC_STRPN Maltodextrin transport system permease protein MalC OS=Streptococcus pneumoniae serotype 4 (strain ATCC BAA-334 / TIGR4) OX=170187 GN=malC PE=3 SV=1
30.772	31.3958	31.5904	32.6366	32.6054	32.9888	+	Spn+IAV_Spn	5	22.397	1.49087	2.24654	5.4063	P0A4J6	sodA	sp|P0A4J6|SODM_STRPN Superoxide dismutase [Mn] OS=Streptococcus pneumoniae serotype 4 (strain ATCC BAA-334 / TIGR4) OX=170187 GN=sodA PE=1 SV=2
27.8597	27.9908	28.1182	29.4596	29.1447	28.7751	+	Spn+IAV_Spn	7	31.94	1.13694	2.23821	5.37754	A0A0H2UR62	scrK	tr|A0A0H2UR62|A0A0H2UR62_STRPN Fructokinase OS=Streptococcus pneumoniae serotype 4 (strain ATCC BAA-334 / TIGR4) OX=170187 GN=scrK PE=1 SV=1
25.4919	27.3835	27.9591	30.9367	30.9299	30.8245	+	Spn+IAV_Spn	8	27.586	3.95216	2.21469	5.29697	Q97RS6	thiM1	sp|Q97RS6|THIM1_STRPN Hydroxyethylthiazole kinase 1 OS=Streptococcus pneumoniae serotype 4 (strain ATCC BAA-334 / TIGR4) OX=170187 GN=thiM1 PE=3 SV=1
30.0651	30.9273	30.7442	32.7473	32.1294	33.1835	+	Spn+IAV_Spn	5	18.957	2.10786	2.19559	5.23222	Q97QL1	lacB	sp|Q97QL1|LACB_STRPN Galactose-6-phosphate isomerase subunit LacB OS=Streptococcus pneumoniae serotype 4 (strain ATCC BAA-334 / TIGR4) OX=170187 GN=lacB PE=3 SV=1
25.05	25.8972	23.8672	28.2877	27.9749	27.9297	+	Spn+IAV_Spn	5	101.42	3.12592	2.19067	5.21566	A0A0H2US21	SP_2143	tr|A0A0H2US21|A0A0H2US21_STRPN Uncharacterized protein OS=Streptococcus pneumoniae serotype 4 (strain ATCC BAA-334 / TIGR4) OX=170187 GN=SP_2143 PE=4 SV=1
25.0941	24.6887	25.3082	26.3702	26.6387	26.0281	+	Spn+IAV_Spn	1	48.815	1.3153	2.18312	5.1903	A0A0H2US39	SP_2153	tr|A0A0H2US39|A0A0H2US39_STRPN Peptidase, M20/M25/M40 family OS=Streptococcus pneumoniae serotype 4 (strain ATCC BAA-334 / TIGR4) OX=170187 GN=SP_2153 PE=4 SV=1
24.0381	26.6005	24.2158	29.1836	29.2669	30.177	+	Spn+IAV_Spn	6	49.638	4.59103	2.18188	5.18617	A0A0H2URB7	SP_1690	tr|A0A0H2URB7|A0A0H2URB7_STRPN ABC transporter, substrate-binding protein OS=Streptococcus pneumoniae serotype 4 (strain ATCC BAA-334 / TIGR4) OX=170187 GN=SP_1690 PE=4 SV=1
24.3273	26.2423	24.759	28.2918	27.9383	28.081	+	Spn+IAV_Spn	5	33.154	2.99415	2.15113	5.08398	A0A0H2UPT3	SP_0922	tr|A0A0H2UPT3|A0A0H2UPT3_STRPN Carbon-nitrogen hydrolase family protein OS=Streptococcus pneumoniae serotype 4 (strain ATCC BAA-334 / TIGR4) OX=170187 GN=SP_0922 PE=4 SV=1
28.398	28.2598	29.0207	30.0479	30.0826	29.6211	+	Spn+IAV_Spn	6	12.457	1.35769	2.09442	4.89965	Q97Q59	SP_1372	sp|Q97Q59|Y1372_STRPN UPF0342 protein SP_1372 OS=Streptococcus pneumoniae serotype 4 (strain ATCC BAA-334 / TIGR4) OX=170187 GN=SP_1372 PE=1 SV=1
24.5273	25.3033	23.0347	27.7203	27.3343	27.8201	+	Spn+IAV_Spn	3	40.329	3.33644	2.09213	4.89233	A0A0H2UMX9	SP_0097	tr|A0A0H2UMX9|A0A0H2UMX9_STRPN Conserved domain protein OS=Streptococcus pneumoniae serotype 4 (strain ATCC BAA-334 / TIGR4) OX=170187 GN=SP_0097 PE=4 SV=1
30.8866	30.9558	30.6756	32.3442	32.0312	31.5714	+	Spn+IAV_Spn	11	27.061	1.14295	2.05277	4.76758	A0A0H2URQ9	proV	tr|A0A0H2URQ9|A0A0H2URQ9_STRPN Choline transporter OS=Streptococcus pneumoniae serotype 4 (strain ATCC BAA-334 / TIGR4) OX=170187 GN=proV PE=4 SV=1
29.1714	27.347	27.3217	30.9195	30.7782	31.6921	+	Spn+IAV_Spn	14	46.66	3.18323	2.03613	4.71556	A0A0H2URJ7	rafE	tr|A0A0H2URJ7|A0A0H2URJ7_STRPN Sugar ABC transporter, sugar-binding protein OS=Streptococcus pneumoniae serotype 4 (strain ATCC BAA-334 / TIGR4) OX=170187 GN=rafE PE=1 SV=1
28.9094	28.8012	28.7199	29.671	29.7757	29.5695	+	Spn+IAV_Spn	3	13.526	0.861873	3.35567	10.6457	A0A0H2UQ47	SP_1093	tr|A0A0H2UQ47|A0A0H2UQ47_STRPN Uncharacterized protein OS=Streptococcus pneumoniae serotype 4 (strain ATCC BAA-334 / TIGR4) OX=170187 GN=SP_1093 PE=4 SV=1
28.401	28.2936	28.486	29.2149	29.5259	29.2091	+	Spn+IAV_Spn	2	11.793	0.92311	2.83391	7.78835	A0A0H2UR98	SP_1775	tr|A0A0H2UR98|A0A0H2UR98_STRPN Conserved domain protein OS=Streptococcus pneumoniae serotype 4 (strain ATCC BAA-334 / TIGR4) OX=170187 GN=SP_1775 PE=1 SV=1
28.1522	27.7841	27.959	28.6868	28.7808	28.6583	+	Spn+IAV_Spn	8	16.229	0.743502	2.56492	6.60487	A0A0H2UMW1	SP_0033	tr|A0A0H2UMW1|A0A0H2UMW1_STRPN Uncharacterized protein OS=Streptococcus pneumoniae serotype 4 (strain ATCC BAA-334 / TIGR4) OX=170187 GN=SP_0033 PE=1 SV=1
30.8972	30.8069	30.8947	31.7003	31.3277	31.5699	+	Spn+IAV_Spn	16	38.091	0.666414	2.38171	5.89086	A0A0H2URX2	SP_2055	tr|A0A0H2URX2|A0A0H2URX2_STRPN Alcohol dehydrogenase, zinc-containing OS=Streptococcus pneumoniae serotype 4 (strain ATCC BAA-334 / TIGR4) OX=170187 GN=SP_2055 PE=3 SV=1
30.1267	30.4652	30.5651	31.4569	31.1613	31.2966	+	Spn+IAV_Spn	8	34.3	0.919271	2.36406	5.82565	A0A0H2UP94	ftsX	tr|A0A0H2UP94|A0A0H2UP94_STRPN Cell division protein FtsX OS=Streptococcus pneumoniae serotype 4 (strain ATCC BAA-334 / TIGR4) OX=170187 GN=ftsX PE=3 SV=1
31.3548	31.0827	31.0029	31.7296	31.7294	31.7886	+	Spn+IAV_Spn	17	49.474	0.602359	2.29042	5.55989	A0A0H2UR24	ftsA	tr|A0A0H2UR24|A0A0H2UR24_STRPN Cell division protein FtsA OS=Streptococcus pneumoniae serotype 4 (strain ATCC BAA-334 / TIGR4) OX=170187 GN=ftsA PE=3 SV=1
29.0989	29.5346	29.0464	29.9999	30.3596	30.1817	+	Spn+IAV_Spn	2	10.076	0.953807	2.16161	5.11863	P66419	rpsN	sp|P66419|RS14_STRPN 30S ribosomal protein S14 OS=Streptococcus pneumoniae serotype 4 (strain ATCC BAA-334 / TIGR4) OX=170187 GN=rpsN PE=3 SV=1
28.8385	28.8738	28.8245	29.7826	29.3136	29.7923	+	Spn+IAV_Spn	7	25.796	0.783904	2.10744	4.9415	A0A0H2UPG6	ftsE	tr|A0A0H2UPG6|A0A0H2UPG6_STRPN Cell division ATP-binding protein FtsE OS=Streptococcus pneumoniae serotype 4 (strain ATCC BAA-334 / TIGR4) OX=170187 GN=ftsE PE=3 SV=1
30.9787	31.0092	31.2133	31.7674	32.003	31.5692	+	Spn+IAV_Spn	5	9.9122	0.712777	2.0951	4.90183	Q97NV3	groS	sp|Q97NV3|CH10_STRPN 10 kDa chaperonin OS=Streptococcus pneumoniae serotype 4 (strain ATCC BAA-334 / TIGR4) OX=170187 GN=groS PE=1 SV=1
31.8304	31.294	31.656	32.3307	32.4046	32.5614	+	Spn+IAV_Spn	12	20.633	0.838781	2.08731	4.87692	A0A0H2UQI3	lemA	tr|A0A0H2UQI3|A0A0H2UQI3_STRPN LemA protein OS=Streptococcus pneumoniae serotype 4 (strain ATCC BAA-334 / TIGR4) OX=170187 GN=lemA PE=1 SV=1
32.427	32.9696	32.5565	33.6807	33.8277	33.411	+	Spn+IAV_Spn	11	24.495	0.988776	2.07715	4.84454	P66095	rplA	sp|P66095|RL1_STRPN 50S ribosomal protein L1 OS=Streptococcus pneumoniae serotype 4 (strain ATCC BAA-334 / TIGR4) OX=170187 GN=rplA PE=3 SV=1
30.4527	30.3678	30.5697	25.3277	25.305	25.441	+	Spn+IAV_Spn	8	23.935	-5.10552	6.62295	-70.8161	Q97NE6	dapH	sp|Q97NE6|DAPH_STRPN 2,3,4,5-tetrahydropyridine-2,6-dicarboxylate N-acetyltransferase OS=Streptococcus pneumoniae serotype 4 (strain ATCC BAA-334 / TIGR4) OX=170187 GN=dapH PE=3 SV=1
28.5384	28.6565	28.6611	25.421	25.7251	25.3509	+	Spn+IAV_Spn	5	16.735	-3.11965	4.86183	-25.6388	A0A0H2UNJ1	SP_0416	tr|A0A0H2UNJ1|A0A0H2UNJ1_STRPN Transcriptional regulator, MarR family OS=Streptococcus pneumoniae serotype 4 (strain ATCC BAA-334 / TIGR4) OX=170187 GN=SP_0416 PE=4 SV=1
27.6702	27.4865	27.528	24.9028	24.7907	25.1165	+	Spn+IAV_Spn	5	34.14	-2.6249	4.72917	-23.7438	Q97RW2	rnz	sp|Q97RW2|RNZ_STRPN Ribonuclease Z OS=Streptococcus pneumoniae serotype 4 (strain ATCC BAA-334 / TIGR4) OX=170187 GN=rnz PE=3 SV=1
28.599	28.2969	28.4449	25.4568	25.2042	25.1104	+	Spn+IAV_Spn	4	28.931	-3.18982	4.71703	-23.5774	A0A0H2UQV7	SP_1461	tr|A0A0H2UQV7|A0A0H2UQV7_STRPN Amino acid ABC transporter, permease protein OS=Streptococcus pneumoniae serotype 4 (strain ATCC BAA-334 / TIGR4) OX=170187 GN=SP_1461 PE=3 SV=1
30.5316	30.6514	30.3041	27.5831	27.2606	27.4159	+	Spn+IAV_Spn	16	86.884	-3.07582	4.62015	-22.2907	Q97RC8	pepX	sp|Q97RC8|PEPX_STRPN Xaa-Pro dipeptidyl-peptidase OS=Streptococcus pneumoniae serotype 4 (strain ATCC BAA-334 / TIGR4) OX=170187 GN=pepX PE=3 SV=1
32.6535	32.5367	32.9302	25.8629	25.1516	26.1592	+	Spn+IAV_Spn	18	27.002	-6.98229	4.57831	-21.7566	Q07296	purC	sp|Q07296|PUR7_STRPN Phosphoribosylaminoimidazole-succinocarboxamide synthase OS=Streptococcus pneumoniae serotype 4 (strain ATCC BAA-334 / TIGR4) OX=170187 GN=purC PE=1 SV=2
29.6514	30.1405	30.2902	25.5195	25.1966	25.2682	+	Spn+IAV_Spn	7	39.396	-4.69927	4.57568	-21.7235	A0A0H2UN14	purK	tr|A0A0H2UN14|A0A0H2UN14_STRPN N5-carboxyaminoimidazole ribonucleotide synthase OS=Streptococcus pneumoniae serotype 4 (strain ATCC BAA-334 / TIGR4) OX=170187 GN=purK PE=3 SV=1
30.9956	31.0703	31.7749	25.639	25.9037	25.6637	+	Spn+IAV_Spn	13	34.351	-5.54477	4.52913	-21.145	A0A0H2UPV1	SP_1062	tr|A0A0H2UPV1|A0A0H2UPV1_STRPN ABC transporter, ATP-binding protein OS=Streptococcus pneumoniae serotype 4 (strain ATCC BAA-334 / TIGR4) OX=170187 GN=SP_1062 PE=4 SV=1
32.1265	32.2775	32.2359	25.7721	24.5378	25.078	+	Spn+IAV_Spn	17	36.502	-7.08402	4.40492	-19.6747	Q97TA2	purM	sp|Q97TA2|PUR5_STRPN Phosphoribosylformylglycinamidine cyclo-ligase OS=Streptococcus pneumoniae serotype 4 (strain ATCC BAA-334 / TIGR4) OX=170187 GN=purM PE=1 SV=1
28.3256	27.8034	28.2806	25.1667	25.0676	25.1608	+	Spn+IAV_Spn	2	12.982	-3.00486	4.21908	-17.6604	A0A0H2UPX4	SP_0990	tr|A0A0H2UPX4|A0A0H2UPX4_STRPN Uncharacterized protein OS=Streptococcus pneumoniae serotype 4 (strain ATCC BAA-334 / TIGR4) OX=170187 GN=SP_0990 PE=4 SV=1
31.4034	31.2048	31.522	28.9237	28.4831	28.6859	+	Spn+IAV_Spn	11	35.702	-2.67917	4.1558	-17.0218	P0A3Q9	msrAB1	sp|P0A3Q9|MSAB1_STRPN Peptide methionine sulfoxide reductase MsrA/MsrB 1 OS=Streptococcus pneumoniae serotype 4 (strain ATCC BAA-334 / TIGR4) OX=170187 GN=msrAB1 PE=1 SV=1
33.4059	33.3787	33.8416	31.0312	30.9927	30.9387	+	Spn+IAV_Spn	28	49.591	-2.55451	4.12997	-16.7677	A0A0H2UMU6	purB	tr|A0A0H2UMU6|A0A0H2UMU6_STRPN Adenylosuccinate lyase OS=Streptococcus pneumoniae serotype 4 (strain ATCC BAA-334 / TIGR4) OX=170187 GN=purB PE=3 SV=1
32.1323	31.5689	31.8527	27.2776	26.9774	27.7364	+	Spn+IAV_Spn	22	51.127	-4.52083	4.10124	-16.4894	A0A0H2UQ00	gapN	tr|A0A0H2UQ00|A0A0H2UQ00_STRPN Glyceraldehyde-3-phosphate dehydrogenase, NADP-dependent OS=Streptococcus pneumoniae serotype 4 (strain ATCC BAA-334 / TIGR4) OX=170187 GN=gapN PE=3 SV=1
29.7835	29.4165	29.684	27.2383	26.9132	27.2266	+	Spn+IAV_Spn	11	34.858	-2.50197	4.08923	-16.3744	Q97Q18	hprK	sp|Q97Q18|HPRK_STRPN HPr kinase/phosphorylase OS=Streptococcus pneumoniae serotype 4 (strain ATCC BAA-334 / TIGR4) OX=170187 GN=hprK PE=3 SV=1
28.2276	27.8212	27.7993	25.2699	25.0483	24.8863	+	Spn+IAV_Spn	8	34.848	-2.88118	4.06756	-16.1689	Q97TA6	plsX	sp|Q97TA6|PLSX_STRPN Phosphate acyltransferase OS=Streptococcus pneumoniae serotype 4 (strain ATCC BAA-334 / TIGR4) OX=170187 GN=plsX PE=3 SV=1
33.4101	33.3549	33.3193	31.0131	30.535	30.9929	+	Spn+IAV_Spn	27	52.898	-2.51445	4.03685	-15.8819	P0C2J9	ply	sp|P0C2J9|TACY_STRPN Pneumolysin OS=Streptococcus pneumoniae serotype 4 (strain ATCC BAA-334 / TIGR4) OX=170187 GN=ply PE=3 SV=1
30.3031	30.5443	30.6045	24.9837	24.7276	25.8017	+	Spn+IAV_Spn	8	20.714	-5.313	4.02568	-15.7788	P51595	folE	sp|P51595|GCH1_STRPN GTP cyclohydrolase 1 OS=Streptococcus pneumoniae serotype 4 (strain ATCC BAA-334 / TIGR4) OX=170187 GN=folE PE=3 SV=2
32.2031	31.7447	32.3694	26.4347	26.1042	27.1194	+	Spn+IAV_Spn	5	51.465	-5.55298	4.02281	-15.7524	A0A0H2UNH2	SP_0287	tr|A0A0H2UNH2|A0A0H2UNH2_STRPN Xanthine/uracil permease family protein OS=Streptococcus pneumoniae serotype 4 (strain ATCC BAA-334 / TIGR4) OX=170187 GN=SP_0287 PE=4 SV=1
30.4318	30.3362	30.6915	25.5259	25.5655	26.3921	+	Spn+IAV_Spn	18	45.494	-4.65862	3.98884	-15.4432	Q97T98	purD	sp|Q97T98|PUR2_STRPN Phosphoribosylamine--glycine ligase OS=Streptococcus pneumoniae serotype 4 (strain ATCC BAA-334 / TIGR4) OX=170187 GN=purD PE=3 SV=1
29.366	29.9037	30.0124	24.5686	24.4083	25.2506	+	Spn+IAV_Spn	8	61.691	-5.01821	3.98058	-15.3689	A0A0H2UNK5	ilvB	tr|A0A0H2UNK5|A0A0H2UNK5_STRPN Acetolactate synthase OS=Streptococcus pneumoniae serotype 4 (strain ATCC BAA-334 / TIGR4) OX=170187 GN=ilvB PE=3 SV=1
31.3335	30.4225	30.9872	25.2069	25.9753	25.6205	+	Spn+IAV_Spn	10	22.841	-5.3135	3.97885	-15.3534	P0CB78	pyrE	sp|P0CB78|PYRE_STRPN Orotate phosphoribosyltransferase OS=Streptococcus pneumoniae serotype 4 (strain ATCC BAA-334 / TIGR4) OX=170187 GN=pyrE PE=1 SV=1
28.5453	28.3734	28.6759	24.7233	25.3717	25.2932	+	Spn+IAV_Spn	7	30.793	-3.40207	3.97336	-15.3043	A0A0H2UNE6	SP_0286	tr|A0A0H2UNE6|A0A0H2UNE6_STRPN Cof family protein OS=Streptococcus pneumoniae serotype 4 (strain ATCC BAA-334 / TIGR4) OX=170187 GN=SP_0286 PE=4 SV=1
31.4098	31.7908	31.766	25.0052	25.1302	26.2234	+	Spn+IAV_Spn	8	16.946	-6.20262	3.97024	-15.2764	A0A0H2UMX2	purE	tr|A0A0H2UMX2|A0A0H2UMX2_STRPN N5-carboxyaminoimidazole ribonucleotide mutase OS=Streptococcus pneumoniae serotype 4 (strain ATCC BAA-334 / TIGR4) OX=170187 GN=purE PE=3 SV=1
28.3991	27.9435	28.1774	24.9497	25.4501	25.2004	+	Spn+IAV_Spn	6	58.485	-2.9733	3.96391	-15.2201	Q97SE4	prfC	sp|Q97SE4|RF3_STRPN Peptide chain release factor 3 OS=Streptococcus pneumoniae serotype 4 (strain ATCC BAA-334 / TIGR4) OX=170187 GN=prfC PE=3 SV=1
27.4042	27.2776	27.0165	25.3686	25.4887	25.4756	+	Spn+IAV_Spn	3	8.4637	-1.78846	3.92329	-14.8632	A0A0H2UPG2	SP_0861	tr|A0A0H2UPG2|A0A0H2UPG2_STRPN Uncharacterized protein OS=Streptococcus pneumoniae serotype 4 (strain ATCC BAA-334 / TIGR4) OX=170187 GN=SP_0861 PE=4 SV=1
29.9354	30.1509	29.9549	26.4912	26.9085	26.1159	+	Spn+IAV_Spn	16	55.127	-3.5085	3.90183	-14.678	A0A0H2UQS6	SP_1421	tr|A0A0H2UQS6|A0A0H2UQS6_STRPN Nicotinate phosphoribosyltransferase OS=Streptococcus pneumoniae serotype 4 (strain ATCC BAA-334 / TIGR4) OX=170187 GN=SP_1421 PE=3 SV=1
28.5272	28.6624	28.6677	24.8982	24.932	25.6111	+	Spn+IAV_Spn	16	78.713	-3.47202	3.90042	-14.6658	A0A0H2UPS3	SP_0908	tr|A0A0H2UPS3|A0A0H2UPS3_STRPN Putative transcriptional regulator OS=Streptococcus pneumoniae serotype 4 (strain ATCC BAA-334 / TIGR4) OX=170187 GN=SP_0908 PE=4 SV=1
31.7563	31.3958	31.3277	28.1077	28.0357	28.6022	+	Spn+IAV_Spn	10	33.478	-3.24476	3.89298	-14.6022	P65755	ppaC	sp|P65755|PPAC_STRPN Probable manganese-dependent inorganic pyrophosphatase OS=Streptococcus pneumoniae serotype 4 (strain ATCC BAA-334 / TIGR4) OX=170187 GN=ppaC PE=3 SV=1
32.0688	31.879	32.0991	29.9345	30.1987	30.2971	+	Spn+IAV_Spn	16	47.48	-1.87217	3.8915	-14.5896	Q97NE3	tyrS	sp|Q97NE3|SYY_STRPN Tyrosine--tRNA ligase OS=Streptococcus pneumoniae serotype 4 (strain ATCC BAA-334 / TIGR4) OX=170187 GN=tyrS PE=1 SV=1
26.6585	26.8383	26.6922	24.8736	24.6237	25.0273	+	Spn+IAV_Spn	3	20.164	-1.88817	3.88489	-14.5333	A0A0H2UPD2	SP_0804	tr|A0A0H2UPD2|A0A0H2UPD2_STRPN Putative 4-methyl-5(B-hydroxyethyl)-thiazole monophosphate biosynthesis protein OS=Streptococcus pneumoniae serotype 4 (strain ATCC BAA-334 / TIGR4) OX=170187 GN=SP_0804 PE=4 SV=1
33.5231	33.585	33.9192	25.9126	25.4059	27.1529	+	Spn+IAV_Spn	27	56.293	-7.51862	3.83298	-14.0986	Q97T99	purH	sp|Q97T99|PUR9_STRPN Bifunctional purine biosynthesis protein PurH OS=Streptococcus pneumoniae serotype 4 (strain ATCC BAA-334 / TIGR4) OX=170187 GN=purH PE=3 SV=1
30.3731	30.5829	30.5032	25.6147	25.278	26.3985	+	Spn+IAV_Spn	14	44.789	-4.72266	3.82017	-13.9933	Q97R31	pepT	sp|Q97R31|PEPT_STRPN Peptidase T OS=Streptococcus pneumoniae serotype 4 (strain ATCC BAA-334 / TIGR4) OX=170187 GN=pepT PE=3 SV=1
32.1369	31.3858	32.4846	26.7734	25.9883	26.5872	+	Spn+IAV_Spn	11	39.863	-5.5528	3.79997	-13.8288	P63733	carA	sp|P63733|CARA_STRPN Carbamoyl-phosphate synthase small chain OS=Streptococcus pneumoniae serotype 4 (strain ATCC BAA-334 / TIGR4) OX=170187 GN=carA PE=3 SV=1
30.7619	29.7021	30.409	25.4816	25.5147	24.9119	+	Spn+IAV_Spn	10	33.138	-4.98828	3.76618	-13.5577	Q97R65	pyrDB	sp|Q97R65|PYRDB_STRPN Dihydroorotate dehydrogenase B (NAD(+)), catalytic subunit OS=Streptococcus pneumoniae serotype 4 (strain ATCC BAA-334 / TIGR4) OX=170187 GN=pyrDB PE=3 SV=1
28.4479	28.7419	29.094	25.171	24.8954	24.3894	+	Spn+IAV_Spn	5	11.055	-3.94265	3.73938	-13.3463	Q97SE5	gatC	sp|Q97SE5|GATC_STRPN Glutamyl-tRNA(Gln) amidotransferase subunit C OS=Streptococcus pneumoniae serotype 4 (strain ATCC BAA-334 / TIGR4) OX=170187 GN=gatC PE=1 SV=1
34.2811	33.3964	34.2144	30.1844	30.1476	29.9468	+	Spn+IAV_Spn	55	116.06	-3.87103	3.71707	-13.1729	Q97QE4	carB	sp|Q97QE4|CARB_STRPN Carbamoyl-phosphate synthase large chain OS=Streptococcus pneumoniae serotype 4 (strain ATCC BAA-334 / TIGR4) OX=170187 GN=carB PE=3 SV=1
30.1827	29.5128	29.4527	25.1176	24.5136	25.4416	+	Spn+IAV_Spn	4	13.731	-4.69177	3.70487	-13.0789	A0A0H2UR52	SP_1567	tr|A0A0H2UR52|A0A0H2UR52_STRPN Endoribonuclease L-PSP OS=Streptococcus pneumoniae serotype 4 (strain ATCC BAA-334 / TIGR4) OX=170187 GN=SP_1567 PE=4 SV=1
28.4581	28.5547	28.4006	25.2463	25.6196	26.0071	+	Spn+IAV_Spn	8	46.922	-2.84682	3.65448	-12.6976	A0A0H2UNL7	cps4F	tr|A0A0H2UNL7|A0A0H2UNL7_STRPN Capsular polysaccharide biosynthesis protein Cps4F OS=Streptococcus pneumoniae serotype 4 (strain ATCC BAA-334 / TIGR4) OX=170187 GN=cps4F PE=4 SV=1
29.1318	29.7099	29.8026	25.1	25.4136	24.4087	+	Spn+IAV_Spn	9	46.536	-4.57399	3.63887	-12.5816	A0A0H2UQG0	SP_1356	tr|A0A0H2UQG0|A0A0H2UQG0_STRPN Amidohydrolase family protein OS=Streptococcus pneumoniae serotype 4 (strain ATCC BAA-334 / TIGR4) OX=170187 GN=SP_1356 PE=4 SV=1
31.051	30.939	31.316	26.8116	25.5742	26.5373	+	Spn+IAV_Spn	17	37.506	-4.79428	3.59286	-12.2458	A0A0H2UPT5	SP_1032	tr|A0A0H2UPT5|A0A0H2UPT5_STRPN Iron-compound ABC transporter, iron compound-binding protein OS=Streptococcus pneumoniae serotype 4 (strain ATCC BAA-334 / TIGR4) OX=170187 GN=SP_1032 PE=1 SV=1
28.1452	27.4946	28.205	24.5126	24.3397	24.8885	+	Spn+IAV_Spn	7	44.435	-3.36801	3.56693	-12.0603	A0A0H2UR69	mvaS	tr|A0A0H2UR69|A0A0H2UR69_STRPN Hydroxymethylglutaryl-CoA synthase OS=Streptococcus pneumoniae serotype 4 (strain ATCC BAA-334 / TIGR4) OX=170187 GN=mvaS PE=4 SV=1
29.0844	29.6138	29.3359	25.1847	26.0996	25.7287	+	Spn+IAV_Spn	6	21.034	-3.67367	3.55621	-11.9844	Q97P00	xpt	sp|Q97P00|XPT_STRPN Xanthine phosphoribosyltransferase OS=Streptococcus pneumoniae serotype 4 (strain ATCC BAA-334 / TIGR4) OX=170187 GN=xpt PE=3 SV=1
28.1159	28.5263	28.4654	25.3315	25.9686	25.7971	+	Spn+IAV_Spn	2	8.2024	-2.67013	3.50747	-11.6451	P65121	infA	sp|P65121|IF1_STRPN Translation initiation factor IF-1 OS=Streptococcus pneumoniae serotype 4 (strain ATCC BAA-334 / TIGR4) OX=170187 GN=infA PE=1 SV=1
32.2345	32.4769	32.2887	30.4413	30.618	30.8764	+	Spn+IAV_Spn	11	20.656	-1.68813	3.49397	-11.5527	Q97R82	frr	sp|Q97R82|RRF_STRPN Ribosome-recycling factor OS=Streptococcus pneumoniae serotype 4 (strain ATCC BAA-334 / TIGR4) OX=170187 GN=frr PE=3 SV=1
32.8189	32.7713	33.0185	31.2983	31.619	31.5176	+	Spn+IAV_Spn	7	15.446	-1.39129	3.48311	-11.4789	Q97SU3	rplO	sp|Q97SU3|RL15_STRPN 50S ribosomal protein L15 OS=Streptococcus pneumoniae serotype 4 (strain ATCC BAA-334 / TIGR4) OX=170187 GN=rplO PE=3 SV=1
28.3094	28.7614	28.6883	24.4626	25.2966	24.2357	+	Spn+IAV_Spn	6	13.387	-3.9214	3.43411	-11.1515	A0A0H2UQY9	SP_1462	tr|A0A0H2UQY9|A0A0H2UQY9_STRPN Uncharacterized protein OS=Streptococcus pneumoniae serotype 4 (strain ATCC BAA-334 / TIGR4) OX=170187 GN=SP_1462 PE=3 SV=1
30.8083	30.7705	30.7352	29.5548	29.6131	29.8745	+	Spn+IAV_Spn	13	25.028	-1.09057	3.38714	-10.8459	A0A0H2UQU1	SP_1395	tr|A0A0H2UQU1|A0A0H2UQU1_STRPN Phosphate-specific transport system accessory protein PhoU OS=Streptococcus pneumoniae serotype 4 (strain ATCC BAA-334 / TIGR4) OX=170187 GN=SP_1395 PE=1 SV=1
32.0136	31.7076	31.7589	30.0162	30.2898	30.3933	+	Spn+IAV_Spn	20	60.099	-1.5936	3.38657	-10.8423	A0A0H2UNS2	SP_0443	tr|A0A0H2UNS2|A0A0H2UNS2_STRPN Uncharacterized protein OS=Streptococcus pneumoniae serotype 4 (strain ATCC BAA-334 / TIGR4) OX=170187 GN=SP_0443 PE=1 SV=1
30.8027	31.1754	31.4521	28.7303	28.6937	29.0336	+	Spn+IAV_Spn	11	38.977	-2.32416	3.36744	-10.7202	A0A0H2UPS5	asd	tr|A0A0H2UPS5|A0A0H2UPS5_STRPN Aspartate-semialdehyde dehydrogenase OS=Streptococcus pneumoniae serotype 4 (strain ATCC BAA-334 / TIGR4) OX=170187 GN=asd PE=1 SV=1
29.4937	29.7135	30.1158	25.6609	24.218	24.738	+	Spn+IAV_Spn	8	34.23	-4.90205	3.35898	-10.6666	A0A0H2UPU6	SP_1057	tr|A0A0H2UPU6|A0A0H2UPU6_STRPN Putative transcriptional regulator PlcR OS=Streptococcus pneumoniae serotype 4 (strain ATCC BAA-334 / TIGR4) OX=170187 GN=SP_1057 PE=4 SV=1
30.9542	31.3645	31.5869	28.4494	27.9963	28.7154	+	Spn+IAV_Spn	27	73.079	-2.91485	3.31781	-10.4094	P35592	aliA	sp|P35592|ALIA_STRPN Oligopeptide-binding protein AliA OS=Streptococcus pneumoniae serotype 4 (strain ATCC BAA-334 / TIGR4) OX=170187 GN=aliA PE=3 SV=4
28.6141	28.3089	28.4951	24.8031	25.8022	25.3698	+	Spn+IAV_Spn	7	22.273	-3.14765	3.3166	-10.4019	P64072	engB	sp|P64072|ENGB_STRPN Probable GTP-binding protein EngB OS=Streptococcus pneumoniae serotype 4 (strain ATCC BAA-334 / TIGR4) OX=170187 GN=engB PE=3 SV=1
28.376	28.2205	28.1135	26.0172	25.6765	25.1733	+	Spn+IAV_Spn	5	17.554	-2.61433	3.28123	-10.1858	A0A0H2UPP4	SP_0985	tr|A0A0H2UPP4|A0A0H2UPP4_STRPN Cys-tRNA(Pro)/Cys-tRNA(Cys) deacylase OS=Streptococcus pneumoniae serotype 4 (strain ATCC BAA-334 / TIGR4) OX=170187 GN=SP_0985 PE=3 SV=1
28.828	28.9727	29.027	27.8404	27.4393	27.6049	+	Spn+IAV_Spn	14	48.48	-1.31436	3.26013	-10.0589	Q97RU8	murD	sp|Q97RU8|MURD_STRPN UDP-N-acetylmuramoylalanine--D-glutamate ligase OS=Streptococcus pneumoniae serotype 4 (strain ATCC BAA-334 / TIGR4) OX=170187 GN=murD PE=1 SV=1
30.1624	30.32	30.1547	25.2341	26.2252	26.6515	+	Spn+IAV_Spn	11	52.072	-4.17545	3.22727	-9.86416	A0A0H2UR36	SP_1538	tr|A0A0H2UR36|A0A0H2UR36_STRPN Cof family protein/peptidyl-prolyl cis-trans isomerase, cyclophilin type OS=Streptococcus pneumoniae serotype 4 (strain ATCC BAA-334 / TIGR4) OX=170187 GN=SP_1538 PE=4 SV=1
33.2994	33.5607	33.2542	32.0698	32.2699	32.288	+	Spn+IAV_Spn	16	26.051	-1.16221	3.21932	-9.81754	P0A3Y3	gpmA	sp|P0A3Y3|GPMA_STRPN 2,3-bisphosphoglycerate-dependent phosphoglycerate mutase OS=Streptococcus pneumoniae serotype 4 (strain ATCC BAA-334 / TIGR4) OX=170187 GN=gpmA PE=3 SV=1
31.5574	31.3041	31.6608	30.3893	30.499	30.4165	+	Spn+IAV_Spn	10	22.676	-1.07249	3.1929	-9.66426	Q9F2F0	def	sp|Q9F2F0|DEF_STRPN Peptide deformylase OS=Streptococcus pneumoniae serotype 4 (strain ATCC BAA-334 / TIGR4) OX=170187 GN=def PE=1 SV=1
29.2015	29.0868	29.483	25.2595	26.2901	25.1278	+	Spn+IAV_Spn	6	15.272	-3.69795	3.17901	-9.58454	P59201	fabZ	sp|P59201|FABZ_STRPN 3-hydroxyacyl-[acyl-carrier-protein] dehydratase FabZ OS=Streptococcus pneumoniae serotype 4 (strain ATCC BAA-334 / TIGR4) OX=170187 GN=fabZ PE=3 SV=1
28.9952	28.5002	28.5585	26.3321	25.8458	25.4492	+	Spn+IAV_Spn	9	68.655	-2.80893	3.14373	-9.38479	A0A0H2URC2	SP_1780	tr|A0A0H2URC2|A0A0H2URC2_STRPN Putative oligoendopeptidase F OS=Streptococcus pneumoniae serotype 4 (strain ATCC BAA-334 / TIGR4) OX=170187 GN=SP_1780 PE=3 SV=1
30.7834	30.5973	29.5044	26.054	26.2626	25.4497	+	Spn+IAV_Spn	9	44.797	-4.37292	3.13812	-9.35343	A0A0H2UQ82	SP_1145	tr|A0A0H2UQ82|A0A0H2UQ82_STRPN Uncharacterized protein OS=Streptococcus pneumoniae serotype 4 (strain ATCC BAA-334 / TIGR4) OX=170187 GN=SP_1145 PE=4 SV=1
27.2755	27.536	27.0083	25.2102	25.5482	25.5958	+	Spn+IAV_Spn	7	70.921	-1.82189	3.13802	-9.35283	A0A0H2UR20	SP_1553	tr|A0A0H2UR20|A0A0H2UR20_STRPN ABC transporter, ATP-binding protein OS=Streptococcus pneumoniae serotype 4 (strain ATCC BAA-334 / TIGR4) OX=170187 GN=SP_1553 PE=4 SV=1
31.9557	31.8107	31.428	28.6034	27.6913	28.7379	+	Spn+IAV_Spn	14	49.539	-3.38723	3.12732	-9.29322	A0A0H2UNK1	accC	tr|A0A0H2UNK1|A0A0H2UNK1_STRPN Biotin carboxylase OS=Streptococcus pneumoniae serotype 4 (strain ATCC BAA-334 / TIGR4) OX=170187 GN=accC PE=4 SV=1
35.7233	35.8783	35.8105	34.8856	34.5888	34.8925	+	Spn+IAV_Spn	30	47.102	-1.01507	3.12026	-9.25413	Q97QS2	eno	sp|Q97QS2|ENO_STRPN Enolase OS=Streptococcus pneumoniae serotype 4 (strain ATCC BAA-334 / TIGR4) OX=170187 GN=eno PE=1 SV=1
28.3711	28.639	28.5064	26.0147	26.6691	26.6215	+	Spn+IAV_Spn	2	15.638	-2.07042	3.11533	-9.22685	P63667	atpC	sp|P63667|ATPE_STRPN ATP synthase epsilon chain OS=Streptococcus pneumoniae serotype 4 (strain ATCC BAA-334 / TIGR4) OX=170187 GN=atpC PE=3 SV=1
27.4285	27.421	27.8647	25.0869	25.6217	24.9268	+	Spn+IAV_Spn	1	13.661	-2.35964	3.11207	-9.20888	A0A0H2UPY7	mscL	tr|A0A0H2UPY7|A0A0H2UPY7_STRPN Large-conductance mechanosensitive channel OS=Streptococcus pneumoniae serotype 4 (strain ATCC BAA-334 / TIGR4) OX=170187 GN=mscL PE=3 SV=1
29.8375	29.6969	29.5602	25.2428	26.4228	24.9556	+	Spn+IAV_Spn	31	223.91	-4.15783	3.09551	-9.11811	Q97QP7	iga	sp|Q97QP7|IGA1A_STRPN Immunoglobulin A1 protease OS=Streptococcus pneumoniae serotype 4 (strain ATCC BAA-334 / TIGR4) OX=170187 GN=iga PE=3 SV=1
30.9703	30.7828	31.5047	26.4408	25.4038	27.0551	+	Spn+IAV_Spn	12	38.885	-4.78606	3.08517	-9.06179	A0A0H2UND4	SP_0267	tr|A0A0H2UND4|A0A0H2UND4_STRPN Putative oxidoreductase OS=Streptococcus pneumoniae serotype 4 (strain ATCC BAA-334 / TIGR4) OX=170187 GN=SP_0267 PE=4 SV=1
28.4307	28.5662	28.5872	27.382	26.9992	26.8784	+	Spn+IAV_Spn	1	22.736	-1.44151	3.08037	-9.0358	P66717	rpoE	sp|P66717|RPOE_STRPN Probable DNA-directed RNA polymerase subunit delta OS=Streptococcus pneumoniae serotype 4 (strain ATCC BAA-334 / TIGR4) OX=170187 GN=rpoE PE=3 SV=1
29.1533	29.0064	29.3695	24.1603	25.4818	23.7263	+	Spn+IAV_Spn	5	9.671	-4.72024	3.03021	-8.76803	P67382	SP_0238	sp|P67382|Y238_STRPN UPF0237 protein SP_0238 OS=Streptococcus pneumoniae serotype 4 (strain ATCC BAA-334 / TIGR4) OX=170187 GN=SP_0238 PE=1 SV=1
28.4779	28.5292	28.5786	25.7908	26.4593	25.4244	+	Spn+IAV_Spn	7	28.222	-2.63706	3.01035	-8.66406	A0A0H2UQJ9	SP_1407	tr|A0A0H2UQJ9|A0A0H2UQJ9_STRPN Hydrolase, haloacid dehalogenase-like family OS=Streptococcus pneumoniae serotype 4 (strain ATCC BAA-334 / TIGR4) OX=170187 GN=SP_1407 PE=1 SV=1
32.0622	31.8712	31.8834	26.9859	24.5855	26.0932	+	Spn+IAV_Spn	15	52.789	-6.05072	2.99886	-8.60442	A0A0H2UN09	purF	tr|A0A0H2UN09|A0A0H2UN09_STRPN Amidophosphoribosyltransferase OS=Streptococcus pneumoniae serotype 4 (strain ATCC BAA-334 / TIGR4) OX=170187 GN=purF PE=3 SV=1
26.8893	26.9176	27.1564	25.5877	25.1338	24.9572	+	Spn+IAV_Spn	7	44.275	-1.76155	2.98847	-8.55078	Q97P32	trpB	sp|Q97P32|TRPB_STRPN Tryptophan synthase beta chain OS=Streptococcus pneumoniae serotype 4 (strain ATCC BAA-334 / TIGR4) OX=170187 GN=trpB PE=1 SV=1
30.294	29.9682	30.0066	26.8536	25.6613	26.9299	+	Spn+IAV_Spn	6	22.687	-3.60797	2.98273	-8.52132	A0A0H2UP38	SP_0622	tr|A0A0H2UP38|A0A0H2UP38_STRPN Nitroreductase family protein OS=Streptococcus pneumoniae serotype 4 (strain ATCC BAA-334 / TIGR4) OX=170187 GN=SP_0622 PE=1 SV=1
28.7954	29.3127	28.6765	26.2989	26.5955	26.9611	+	Spn+IAV_Spn	8	34.892	-2.30973	2.96768	-8.44442	A0A0H2USJ2	SP_2189	tr|A0A0H2USJ2|A0A0H2USJ2_STRPN tRNA-dihydrouridine synthase OS=Streptococcus pneumoniae serotype 4 (strain ATCC BAA-334 / TIGR4) OX=170187 GN=SP_2189 PE=3 SV=1
27.0881	27.0475	27.2563	24.8153	24.9806	25.5724	+	Spn+IAV_Spn	2	45.354	-2.00788	2.9622	-8.41662	Q97QN4	pyrC	sp|Q97QN4|PYRC_STRPN Dihydroorotase OS=Streptococcus pneumoniae serotype 4 (strain ATCC BAA-334 / TIGR4) OX=170187 GN=pyrC PE=3 SV=1
32.1134	32.5009	32.2127	30.6191	30.1179	29.8685	+	Spn+IAV_Spn	19	50.322	-2.07378	2.94191	-8.31427	A0A0H2UNQ5	glnA	tr|A0A0H2UNQ5|A0A0H2UNQ5_STRPN Glutamine synthetase, type I OS=Streptococcus pneumoniae serotype 4 (strain ATCC BAA-334 / TIGR4) OX=170187 GN=glnA PE=3 SV=1
33.3408	33.5763	33.7077	27.4811	24.2767	25.4975	+	Spn+IAV_Spn	51	135.57	-7.78987	2.93669	-8.28815	A0A0H2UMW6	SP_0045	tr|A0A0H2UMW6|A0A0H2UMW6_STRPN Putative phosphoribosylformylglycinamidine synthase OS=Streptococcus pneumoniae serotype 4 (strain ATCC BAA-334 / TIGR4) OX=170187 GN=SP_0045 PE=4 SV=1
31.9862	32.1941	32.3936	29.014	29.6026	28.3154	+	Spn+IAV_Spn	21	59.615	-3.21392	2.92633	-8.23644	Q97QI2	fhs	sp|Q97QI2|FTHS_STRPN Formate--tetrahydrofolate ligase OS=Streptococcus pneumoniae serotype 4 (strain ATCC BAA-334 / TIGR4) OX=170187 GN=fhs PE=3 SV=1
31.6968	32.2282	32.3435	29.9958	29.4475	30.0535	+	Spn+IAV_Spn	19	52.702	-2.25721	2.9063	-8.13741	A0A0H2UPP2	SP_0871	tr|A0A0H2UPP2|A0A0H2UPP2_STRPN Uncharacterized protein OS=Streptococcus pneumoniae serotype 4 (strain ATCC BAA-334 / TIGR4) OX=170187 GN=SP_0871 PE=4 SV=1
29.0669	29.0721	29.5046	26.3438	26.4145	25.2689	+	Spn+IAV_Spn	10	53.476	-3.20543	2.88916	-8.05349	A0A0H2UPU9	SP_1061	tr|A0A0H2UPU9|A0A0H2UPU9_STRPN Uncharacterized protein OS=Streptococcus pneumoniae serotype 4 (strain ATCC BAA-334 / TIGR4) OX=170187 GN=SP_1061 PE=4 SV=1
31.4225	30.7359	31.0154	26.8654	25.3447	27.0513	+	Spn+IAV_Spn	3	12.284	-4.6375	2.8883	-8.04931	A0A0H2UQW8	phnA	tr|A0A0H2UQW8|A0A0H2UQW8_STRPN PhnA protein OS=Streptococcus pneumoniae serotype 4 (strain ATCC BAA-334 / TIGR4) OX=170187 GN=phnA PE=4 SV=1
28.484	27.1055	27.6697	24.4738	24.6118	24.3483	+	Spn+IAV_Spn	3	38.77	-3.27514	2.88666	-8.04131	A0A0H2UQB3	tarJ	tr|A0A0H2UQB3|A0A0H2UQB3_STRPN Ribulose-5-phosphate reductase OS=Streptococcus pneumoniae serotype 4 (strain ATCC BAA-334 / TIGR4) OX=170187 GN=tarJ PE=3 SV=1
29.3796	29.3833	28.9981	28.0439	28.2205	28.1857	+	Spn+IAV_Spn	13	42.871	-1.10363	2.86858	-7.9538	P0A2Y6	aroC	sp|P0A2Y6|AROC_STRPN Chorismate synthase OS=Streptococcus pneumoniae serotype 4 (strain ATCC BAA-334 / TIGR4) OX=170187 GN=aroC PE=1 SV=1
28.2428	28.6136	28.2654	27.2297	26.9098	27.2075	+	Spn+IAV_Spn	3	21.429	-1.25827	2.86788	-7.95044	A0A0H2UR34	SP_1583	tr|A0A0H2UR34|A0A0H2UR34_STRPN Isochorismatase family protein OS=Streptococcus pneumoniae serotype 4 (strain ATCC BAA-334 / TIGR4) OX=170187 GN=SP_1583 PE=1 SV=1
30.1133	29.3427	28.4083	24.896	24.4889	25.3508	+	Spn+IAV_Spn	4	15.912	-4.3762	2.86242	-7.92418	A0A0H2URV2	SP_1924	tr|A0A0H2URV2|A0A0H2URV2_STRPN Uncharacterized protein OS=Streptococcus pneumoniae serotype 4 (strain ATCC BAA-334 / TIGR4) OX=170187 GN=SP_1924 PE=4 SV=1
30.0727	30.4486	30.3732	28.6646	28.2386	27.862	+	Spn+IAV_Spn	18	94.42	-2.04307	2.85671	-7.8968	Q97SS0	leuS	sp|Q97SS0|SYL_STRPN Leucine--tRNA ligase OS=Streptococcus pneumoniae serotype 4 (strain ATCC BAA-334 / TIGR4) OX=170187 GN=leuS PE=3 SV=1
30.8157	30.9584	31.1264	29.8302	29.4008	29.3062	+	Spn+IAV_Spn	9	38.752	-1.45441	2.85356	-7.88172	A0A0H2URE3	SP_1700	tr|A0A0H2URE3|A0A0H2URE3_STRPN Phospho-2-dehydro-3-deoxyheptonate aldolase OS=Streptococcus pneumoniae serotype 4 (strain ATCC BAA-334 / TIGR4) OX=170187 GN=SP_1700 PE=3 SV=1
32.6688	32.0696	32.8177	27.4364	27.2591	28.9711	+	Spn+IAV_Spn	13	19.608	-4.62985	2.84728	-7.85175	P65946	pyrR	sp|P65946|PYRR_STRPN Bifunctional protein PyrR OS=Streptococcus pneumoniae serotype 4 (strain ATCC BAA-334 / TIGR4) OX=170187 GN=pyrR PE=1 SV=1
27.9969	27.1352	27.673	25.3084	25.1583	25.6192	+	Spn+IAV_Spn	8	58.397	-2.2397	2.84524	-7.84207	A0A0H2UPF2	SP_0770	tr|A0A0H2UPF2|A0A0H2UPF2_STRPN ABC transporter, ATP-binding protein OS=Streptococcus pneumoniae serotype 4 (strain ATCC BAA-334 / TIGR4) OX=170187 GN=SP_0770 PE=1 SV=1
29.2148	28.4789	28.9949	25.6732	24.7396	26.012	+	Spn+IAV_Spn	8	25.423	-3.42126	2.83675	-7.80177	P0CB75	pyrF	sp|P0CB75|PYRF_STRPN Orotidine 5-phosphate decarboxylase OS=Streptococcus pneumoniae serotype 4 (strain ATCC BAA-334 / TIGR4) OX=170187 GN=pyrF PE=1 SV=1
30.6745	30.5135	30.4854	28.9206	28.0249	28.5315	+	Spn+IAV_Spn	11	23.707	-2.06546	2.82937	-7.76689	Q97SU1	adk	sp|Q97SU1|KAD_STRPN Adenylate kinase OS=Streptococcus pneumoniae serotype 4 (strain ATCC BAA-334 / TIGR4) OX=170187 GN=adk PE=1 SV=1
29.4943	31.2481	31.4321	25.8246	26.0826	25.7374	+	Spn+IAV_Spn	17	72.561	-4.84331	2.82248	-7.73445	P0A4G0	aliB	sp|P0A4G0|ALIB_STRPN Oligopeptide-binding protein AliB OS=Streptococcus pneumoniae serotype 4 (strain ATCC BAA-334 / TIGR4) OX=170187 GN=aliB PE=3 SV=1
32.0891	31.7117	32.1101	29.4867	28.5773	29.6313	+	Spn+IAV_Spn	12	37.379	-2.73852	2.82103	-7.72762	A0A0H2UQY4	galE-1	tr|A0A0H2UQY4|A0A0H2UQY4_STRPN UDP-glucose 4-epimerase OS=Streptococcus pneumoniae serotype 4 (strain ATCC BAA-334 / TIGR4) OX=170187 GN=galE-1 PE=4 SV=1
30.4407	30.4795	29.9496	28.5685	28.3096	28.8132	+	Spn+IAV_Spn	11	31.786	-1.7262	2.81576	-7.70295	P0CC08	accD	sp|P0CC08|ACCD_STRPN Acetyl-coenzyme A carboxylase carboxyl transferase subunit beta OS=Streptococcus pneumoniae serotype 4 (strain ATCC BAA-334 / TIGR4) OX=170187 GN=accD PE=1 SV=1
27.5373	28.1343	27.599	24.5569	25.5326	25.2262	+	Spn+IAV_Spn	8	36.427	-2.65164	2.81294	-7.68973	A0A0H2UPV6	SP_1069	tr|A0A0H2UPV6|A0A0H2UPV6_STRPN Uncharacterized protein OS=Streptococcus pneumoniae serotype 4 (strain ATCC BAA-334 / TIGR4) OX=170187 GN=SP_1069 PE=1 SV=1
31.8003	31.5272	31.9694	29.7679	29.5858	30.2849	+	Spn+IAV_Spn	22	45.243	-1.88607	2.80905	-7.67159	Q97R16	glyA	sp|Q97R16|GLYA_STRPN Serine hydroxymethyltransferase OS=Streptococcus pneumoniae serotype 4 (strain ATCC BAA-334 / TIGR4) OX=170187 GN=glyA PE=3 SV=1
28.597	29.0274	28.9543	26.0085	24.6207	25.7466	+	Spn+IAV_Spn	8	51.898	-3.40098	2.79916	-7.6256	A0A0H2URU0	SP_1997	tr|A0A0H2URU0|A0A0H2URU0_STRPN Cof family protein OS=Streptococcus pneumoniae serotype 4 (strain ATCC BAA-334 / TIGR4) OX=170187 GN=SP_1997 PE=4 SV=1
30.0477	30.1344	30.0083	26.5461	27.4963	27.7553	+	Spn+IAV_Spn	11	33.554	-2.79756	2.78767	-7.57246	A0A0H2UP34	gki	tr|A0A0H2UP34|A0A0H2UP34_STRPN Glucokinase OS=Streptococcus pneumoniae serotype 4 (strain ATCC BAA-334 / TIGR4) OX=170187 GN=gki PE=4 SV=1
32.5009	32.1993	32.5121	28.4939	28.9348	29.9239	+	Spn+IAV_Spn	2	8.268	-3.28658	2.78378	-7.55452	P0A2W0	acpP	sp|P0A2W0|ACP_STRPN Acyl carrier protein OS=Streptococcus pneumoniae serotype 4 (strain ATCC BAA-334 / TIGR4) OX=170187 GN=acpP PE=3 SV=1
27.0721	27.6856	27.3498	25.4034	24.4621	24.9512	+	Spn+IAV_Spn	3	28.389	-2.43031	2.76937	-7.4885	A0A0H2URE1	SP_1810	tr|A0A0H2URE1|A0A0H2URE1_STRPN Uncharacterized protein OS=Streptococcus pneumoniae serotype 4 (strain ATCC BAA-334 / TIGR4) OX=170187 GN=SP_1810 PE=4 SV=1
29.5162	31.0709	30.3544	25.9	25.3737	24.0911	+	Spn+IAV_Spn	9	41.834	-5.19224	2.7531	-7.41454	A0A0H2UPI5	SP_0785	tr|A0A0H2UPI5|A0A0H2UPI5_STRPN Uncharacterized protein OS=Streptococcus pneumoniae serotype 4 (strain ATCC BAA-334 / TIGR4) OX=170187 GN=SP_0785 PE=3 SV=1
26.9625	27.3787	27.3372	25.3932	24.5701	25.2887	+	Spn+IAV_Spn	3	20.246	-2.14209	2.7435	-7.37125	A0A0H2UMT9	purN	tr|A0A0H2UMT9|A0A0H2UMT9_STRPN Phosphoribosylglycinamide formyltransferase OS=Streptococcus pneumoniae serotype 4 (strain ATCC BAA-334 / TIGR4) OX=170187 GN=purN PE=3 SV=1;tr|A0A0H2UKZ6|A0A0H2UKZ6_STRPN Phosphoribosylglycinamide formyltransferase OS=Strept
28.624	28.3387	28.338	25.6904	26.4757	25.3013	+	Spn+IAV_Spn	10	33.987	-2.61109	2.72484	-7.28765	Q97PA6	fmt	sp|Q97PA6|FMT_STRPN Methionyl-tRNA formyltransferase OS=Streptococcus pneumoniae serotype 4 (strain ATCC BAA-334 / TIGR4) OX=170187 GN=fmt PE=3 SV=1
28.3534	27.3765	28.2667	25.4585	25.7581	25.2488	+	Spn+IAV_Spn	4	35.222	-2.5104	2.72044	-7.26805	A0A0H2UPF1	manA	tr|A0A0H2UPF1|A0A0H2UPF1_STRPN Mannose-6-phosphate isomerase OS=Streptococcus pneumoniae serotype 4 (strain ATCC BAA-334 / TIGR4) OX=170187 GN=manA PE=3 SV=1
29.5092	29.8914	29.5654	28.6931	28.3325	28.5059	+	Spn+IAV_Spn	5	22.88	-1.14483	2.71318	-7.23585	A0A0H2URR3	SP_1910	tr|A0A0H2URR3|A0A0H2URR3_STRPN Phenylalanine--tRNA ligase beta subunit OS=Streptococcus pneumoniae serotype 4 (strain ATCC BAA-334 / TIGR4) OX=170187 GN=SP_1910 PE=3 SV=1
30.02	29.952	29.9788	27.4611	25.9146	26.1482	+	Spn+IAV_Spn	5	26.242	-3.47563	2.7085	-7.21515	Q97QE5	tarI	sp|Q97QE5|TARI_STRPN Ribitol-5-phosphate cytidylyltransferase OS=Streptococcus pneumoniae serotype 4 (strain ATCC BAA-334 / TIGR4) OX=170187 GN=tarI PE=3 SV=1
30.5181	30.8647	30.4103	25.878	24.7631	27.0049	+	Spn+IAV_Spn	3	26.52	-4.71571	2.6888	-7.12864	A0A0H2UQY3	SP_1457	tr|A0A0H2UQY3|A0A0H2UQY3_STRPN RNA methyltransferase, TrmH family, group 3 OS=Streptococcus pneumoniae serotype 4 (strain ATCC BAA-334 / TIGR4) OX=170187 GN=SP_1457 PE=3 SV=1
31.5657	31.1958	31.8606	30.0888	30.212	30.1402	+	Spn+IAV_Spn	24	81.035	-1.39376	2.68801	-7.12516	Q97S28	pnp	sp|Q97S28|PNP_STRPN Polyribonucleotide nucleotidyltransferase OS=Streptococcus pneumoniae serotype 4 (strain ATCC BAA-334 / TIGR4) OX=170187 GN=pnp PE=3 SV=1
30.2529	30.0927	30.4321	28.7066	28.7458	28.0309	+	Spn+IAV_Spn	13	46.353	-1.76484	2.66066	-7.00658	Q97ST4	SP_0239	sp|Q97ST4|Y239_STRPN UPF0210 protein SP_0239 OS=Streptococcus pneumoniae serotype 4 (strain ATCC BAA-334 / TIGR4) OX=170187 GN=SP_0239 PE=1 SV=1
30.7039	31.3093	31.3549	24.7286	26.0134	27.1812	+	Spn+IAV_Spn	12	31.74	-5.14833	2.652	-6.9694	Q97PX2	pdxS	sp|Q97PX2|PDXS_STRPN Pyridoxal 5-phosphate synthase subunit PdxS OS=Streptococcus pneumoniae serotype 4 (strain ATCC BAA-334 / TIGR4) OX=170187 GN=pdxS PE=3 SV=1
25.6488	26.1892	25.8561	24.4984	24.3092	24.7374	+	Spn+IAV_Spn	3	8.1742	-1.383	2.63669	-6.90406	A0A0H2UQ32	nrdH	tr|A0A0H2UQ32|A0A0H2UQ32_STRPN NrdH-redoxin OS=Streptococcus pneumoniae serotype 4 (strain ATCC BAA-334 / TIGR4) OX=170187 GN=nrdH PE=4 SV=1
29.6676	28.8951	29.4863	27.2855	26.7617	27.471	+	Spn+IAV_Spn	4	10.227	-2.17693	2.63604	-6.90127	Q97SX1	SP_0192	sp|Q97SX1|Y192_STRPN UPF0297 protein SP_0192 OS=Streptococcus pneumoniae serotype 4 (strain ATCC BAA-334 / TIGR4) OX=170187 GN=SP_0192 PE=1 SV=1
32.6434	32.694	32.6674	30.1069	29.6452	30.8699	+	Spn+IAV_Spn	6	14.248	-2.46094	2.63247	-6.88614	Q97SN4	rpsI	sp|Q97SN4|RS9_STRPN 30S ribosomal protein S9 OS=Streptococcus pneumoniae serotype 4 (strain ATCC BAA-334 / TIGR4) OX=170187 GN=rpsI PE=3 SV=1
28.5214	28.7014	28.7368	27.3135	27.1078	27.7085	+	Spn+IAV_Spn	5	20.541	-1.27657	2.60575	-6.77367	P0A2Z4	atpH	sp|P0A2Z4|ATPD_STRPN ATP synthase subunit delta OS=Streptococcus pneumoniae serotype 4 (strain ATCC BAA-334 / TIGR4) OX=170187 GN=atpH PE=3 SV=1
30.4138	30.6462	30.2996	29.2149	29.3094	29.6324	+	Spn+IAV_Spn	10	33.09	-1.06763	2.55728	-6.57368	A0A0H2UNN0	fabD	tr|A0A0H2UNN0|A0A0H2UNN0_STRPN Malonyl CoA-acyl carrier protein transacylase OS=Streptococcus pneumoniae serotype 4 (strain ATCC BAA-334 / TIGR4) OX=170187 GN=fabD PE=3 SV=1
32.4084	32.6206	32.0625	29.957	30.2295	30.8462	+	Spn+IAV_Spn	3	8.5538	-2.01961	2.54672	-6.53078	Q97RH7	rpsT	sp|Q97RH7|RS20_STRPN 30S ribosomal protein S20 OS=Streptococcus pneumoniae serotype 4 (strain ATCC BAA-334 / TIGR4) OX=170187 GN=rpsT PE=3 SV=1
31.3043	31.7433	31.8633	30.0218	30.2152	30.4811	+	Spn+IAV_Spn	16	50.235	-1.39761	2.53298	-6.47536	A0A0H2UNM5	SP_0413	tr|A0A0H2UNM5|A0A0H2UNM5_STRPN Aspartokinase OS=Streptococcus pneumoniae serotype 4 (strain ATCC BAA-334 / TIGR4) OX=170187 GN=SP_0413 PE=3 SV=1
32.7278	33.0185	32.7641	31.4257	31.2226	31.8563	+	Spn+IAV_Spn	9	13.136	-1.33528	2.51899	-6.41931	Q97QC6	rplS	sp|Q97QC6|RL19_STRPN 50S ribosomal protein L19 OS=Streptococcus pneumoniae serotype 4 (strain ATCC BAA-334 / TIGR4) OX=170187 GN=rplS PE=3 SV=1
26.7221	26.9573	26.672	25.6489	25.1362	25.7062	+	Spn+IAV_Spn	3	18.38	-1.28667	2.51106	-6.38774	P67318	nrdR	sp|P67318|NRDR_STRPN Transcriptional repressor NrdR OS=Streptococcus pneumoniae serotype 4 (strain ATCC BAA-334 / TIGR4) OX=170187 GN=nrdR PE=1 SV=1
30.0651	28.983	29.7274	27.6761	27.3056	27.2453	+	Spn+IAV_Spn	12	29.77	-2.18287	2.48708	-6.29304	Q97PM1	codY	sp|Q97PM1|CODY_STRPN GTP-sensing transcriptional pleiotropic repressor CodY OS=Streptococcus pneumoniae serotype 4 (strain ATCC BAA-334 / TIGR4) OX=170187 GN=codY PE=1 SV=1
27.6334	26.8829	27.1615	25.1815	25.409	24.4698	+	Spn+IAV_Spn	2	24.684	-2.20583	2.45429	-6.16548	A0A0H2UPP7	mtf	tr|A0A0H2UPP7|A0A0H2UPP7_STRPN 5-methylthioadenosine/S-adenosylhomocysteine nucleosidase OS=Streptococcus pneumoniae serotype 4 (strain ATCC BAA-334 / TIGR4) OX=170187 GN=mtf PE=1 SV=1
29.7714	29.4401	30.2223	26.655	27.6944	27.6326	+	Spn+IAV_Spn	6	12.575	-2.48397	2.44264	-6.1207	Q97SI9	gpsB	sp|Q97SI9|GPSB_STRPN Cell cycle protein GpsB OS=Streptococcus pneumoniae serotype 4 (strain ATCC BAA-334 / TIGR4) OX=170187 GN=gpsB PE=3 SV=1
28.7381	29.4763	29.7964	24.8694	26.5205	26.0543	+	Spn+IAV_Spn	6	15.439	-3.52219	2.42229	-6.04312	P65536	ndk	sp|P65536|NDK_STRPN Nucleoside diphosphate kinase OS=Streptococcus pneumoniae serotype 4 (strain ATCC BAA-334 / TIGR4) OX=170187 GN=ndk PE=3 SV=1
28.7662	28.5078	28.8493	23.9841	25.8811	25.5311	+	Spn+IAV_Spn	9	29.279	-3.57567	2.4219	-6.04162	A0A0H2UQR1	SP_1394	tr|A0A0H2UQR1|A0A0H2UQR1_STRPN Amino acid ABC transporter, amino acid-binding protein OS=Streptococcus pneumoniae serotype 4 (strain ATCC BAA-334 / TIGR4) OX=170187 GN=SP_1394 PE=4 SV=1
28.9448	27.5884	28.636	25.7699	25.4327	24.7297	+	Spn+IAV_Spn	3	32.675	-3.07895	2.41383	-6.01111	A0A0H2UPK1	SP_0899	tr|A0A0H2UPK1|A0A0H2UPK1_STRPN Uncharacterized protein OS=Streptococcus pneumoniae serotype 4 (strain ATCC BAA-334 / TIGR4) OX=170187 GN=SP_0899 PE=4 SV=1
31.2439	31.7747	31.4589	29.6931	29.4231	30.2505	+	Spn+IAV_Spn	9	20.212	-1.70358	2.38686	-5.91002	Q97TC4	hpt	sp|Q97TC4|HPRT_STRPN Hypoxanthine-guanine phosphoribosyltransferase OS=Streptococcus pneumoniae serotype 4 (strain ATCC BAA-334 / TIGR4) OX=170187 GN=hpt PE=3 SV=1
27.1191	27.0521	26.9432	25.0444	24.0098	25.2493	+	Spn+IAV_Spn	4	38.787	-2.27029	2.37501	-5.86602	A0A0H2UN46	SP_0182	tr|A0A0H2UN46|A0A0H2UN46_STRPN MccC family protein OS=Streptococcus pneumoniae serotype 4 (strain ATCC BAA-334 / TIGR4) OX=170187 GN=SP_0182 PE=1 SV=1
29.1144	29.3667	29.0085	26.4982	24.5668	26.0264	+	Spn+IAV_Spn	9	38.794	-3.4661	2.3747	-5.8649	A0A0H2UR58	SP_1701	tr|A0A0H2UR58|A0A0H2UR58_STRPN Phospho-2-dehydro-3-deoxyheptonate aldolase OS=Streptococcus pneumoniae serotype 4 (strain ATCC BAA-334 / TIGR4) OX=170187 GN=SP_1701 PE=3 SV=1
30.4068	30.2106	30.1469	28.4316	28.9579	29.2017	+	Spn+IAV_Spn	19	60.87	-1.39101	2.35382	-5.78808	A0A0H2US79	SP_2230	tr|A0A0H2US79|A0A0H2US79_STRPN ABC transporter, ATP-binding protein OS=Streptococcus pneumoniae serotype 4 (strain ATCC BAA-334 / TIGR4) OX=170187 GN=SP_2230 PE=4 SV=1
28.7151	28.1928	29.0728	26.4146	24.8481	25.7068	+	Spn+IAV_Spn	7	45.18	-3.00373	2.35065	-5.77649	A0A0H2UPH1	dacA	tr|A0A0H2UPH1|A0A0H2UPH1_STRPN D-alanyl-D-alanine carboxypeptidase OS=Streptococcus pneumoniae serotype 4 (strain ATCC BAA-334 / TIGR4) OX=170187 GN=dacA PE=3 SV=1
32.9757	32.3967	32.8118	31.789	31.6298	31.6779	+	Spn+IAV_Spn	31	71.898	-1.02919	2.34648	-5.76127	A0A0H2UR08	pepO	tr|A0A0H2UR08|A0A0H2UR08_STRPN Endopeptidase O OS=Streptococcus pneumoniae serotype 4 (strain ATCC BAA-334 / TIGR4) OX=170187 GN=pepO PE=4 SV=1
27.1891	27.6883	27.549	24.7575	25.9459	25.0594	+	Spn+IAV_Spn	5	39.101	-2.22122	2.34305	-5.74879	Q97S36	pheS	sp|Q97S36|SYFA_STRPN Phenylalanine--tRNA ligase alpha subunit OS=Streptococcus pneumoniae serotype 4 (strain ATCC BAA-334 / TIGR4) OX=170187 GN=pheS PE=3 SV=1
27.2136	27.2064	27.3206	26.0109	25.2892	24.9257	+	Spn+IAV_Spn	2	6.7675	-1.83827	2.3368	-5.72609	A0A0H2UQU0	SP_1531	tr|A0A0H2UQU0|A0A0H2UQU0_STRPN Uncharacterized protein OS=Streptococcus pneumoniae serotype 4 (strain ATCC BAA-334 / TIGR4) OX=170187 GN=SP_1531 PE=3 SV=1
26.6862	27.2005	26.4946	24.6474	25.3279	25.2643	+	Spn+IAV_Spn	1	15.843	-1.71388	2.31999	-5.6654	A0A0H2UMS4	SP_0021	tr|A0A0H2UMS4|A0A0H2UMS4_STRPN Deoxyuridine 5-triphosphate nucleotidohydrolase OS=Streptococcus pneumoniae serotype 4 (strain ATCC BAA-334 / TIGR4) OX=170187 GN=SP_0021 PE=3 SV=1
29.5697	29.6974	29.8442	25.3671	26.7352	24.111	+	Spn+IAV_Spn	14	45.765	-4.29936	2.31371	-5.64286	Q9S400	aroA	sp|Q9S400|AROA_STRPN 3-phosphoshikimate 1-carboxyvinyltransferase OS=Streptococcus pneumoniae serotype 4 (strain ATCC BAA-334 / TIGR4) OX=170187 GN=aroA PE=1 SV=2
28.3734	28.7707	28.2331	24.6674	25.4243	26.4027	+	Spn+IAV_Spn	6	37.473	-2.96093	2.30549	-5.61345	A0A0H2UPG4	ilvE	tr|A0A0H2UPG4|A0A0H2UPG4_STRPN Branched-chain-amino-acid aminotransferase OS=Streptococcus pneumoniae serotype 4 (strain ATCC BAA-334 / TIGR4) OX=170187 GN=ilvE PE=3 SV=1
31.4023	31.3548	31.5622	29.5415	28.6529	29.8829	+	Spn+IAV_Spn	17	51.066	-2.08068	2.30025	-5.59481	Q97PR0	asnS	sp|Q97PR0|SYN_STRPN Asparagine--tRNA ligase OS=Streptococcus pneumoniae serotype 4 (strain ATCC BAA-334 / TIGR4) OX=170187 GN=asnS PE=1 SV=1
31.3258	30.5596	31.6005	27.4203	27.7507	28.9562	+	Spn+IAV_Spn	12	34.796	-3.11956	2.29027	-5.55939	P18766	amiF	sp|P18766|AMIF_STRPN Oligopeptide transport ATP-binding protein AmiF OS=Streptococcus pneumoniae serotype 4 (strain ATCC BAA-334 / TIGR4) OX=170187 GN=amiF PE=3 SV=2
28.5338	27.8978	28.4411	25.2915	25.1528	26.5163	+	Spn+IAV_Spn	8	51.781	-2.63732	2.28334	-5.53489	O08397	dnaA	sp|O08397|DNAA_STRPN Chromosomal replication initiator protein DnaA OS=Streptococcus pneumoniae serotype 4 (strain ATCC BAA-334 / TIGR4) OX=170187 GN=dnaA PE=3 SV=2
29.0816	29.3883	29.5344	28.2338	27.8089	28.385	+	Spn+IAV_Spn	11	37.735	-1.19222	2.26425	-5.46789	A0A0H2UQ30	SP_1160	tr|A0A0H2UQ30|A0A0H2UQ30_STRPN Lipoate--protein ligase OS=Streptococcus pneumoniae serotype 4 (strain ATCC BAA-334 / TIGR4) OX=170187 GN=SP_1160 PE=1 SV=1
27.3593	26.9018	26.7204	25.6278	25.4638	25.9647	+	Spn+IAV_Spn	7	34.71	-1.30842	2.25597	-5.43903	Q97P62	prmA	sp|Q97P62|PRMA_STRPN Ribosomal protein L11 methyltransferase OS=Streptococcus pneumoniae serotype 4 (strain ATCC BAA-334 / TIGR4) OX=170187 GN=prmA PE=3 SV=1
30.9639	31.6827	31.6244	29.4528	29.1118	30.021	+	Spn+IAV_Spn	10	34.594	-1.89512	2.2429	-5.3937	P0A4G2	psaA	sp|P0A4G2|MTSA_STRPN Manganese ABC transporter substrate-binding lipoprotein OS=Streptococcus pneumoniae serotype 4 (strain ATCC BAA-334 / TIGR4) OX=170187 GN=psaA PE=1 SV=1
30.943	31.4527	31.5329	28.3623	25.9365	27.637	+	Spn+IAV_Spn	39	240.42	-3.99762	2.24067	-5.38601	A0A0H2UP55	SP_0641	tr|A0A0H2UP55|A0A0H2UP55_STRPN Serine protease, subtilase family OS=Streptococcus pneumoniae serotype 4 (strain ATCC BAA-334 / TIGR4) OX=170187 GN=SP_0641 PE=4 SV=1
33.0252	32.3913	33.2768	28.5942	24.5293	25.8546	+	Spn+IAV_Spn	14	34.69	-6.57176	2.23378	-5.36229	Q97QE2	pyrB	sp|Q97QE2|PYRB_STRPN Aspartate carbamoyltransferase OS=Streptococcus pneumoniae serotype 4 (strain ATCC BAA-334 / TIGR4) OX=170187 GN=pyrB PE=3 SV=1
29.038	29.1551	28.8091	26.5069	26.3576	24.6976	+	Spn+IAV_Spn	5	17.033	-3.14666	2.22891	-5.34556	A0A0H2UNJ7	accB	tr|A0A0H2UNJ7|A0A0H2UNJ7_STRPN Biotin carboxyl carrier protein of acetyl-CoA carboxylase OS=Streptococcus pneumoniae serotype 4 (strain ATCC BAA-334 / TIGR4) OX=170187 GN=accB PE=1 SV=1
27.6497	27.3345	27.0711	25.8619	25.9739	26.4148	+	Spn+IAV_Spn	4	30.378	-1.26822	2.22681	-5.33835	A0A0H2UN60	sdhA	tr|A0A0H2UN60|A0A0H2UN60_STRPN L-serine dehydratase, iron-sulfur-dependent, alpha subunit OS=Streptococcus pneumoniae serotype 4 (strain ATCC BAA-334 / TIGR4) OX=170187 GN=sdhA PE=4 SV=1
29.2968	28.117	29.3019	26.6034	26.0225	26.7872	+	Spn+IAV_Spn	12	34.01	-2.43419	2.22493	-5.3319	P0A3C3	era	sp|P0A3C3|ERA_STRPN GTPase Era OS=Streptococcus pneumoniae serotype 4 (strain ATCC BAA-334 / TIGR4) OX=170187 GN=era PE=3 SV=1
31.098	30.7397	31.1064	29.3835	30.0602	29.3483	+	Spn+IAV_Spn	10	16.523	-1.38409	2.21467	-5.29689	P66320	rplI	sp|P66320|RL9_STRPN 50S ribosomal protein L9 OS=Streptococcus pneumoniae serotype 4 (strain ATCC BAA-334 / TIGR4) OX=170187 GN=rplI PE=3 SV=1
31.5521	31.2283	31.4179	28.6826	29.7692	29.7936	+	Spn+IAV_Spn	19	56.695	-1.98425	2.19991	-5.24683	Q97RS9	lysS	sp|Q97RS9|SYK_STRPN Lysine--tRNA ligase OS=Streptococcus pneumoniae serotype 4 (strain ATCC BAA-334 / TIGR4) OX=170187 GN=lysS PE=1 SV=2
29.7422	30.0792	30.5157	25.5605	25.4175	27.6336	+	Spn+IAV_Spn	12	31.019	-3.90848	2.18885	-5.20954	A0A0H2UQY7	aatB	tr|A0A0H2UQY7|A0A0H2UQY7_STRPN Amino acid ABC transporter, amino acid-binding protein OS=Streptococcus pneumoniae serotype 4 (strain ATCC BAA-334 / TIGR4) OX=170187 GN=aatB PE=4 SV=1
27.5841	27.1793	27.3979	25.8645	24.5882	25.519	+	Spn+IAV_Spn	5	34.521	-2.06319	2.17848	-5.17479	A0A0H2UPY5	SP_1110	tr|A0A0H2UPY5|A0A0H2UPY5_STRPN Riboflavin biosynthesis protein OS=Streptococcus pneumoniae serotype 4 (strain ATCC BAA-334 / TIGR4) OX=170187 GN=SP_1110 PE=1 SV=1
28.9136	27.6392	28.7355	26.436	25.3789	25.6512	+	Spn+IAV_Spn	4	26.815	-2.6074	2.16253	-5.12167	A0A0H2UQ68	SP_1227	tr|A0A0H2UQ68|A0A0H2UQ68_STRPN DNA-binding response regulator OS=Streptococcus pneumoniae serotype 4 (strain ATCC BAA-334 / TIGR4) OX=170187 GN=SP_1227 PE=4 SV=1
28.0655	28.0459	27.9061	26.5046	25.2471	24.9544	+	Spn+IAV_Spn	2	23.966	-2.43714	2.15504	-5.09687	A0A0H2UQS3	SP_1502	tr|A0A0H2UQS3|A0A0H2UQS3_STRPN Amino acid ABC transporter, permease protein OS=Streptococcus pneumoniae serotype 4 (strain ATCC BAA-334 / TIGR4) OX=170187 GN=SP_1502 PE=3 SV=1
33.5056	33.5458	33.9394	32.8336	32.2073	32.2729	+	Spn+IAV_Spn	26	52.579	-1.22565	2.14414	-5.06097	A0A0H2UNG6	gnd	tr|A0A0H2UNG6|A0A0H2UNG6_STRPN 6-phosphogluconate dehydrogenase, decarboxylating OS=Streptococcus pneumoniae serotype 4 (strain ATCC BAA-334 / TIGR4) OX=170187 GN=gnd PE=3 SV=1
28.3086	28.139	27.1997	25.9697	26.224	26.129	+	Spn+IAV_Spn	4	23.144	-1.77483	2.13504	-5.03116	A0A0H2UR17	SP_1501	tr|A0A0H2UR17|A0A0H2UR17_STRPN Amino acid ABC transporter, ATP-binding protein OS=Streptococcus pneumoniae serotype 4 (strain ATCC BAA-334 / TIGR4) OX=170187 GN=SP_1501 PE=4 SV=1
30.7013	30.6815	30.7737	28.9114	27.55	28.8917	+	Spn+IAV_Spn	9	23.42	-2.26783	2.13274	-5.02361	P65678	pcp1	sp|P65678|PCP1_STRPN Pyrrolidone-carboxylate peptidase 1 OS=Streptococcus pneumoniae serotype 4 (strain ATCC BAA-334 / TIGR4) OX=170187 GN=pcp1 PE=3 SV=1
29.2936	29.535	29.5981	27.7641	28.0284	26.7604	+	Spn+IAV_Spn	10	38.417	-1.95792	2.10358	-4.92908	P67595	trpS	sp|P67595|SYW_STRPN Tryptophan--tRNA ligase OS=Streptococcus pneumoniae serotype 4 (strain ATCC BAA-334 / TIGR4) OX=170187 GN=trpS PE=3 SV=1
28.7782	29.3489	28.9963	28.0438	27.3016	27.192	+	Spn+IAV_Spn	6	29.48	-1.52864	2.0797	-4.85267	A0A0H2UQV0	SP_1550	tr|A0A0H2UQV0|A0A0H2UQV0_STRPN Glutathione S-transferase family protein OS=Streptococcus pneumoniae serotype 4 (strain ATCC BAA-334 / TIGR4) OX=170187 GN=SP_1550 PE=4 SV=1
31.7771	32.0677	31.762	26.2455	25.7113	28.9831	+	Spn+IAV_Spn	3	10.089	-4.88897	2.0635	-4.80134	P66135	rpmA	sp|P66135|RL27_STRPN 50S ribosomal protein L27 OS=Streptococcus pneumoniae serotype 4 (strain ATCC BAA-334 / TIGR4) OX=170187 GN=rpmA PE=3 SV=1
33.0279	33.2296	32.9241	32.0072	31.7057	32.383	+	Spn+IAV_Spn	14	35.174	-1.02856	2.05455	-4.77317	Q97RC6	pfkA	sp|Q97RC6|PFKA_STRPN ATP-dependent 6-phosphofructokinase OS=Streptococcus pneumoniae serotype 4 (strain ATCC BAA-334 / TIGR4) OX=170187 GN=pfkA PE=3 SV=1
29.8653	30.1022	30.7506	28.3522	28.2134	29.0112	+	Spn+IAV_Spn	3	11.383	-1.71377	2.04484	-4.74273	A0A0H2US49	SP_2102	tr|A0A0H2US49|A0A0H2US49_STRPN Uncharacterized protein OS=Streptococcus pneumoniae serotype 4 (strain ATCC BAA-334 / TIGR4) OX=170187 GN=SP_2102 PE=4 SV=1
25.6622	25.8521	26.5726	23.8524	24.7295	23.9745	+	Spn+IAV_Spn	3	69.237	-1.84351	2.03975	-4.72683	A0A0H2USF9	pcpA	tr|A0A0H2USF9|A0A0H2USF9_STRPN Choline binding protein PcpA OS=Streptococcus pneumoniae serotype 4 (strain ATCC BAA-334 / TIGR4) OX=170187 GN=pcpA PE=1 SV=1
26.223	26.923	26.4273	25.2236	25.122	24.3566	+	Spn+IAV_Spn	3	34.976	-1.6237	2.03923	-4.72521	A0A0H2UPT6	SP_0927	tr|A0A0H2UPT6|A0A0H2UPT6_STRPN Transcriptional regulator, LysR family OS=Streptococcus pneumoniae serotype 4 (strain ATCC BAA-334 / TIGR4) OX=170187 GN=SP_0927 PE=3 SV=1
26.9071	26.6409	26.5255	25.442	24.1565	24.9568	+	Spn+IAV_Spn	9	104.18	-1.83941	2.03082	-4.69906	P63384	uvrA	sp|P63384|UVRA_STRPN UvrABC system protein A OS=Streptococcus pneumoniae serotype 4 (strain ATCC BAA-334 / TIGR4) OX=170187 GN=uvrA PE=3 SV=1
31.1947	31.4514	31.5171	28.811	29.5972	30.1413	+	Spn+IAV_Spn	18	58.827	-1.87124	2.02992	-4.69627	P0A4D7	cshA	sp|P0A4D7|CSHA_STRPN DEAD-box ATP-dependent RNA helicase CshA OS=Streptococcus pneumoniae serotype 4 (strain ATCC BAA-334 / TIGR4) OX=170187 GN=cshA PE=3 SV=1
27.5485	27.3661	27.3649	24.1548	25.3271	25.8302	+	Spn+IAV_Spn	4	13.862	-2.32244	2.01313	-4.64438	A0A0H2UNQ3	SP_0501	tr|A0A0H2UNQ3|A0A0H2UNQ3_STRPN Transcriptional regulator, MerR family OS=Streptococcus pneumoniae serotype 4 (strain ATCC BAA-334 / TIGR4) OX=170187 GN=SP_0501 PE=4 SV=1
28.5726	28.6116	27.9957	27.1489	25.9315	26.46	+	Spn+IAV_Spn	7	86.576	-1.87985	2.01297	-4.64388	A0A0H2UPY6	SP_1118	tr|A0A0H2UPY6|A0A0H2UPY6_STRPN Putative pullulanase OS=Streptococcus pneumoniae serotype 4 (strain ATCC BAA-334 / TIGR4) OX=170187 GN=SP_1118 PE=3 SV=1
25.9867	26.0686	25.8415	25.1594	25.0837	25.1901	+	Spn+IAV_Spn	3	39.381	-0.821197	3.43617	-11.165	P0CB60	murG	sp|P0CB60|MURG_STRPN UDP-N-acetylglucosamine--N-acetylmuramyl-(pentapeptide) pyrophosphoryl-undecaprenol N-acetylglucosamine transferase OS=Streptococcus pneumoniae serotype 4 (strain ATCC BAA-334 / TIGR4) OX=170187 GN=murG PE=3 SV=1
26.0958	25.9759	25.8688	24.9865	25.1849	25.0106	+	Spn+IAV_Spn	3	42.614	-0.919481	3.27548	-10.1511	A0A0H2UNE9	cps4G	tr|A0A0H2UNE9|A0A0H2UNE9_STRPN Capsular polysaccharide biosynthesis protein Cps4G OS=Streptococcus pneumoniae serotype 4 (strain ATCC BAA-334 / TIGR4) OX=170187 GN=cps4G PE=1 SV=1
32.5846	32.5086	32.7096	31.8347	31.9502	31.7539	+	Spn+IAV_Spn	18	48.811	-0.754644	3.11691	-9.23558	A0A0H2UQJ7	gdhA	tr|A0A0H2UQJ7|A0A0H2UQJ7_STRPN Glutamate dehydrogenase OS=Streptococcus pneumoniae serotype 4 (strain ATCC BAA-334 / TIGR4) OX=170187 GN=gdhA PE=3 SV=1
32.5139	32.8083	32.6057	31.8302	31.7566	31.8823	+	Spn+IAV_Spn	53	134.36	-0.819547	3.01504	-8.68851	Q97NQ7	rpoB	sp|Q97NQ7|RPOB_STRPN DNA-directed RNA polymerase subunit beta OS=Streptococcus pneumoniae serotype 4 (strain ATCC BAA-334 / TIGR4) OX=170187 GN=rpoB PE=3 SV=1
30.0222	30.0629	29.9989	29.4226	29.1831	29.4534	+	Spn+IAV_Spn	9	26.702	-0.674971	2.81873	-7.71686	Q97R83	pyrH	sp|Q97R83|PYRH_STRPN Uridylate kinase OS=Streptococcus pneumoniae serotype 4 (strain ATCC BAA-334 / TIGR4) OX=170187 GN=pyrH PE=1 SV=1
30.7268	30.9233	30.8758	30.0006	30.2786	29.9153	+	Spn+IAV_Spn	12	45.242	-0.777138	2.47207	-6.2344	A0A0H2UN95	pepS	tr|A0A0H2UN95|A0A0H2UN95_STRPN Aminopeptidase PepS OS=Streptococcus pneumoniae serotype 4 (strain ATCC BAA-334 / TIGR4) OX=170187 GN=pepS PE=1 SV=1
30.3186	30.53	30.6676	29.816	29.9117	29.6285	+	Spn+IAV_Spn	13	41.949	-0.720021	2.26976	-5.48715	P0A451	recA	sp|P0A451|RECA_STRPN Protein RecA OS=Streptococcus pneumoniae serotype 4 (strain ATCC BAA-334 / TIGR4) OX=170187 GN=recA PE=2 SV=1
29.5172	29.866	29.4507	29.0063	28.8269	28.8364	+	Spn+IAV_Spn	17	53.767	-0.721458	2.15687	-5.10294	A0A0H2US33	thrC	tr|A0A0H2US33|A0A0H2US33_STRPN Threonine synthase OS=Streptococcus pneumoniae serotype 4 (strain ATCC BAA-334 / TIGR4) OX=170187 GN=thrC PE=4 SV=1
26.9793	26.8772	26.5454	26.0792	26.1057	25.8072	+	Spn+IAV_Spn	5	35.08	-0.803301	2.11229	-4.95719	A0A0H2UQ24	SP_1164	tr|A0A0H2UQ24|A0A0H2UQ24_STRPN Putative acetoin dehydrogenase, E1 component, alpha subunit OS=Streptococcus pneumoniae serotype 4 (strain ATCC BAA-334 / TIGR4) OX=170187 GN=SP_1164 PE=4 SV=1
25.6719	25.8688	25.5779	24.6177	24.7189	25.1503	+	Spn+IAV_Spn	1	43.936	-0.877253	2.04936	-4.75688	A0A0H2UR60	SP_1716	tr|A0A0H2UR60|A0A0H2UR60_STRPN Uncharacterized protein OS=Streptococcus pneumoniae serotype 4 (strain ATCC BAA-334 / TIGR4) OX=170187 GN=SP_1716 PE=4 SV=1
32.1898	31.8743	32.0868	30.7472	31.3083	31.2459	+	Spn+IAV_Spn	16	50.822	-0.949838	2.04404	-4.74024	A0A0H2UP69	pepV	tr|A0A0H2UP69|A0A0H2UP69_STRPN Dipeptidase OS=Streptococcus pneumoniae serotype 4 (strain ATCC BAA-334 / TIGR4) OX=170187 GN=pepV PE=4 SV=1
26.5117	27.1502	26.9741	25.9	26.0507	25.7207	+	Spn+IAV_Spn	6	53.937	-0.988188	2.01184	-4.64042	A0A0H2UPK4	cad	tr|A0A0H2UPK4|A0A0H2UPK4_STRPN Lysine decarboxylase OS=Streptococcus pneumoniae serotype 4 (strain ATCC BAA-334 / TIGR4) OX=170187 GN=cad PE=4 SV=1
32.4035	31.9743	31.9891	33.312	33.1364	34.0142	+	Spn+IAV_Spn	23	34.412	1.36524	1.96839	4.50819	Q97R51	prsA	sp|Q97R51|PRSA_STRPN Foldase protein PrsA OS=Streptococcus pneumoniae serotype 4 (strain ATCC BAA-334 / TIGR4) OX=170187 GN=prsA PE=3 SV=1
24.5362	23.9801	24.4029	25.4971	26.9333	26.3615	+	Spn+IAV_Spn	3	61.818	1.95761	1.91569	4.35152	Q97R12	SP_1029	sp|Q97R12|Y1029_STRPN Uncharacterized RNA methyltransferase SP_1029 OS=Streptococcus pneumoniae serotype 4 (strain ATCC BAA-334 / TIGR4) OX=170187 GN=SP_1029 PE=1 SV=1
26.7671	26.1075	26.9544	27.9751	28.4286	27.7019	+	Spn+IAV_Spn	2	12.348	1.42556	1.89153	4.28102	A0A0H2UPB2	SP_0781	tr|A0A0H2UPB2|A0A0H2UPB2_STRPN Uncharacterized protein OS=Streptococcus pneumoniae serotype 4 (strain ATCC BAA-334 / TIGR4) OX=170187 GN=SP_0781 PE=4 SV=1
24.6449	26.0813	24.3859	27.9387	27.0223	27.9057	+	Spn+IAV_Spn	6	29.738	2.58486	1.88441	4.2604	A0A0H2US81	mreC	tr|A0A0H2US81|A0A0H2US81_STRPN Cell shape-determining protein MreC OS=Streptococcus pneumoniae serotype 4 (strain ATCC BAA-334 / TIGR4) OX=170187 GN=mreC PE=3 SV=1
25.3349	24.0491	23.3357	28.5796	26.6277	28.286	+	Spn+IAV_Spn	3	35.415	3.5912	1.88351	4.25781	A0A0H2UPZ4	SP_1027	tr|A0A0H2UPZ4|A0A0H2UPZ4_STRPN Uncharacterized protein OS=Streptococcus pneumoniae serotype 4 (strain ATCC BAA-334 / TIGR4) OX=170187 GN=SP_1027 PE=4 SV=1
29.4206	30.0951	30.1891	31.6343	31.1344	30.9531	+	Spn+IAV_Spn	14	45.116	1.33903	1.87483	4.23276	A0A0H2UN41	ribAB	tr|A0A0H2UN41|A0A0H2UN41_STRPN Riboflavin biosynthesis protein RibBA OS=Streptococcus pneumoniae serotype 4 (strain ATCC BAA-334 / TIGR4) OX=170187 GN=ribAB PE=1 SV=1
24.5606	25.1455	24.0414	25.9479	26.2454	26.8978	+	Spn+IAV_Spn	1	21.39	1.78116	1.86119	4.19365	Q97TD1	pth	sp|Q97TD1|PTH_STRPN Peptidyl-tRNA hydrolase OS=Streptococcus pneumoniae serotype 4 (strain ATCC BAA-334 / TIGR4) OX=170187 GN=pth PE=3 SV=1
25.9739	25.414	24.3832	27.1815	27.3732	27.1149	+	Spn+IAV_Spn	3	35.184	1.96615	1.85058	4.16338	A0A0H2UR82	scrR	tr|A0A0H2UR82|A0A0H2UR82_STRPN Sucrose operon repressor OS=Streptococcus pneumoniae serotype 4 (strain ATCC BAA-334 / TIGR4) OX=170187 GN=scrR PE=1 SV=1
30.1797	29.1322	29.8129	31.2492	30.8927	30.9954	+	Spn+IAV_Spn	14	37.911	1.33747	1.83522	4.11983	P65607	arcB	sp|P65607|OTCC_STRPN Ornithine carbamoyltransferase, catabolic OS=Streptococcus pneumoniae serotype 4 (strain ATCC BAA-334 / TIGR4) OX=170187 GN=arcB PE=3 SV=1
23.9525	26.3166	26.8098	31.0123	28.8855	31.338	+	Spn+IAV_Spn	7	65.683	4.71894	1.80435	4.03328	A0A0H2UR65	SP_1722	tr|A0A0H2UR65|A0A0H2UR65_STRPN PTS system IIABC components OS=Streptococcus pneumoniae serotype 4 (strain ATCC BAA-334 / TIGR4) OX=170187 GN=SP_1722 PE=4 SV=1
24.5122	26.0834	24.0017	27.3454	27.1493	27.4356	+	Spn+IAV_Spn	3	22.77	2.44428	1.74379	3.86702	P66920	thiE2	sp|P66920|THIE2_STRPN Thiamine-phosphate synthase 2 OS=Streptococcus pneumoniae serotype 4 (strain ATCC BAA-334 / TIGR4) OX=170187 GN=thiE2 PE=3 SV=1
26.491	24.6077	23.9571	28.1191	28.6005	27.4693	+	Spn+IAV_Spn	3	45.786	3.04436	1.67325	3.67914	Q97PP9	cca	sp|Q97PP9|CCA_STRPN CCA-adding enzyme OS=Streptococcus pneumoniae serotype 4 (strain ATCC BAA-334 / TIGR4) OX=170187 GN=cca PE=3 SV=2
27.0318	27.6647	28.2932	28.8503	28.9755	29.0959	+	Spn+IAV_Spn	4	26.422	1.31064	1.61675	3.53284	A0A0H2UP74	SP_0629	tr|A0A0H2UP74|A0A0H2UP74_STRPN Uncharacterized protein OS=Streptococcus pneumoniae serotype 4 (strain ATCC BAA-334 / TIGR4) OX=170187 GN=SP_0629 PE=1 SV=1
24.8288	25.1022	24.1339	25.8739	25.7022	26.5388	+	Spn+IAV_Spn	2	14.89	1.35	1.60678	3.50742	A0A0H2UN57	SP_0189	tr|A0A0H2UN57|A0A0H2UN57_STRPN Uncharacterized protein OS=Streptococcus pneumoniae serotype 4 (strain ATCC BAA-334 / TIGR4) OX=170187 GN=SP_0189 PE=3 SV=1
27.3466	28.4576	28.1585	29.3023	28.9792	29.4978	+	Spn+IAV_Spn	2	9.8731	1.27217	1.59911	3.48792	Q97PW7	SP_1473	sp|Q97PW7|Y1473_STRPN UPF0291 protein SP_1473 OS=Streptococcus pneumoniae serotype 4 (strain ATCC BAA-334 / TIGR4) OX=170187 GN=SP_1473 PE=1 SV=1
23.7088	24.5546	22.9889	26.0233	25.1605	25.2955	+	Spn+IAV_Spn	3	29.137	1.74236	1.52933	3.3135	P63640	murI	sp|P63640|MURI_STRPN Glutamate racemase OS=Streptococcus pneumoniae serotype 4 (strain ATCC BAA-334 / TIGR4) OX=170187 GN=murI PE=1 SV=1
23.9772	26.1476	25.1888	27.322	26.8482	27.7079	+	Spn+IAV_Spn	1	34.237	2.1882	1.49927	3.23994	A0A0H2UMY5	SP_0098	tr|A0A0H2UMY5|A0A0H2UMY5_STRPN Uncharacterized protein OS=Streptococcus pneumoniae serotype 4 (strain ATCC BAA-334 / TIGR4) OX=170187 GN=SP_0098 PE=4 SV=1
24.5544	26.3187	24.176	27.4105	26.8148	27.9767	+	Spn+IAV_Spn	3	54.034	2.38433	1.49087	3.21955	A0A0H2US01	SP_2152	tr|A0A0H2US01|A0A0H2US01_STRPN Uncharacterized protein OS=Streptococcus pneumoniae serotype 4 (strain ATCC BAA-334 / TIGR4) OX=170187 GN=SP_2152 PE=4 SV=1
29.8594	26.9568	28.0826	30.7307	31.0445	31.3635	+	Spn+IAV_Spn	11	66.92	2.74661	1.47339	3.17733	A0A0H2UPH7	SP_0877	tr|A0A0H2UPH7|A0A0H2UPH7_STRPN PTS system, fructose specific IIABC components OS=Streptococcus pneumoniae serotype 4 (strain ATCC BAA-334 / TIGR4) OX=170187 GN=SP_0877 PE=4 SV=1
29.7067	29.2206	26.1418	31.9392	31.9261	31.678	+	Spn+IAV_Spn	13	48.303	3.49137	1.44906	3.11909	A0A0H2URD1	SP_1683	tr|A0A0H2URD1|A0A0H2URD1_STRPN Sugar ABC transporter, sugar-binding protein OS=Streptococcus pneumoniae serotype 4 (strain ATCC BAA-334 / TIGR4) OX=170187 GN=SP_1683 PE=4 SV=1
25.0153	25.0814	24.3955	27.4612	25.6397	27.5304	+	Spn+IAV_Spn	2	27.344	2.04634	1.44831	3.1173	A0A0H2UP71	tenA	tr|A0A0H2UP71|A0A0H2UP71_STRPN Aminopyrimidine aminohydrolase OS=Streptococcus pneumoniae serotype 4 (strain ATCC BAA-334 / TIGR4) OX=170187 GN=tenA PE=3 SV=1
28.5502	27.3118	28.4886	29.352	29.0946	29.722	+	Spn+IAV_Spn	12	50.995	1.27265	1.3459	2.87826	Q97S25	cysS	sp|Q97S25|SYC_STRPN Cysteine--tRNA ligase OS=Streptococcus pneumoniae serotype 4 (strain ATCC BAA-334 / TIGR4) OX=170187 GN=cysS PE=3 SV=1
30.3319	29.8139	29.7641	30.9586	30.9571	30.6781	+	Spn+IAV_Spn	15	37.073	0.894617	1.92653	4.38342	A0A0H2URS9	ccpA	tr|A0A0H2URS9|A0A0H2URS9_STRPN Catabolite control protein A OS=Streptococcus pneumoniae serotype 4 (strain ATCC BAA-334 / TIGR4) OX=170187 GN=ccpA PE=4 SV=1
29.2846	29.33	29.1823	30.2541	30.2503	29.7113	+	Spn+IAV_Spn	8	35.82	0.806252	1.91374	4.34579	A0A0H2UQ21	SP_1163	tr|A0A0H2UQ21|A0A0H2UQ21_STRPN Putative acetoin dehydrogenase, E1 component, beta subunit OS=Streptococcus pneumoniae serotype 4 (strain ATCC BAA-334 / TIGR4) OX=170187 GN=SP_1163 PE=4 SV=1
28.8022	29.1133	28.9865	29.6019	29.7226	29.3688	+	Spn+IAV_Spn	11	40.271	0.597073	1.91111	4.33809	A0A0H2UR67	pepQ	tr|A0A0H2UR67|A0A0H2UR67_STRPN Proline dipeptidase OS=Streptococcus pneumoniae serotype 4 (strain ATCC BAA-334 / TIGR4) OX=170187 GN=pepQ PE=1 SV=1
33.0333	33.1454	32.779	33.6872	33.4469	33.825	+	Spn+IAV_Spn	36	87.821	0.667112	1.90168	4.31054	A0A0H2UNL5	pfl	tr|A0A0H2UNL5|A0A0H2UNL5_STRPN Formate acetyltransferase OS=Streptococcus pneumoniae serotype 4 (strain ATCC BAA-334 / TIGR4) OX=170187 GN=pfl PE=4 SV=1
32.6233	32.7281	32.2643	33.1601	33.2716	33.5594	+	Spn+IAV_Spn	6	22.109	0.791805	1.89888	4.30238	Q97SV4	rplD	sp|Q97SV4|RL4_STRPN 50S ribosomal protein L4 OS=Streptococcus pneumoniae serotype 4 (strain ATCC BAA-334 / TIGR4) OX=170187 GN=rplD PE=3 SV=1
28.2563	28.8471	28.4482	29.1053	29.1663	29.3162	+	Spn+IAV_Spn	13	71.045	0.678713	1.66975	3.66996	Q97T36	mnmG	sp|Q97T36|MNMG_STRPN tRNA uridine 5-carboxymethylaminomethyl modification enzyme MnmG OS=Streptococcus pneumoniae serotype 4 (strain ATCC BAA-334 / TIGR4) OX=170187 GN=mnmG PE=3 SV=1
32.3696	32.9027	32.3665	33.3044	33.3204	33.0477	+	Spn+IAV_Spn	8	11.582	0.677935	1.56753	3.40832	P66339	rpsJ	sp|P66339|RS10_STRPN 30S ribosomal protein S10 OS=Streptococcus pneumoniae serotype 4 (strain ATCC BAA-334 / TIGR4) OX=170187 GN=rpsJ PE=3 SV=1
31.057	31.7741	31.4588	32.1031	32.3757	32.1144	+	Spn+IAV_Spn	10	19.987	0.767752	1.56428	3.40021	A0A0H2UQW0	SP_1572	tr|A0A0H2UQW0|A0A0H2UQW0_STRPN Non-heme iron-containing ferritin OS=Streptococcus pneumoniae serotype 4 (strain ATCC BAA-334 / TIGR4) OX=170187 GN=SP_1572 PE=3 SV=1
33.4305	34.18	34.1617	34.4873	35.0187	35.0203	+	Spn+IAV_Spn	14	12.442	0.918006	1.40713	3.02002	P0A471	rplL	sp|P0A471|RL7_STRPN 50S ribosomal protein L7/L12 OS=Streptococcus pneumoniae serotype 4 (strain ATCC BAA-334 / TIGR4) OX=170187 GN=rplL PE=1 SV=2
29.7782	30.2485	30.1109	31.1195	30.3896	30.7549	+	Spn+IAV_Spn	15	72.237	0.708771	1.3133	2.80412	P0A4L9	gyrB	sp|P0A4L9|GYRB_STRPN DNA gyrase subunit B OS=Streptococcus pneumoniae serotype 4 (strain ATCC BAA-334 / TIGR4) OX=170187 GN=gyrB PE=3 SV=1
29.6771	30.2009	30.3363	31.1775	30.504	31.5033	+	Spn+IAV_Spn	9	40.502	0.990168	1.30202	2.77868	P95830	dnaJ	sp|P95830|DNAJ_STRPN Chaperone protein DnaJ OS=Streptococcus pneumoniae serotype 4 (strain ATCC BAA-334 / TIGR4) OX=170187 GN=dnaJ PE=1 SV=2
32.8017	33.0592	32.6852	30.5539	29.8188	31.4755	+	Spn+IAV_Spn	9	14.754	-2.23264	1.97872	-4.53936	P66632	rpsH	sp|P66632|RS8_STRPN 30S ribosomal protein S8 OS=Streptococcus pneumoniae serotype 4 (strain ATCC BAA-334 / TIGR4) OX=170187 GN=rpsH PE=3 SV=1
28.1893	26.9923	27.4898	25.5165	24.3426	25.5805	+	Spn+IAV_Spn	4	25.472	-2.41061	1.97757	-4.53589	Q97Q16	nagB	sp|Q97Q16|NAGB_STRPN Glucosamine-6-phosphate deaminase OS=Streptococcus pneumoniae serotype 4 (strain ATCC BAA-334 / TIGR4) OX=170187 GN=nagB PE=3 SV=1
26.9711	26.9035	26.7048	25.8906	25.5088	24.8268	+	Spn+IAV_Spn	3	14.438	-1.45105	1.97125	-4.51679	A0A0H2UPN2	gloA	tr|A0A0H2UPN2|A0A0H2UPN2_STRPN Lactoylglutathione lyase OS=Streptococcus pneumoniae serotype 4 (strain ATCC BAA-334 / TIGR4) OX=170187 GN=gloA PE=4 SV=1
30.5505	30.4715	30.0056	28.3899	28.7856	29.3786	+	Spn+IAV_Spn	19	42.797	-1.49116	1.95459	-4.46677	A0A0H2UP18	nusA	tr|A0A0H2UP18|A0A0H2UP18_STRPN Transcription termination/antitermination protein NusA OS=Streptococcus pneumoniae serotype 4 (strain ATCC BAA-334 / TIGR4) OX=170187 GN=nusA PE=3 SV=1
32.3941	32.4851	32.6838	31.1803	30.8783	31.7927	+	Spn+IAV_Spn	21	37.905	-1.23729	1.92668	-4.38385	P67330	SP_0095	sp|P67330|Y095_STRPN UPF0176 protein SP_0095 OS=Streptococcus pneumoniae serotype 4 (strain ATCC BAA-334 / TIGR4) OX=170187 GN=SP_0095 PE=1 SV=1
27.645	28.1866	28.3324	26.4409	24.5526	25.5517	+	Spn+IAV_Spn	6	34.403	-2.53956	1.91435	-4.34759	P05382	sulA	sp|P05382|DHPS_STRPN Dihydropteroate synthase OS=Streptococcus pneumoniae serotype 4 (strain ATCC BAA-334 / TIGR4) OX=170187 GN=sulA PE=1 SV=2
27.9127	28.4633	27.4548	26.6409	26.7138	26.674	+	Spn+IAV_Spn	9	40.957	-1.2674	1.91034	-4.33585	A0A0H2UR97	SP_1749	tr|A0A0H2UR97|A0A0H2UR97_STRPN GTP-binding protein OS=Streptococcus pneumoniae serotype 4 (strain ATCC BAA-334 / TIGR4) OX=170187 GN=SP_1749 PE=4 SV=1
28.2566	28.1741	28.3172	26.8391	26.8931	25.6259	+	Spn+IAV_Spn	9	43.014	-1.79664	1.90544	-4.32151	A0A0H2UQU3	aspC	tr|A0A0H2UQU3|A0A0H2UQU3_STRPN Aminotransferase OS=Streptococcus pneumoniae serotype 4 (strain ATCC BAA-334 / TIGR4) OX=170187 GN=aspC PE=3 SV=1
27.2455	27.1753	27.1325	25.3527	26.1473	24.7326	+	Spn+IAV_Spn	6	28.933	-1.77359	1.9043	-4.31819	A0A0H2UQY6	SP_1624	tr|A0A0H2UQY6|A0A0H2UQY6_STRPN Acyltransferase family protein OS=Streptococcus pneumoniae serotype 4 (strain ATCC BAA-334 / TIGR4) OX=170187 GN=SP_1624 PE=4 SV=1
28.7712	28.239	28.2999	25.1721	26.1425	26.9911	+	Spn+IAV_Spn	11	56.662	-2.33483	1.87451	-4.23184	A0A0H2UPJ1	SP_0886	tr|A0A0H2UPJ1|A0A0H2UPJ1_STRPN Putative type I restriction-modification system, M subunit OS=Streptococcus pneumoniae serotype 4 (strain ATCC BAA-334 / TIGR4) OX=170187 GN=SP_0886 PE=4 SV=1
26.7304	27.1326	26.6169	25.2844	26.035	25.7593	+	Spn+IAV_Spn	2	23.668	-1.13378	1.86687	-4.20991	A0A0H2UPA3	SP_0673	tr|A0A0H2UPA3|A0A0H2UPA3_STRPN Uncharacterized protein OS=Streptococcus pneumoniae serotype 4 (strain ATCC BAA-334 / TIGR4) OX=170187 GN=SP_0673 PE=1 SV=1
27.1617	27.2608	27.3864	26.7206	25.9907	26.0315	+	Spn+IAV_Spn	7	21.094	-1.02203	1.85009	-4.16198	Q97PX3	pdxT	sp|Q97PX3|PDXT_STRPN Pyridoxal 5-phosphate synthase subunit PdxT OS=Streptococcus pneumoniae serotype 4 (strain ATCC BAA-334 / TIGR4) OX=170187 GN=pdxT PE=3 SV=1
27.5901	27.4891	28.2067	26.3364	25.3811	24.5479	+	Spn+IAV_Spn	3	16.904	-2.34019	1.84756	-4.15479	A0A0H2UQN3	SP_1465	tr|A0A0H2UQN3|A0A0H2UQN3_STRPN Uncharacterized protein OS=Streptococcus pneumoniae serotype 4 (strain ATCC BAA-334 / TIGR4) OX=170187 GN=SP_1465 PE=1 SV=1
31.2453	31.4804	31.74	27.2867	26.9836	29.6449	+	Spn+IAV_Spn	15	37.35	-3.51681	1.83595	-4.12191	Q97SD7	ilvC	sp|Q97SD7|ILVC_STRPN Ketol-acid reductoisomerase (NADP(+)) OS=Streptococcus pneumoniae serotype 4 (strain ATCC BAA-334 / TIGR4) OX=170187 GN=ilvC PE=3 SV=2
29.348	29.092	29.5944	27.5394	24.8216	25.4694	+	Spn+IAV_Spn	8	33.912	-3.4013	1.82339	-4.08653	Q97R25	dapA	sp|Q97R25|DAPA_STRPN 4-hydroxy-tetrahydrodipicolinate synthase OS=Streptococcus pneumoniae serotype 4 (strain ATCC BAA-334 / TIGR4) OX=170187 GN=dapA PE=1 SV=1
28.6203	27.7869	28.2574	23.976	24.655	26.4836	+	Spn+IAV_Spn	4	32.554	-3.18331	1.80903	-4.04632	P67049	thyA	sp|P67049|TYSY_STRPN Thymidylate synthase OS=Streptococcus pneumoniae serotype 4 (strain ATCC BAA-334 / TIGR4) OX=170187 GN=thyA PE=1 SV=1
30.6067	30.1885	30.2579	28.8666	28.2765	29.47	+	Spn+IAV_Spn	4	11.229	-1.48001	1.80004	-4.0213	A0A0H2UPD4	SP_0816	tr|A0A0H2UPD4|A0A0H2UPD4_STRPN Uncharacterized protein OS=Streptococcus pneumoniae serotype 4 (strain ATCC BAA-334 / TIGR4) OX=170187 GN=SP_0816 PE=4 SV=1
30.4974	29.9675	30.5811	29.5611	28.8339	28.6938	+	Spn+IAV_Spn	12	34.527	-1.31907	1.78959	-3.99234	Q9X9S0	pyrDA	sp|Q9X9S0|PYRDA_STRPN Probable dihydroorotate dehydrogenase A (fumarate) OS=Streptococcus pneumoniae serotype 4 (strain ATCC BAA-334 / TIGR4) OX=170187 GN=pyrDA PE=1 SV=2
29.2059	29.5036	29.7121	27.9847	27.9775	28.7883	+	Spn+IAV_Spn	8	26.844	-1.2237	1.7895	-3.99207	A0A0H2UR84	psaB	tr|A0A0H2UR84|A0A0H2UR84_STRPN Manganese ABC transporter, ATP-binding protein OS=Streptococcus pneumoniae serotype 4 (strain ATCC BAA-334 / TIGR4) OX=170187 GN=psaB PE=4 SV=1
26.9058	27.4036	27.0056	24.2944	25.4619	25.8006	+	Spn+IAV_Spn	5	35.14	-1.91934	1.78924	-3.99137	Q97PP0	SP_1563	sp|Q97PP0|FENR_STRPN Ferredoxin--NADP reductase OS=Streptococcus pneumoniae serotype 4 (strain ATCC BAA-334 / TIGR4) OX=170187 GN=SP_1563 PE=3 SV=1
27.8778	27.7725	27.9092	25.531	26.9569	25.7691	+	Spn+IAV_Spn	6	36.374	-1.7675	1.78892	-3.99048	A0A0H2UR04	SP_1482	tr|A0A0H2UR04|A0A0H2UR04_STRPN Oxidoreductase, Gfo/Idh/MocA family OS=Streptococcus pneumoniae serotype 4 (strain ATCC BAA-334 / TIGR4) OX=170187 GN=SP_1482 PE=1 SV=1
31.1072	31.4707	31.2676	29.9787	29.5292	30.5644	+	Spn+IAV_Spn	4	10.535	-1.25775	1.77783	-3.95989	Q97PI9	rpsO	sp|Q97PI9|RS15_STRPN 30S ribosomal protein S15 OS=Streptococcus pneumoniae serotype 4 (strain ATCC BAA-334 / TIGR4) OX=170187 GN=rpsO PE=3 SV=1
27.8353	27.1744	29.0529	24.7459	26.0859	24.3869	+	Spn+IAV_Spn	3	27.039	-2.94795	1.75768	-3.90475	Q97R66	pyrK	sp|Q97R66|PYRK_STRPN Dihydroorotate dehydrogenase B (NAD(+)), electron transfer subunit OS=Streptococcus pneumoniae serotype 4 (strain ATCC BAA-334 / TIGR4) OX=170187 GN=pyrK PE=3 SV=1
26.5962	27.7767	27.4845	24.8267	25.6833	23.8205	+	Spn+IAV_Spn	2	25.745	-2.50895	1.75261	-3.89095	A0A0H2UP95	livF	tr|A0A0H2UP95|A0A0H2UP95_STRPN Branched-chain amino acid ABC transporter, ATP-binding protein OS=Streptococcus pneumoniae serotype 4 (strain ATCC BAA-334 / TIGR4) OX=170187 GN=livF PE=4 SV=1
27.1955	27.3557	26.99	25.5393	26.4161	26.2454	+	Spn+IAV_Spn	3	41.663	-1.1135	1.74101	-3.85951	Q97NE7	SP_2096	sp|Q97NE7|DAPEL_STRPN N-acetyldiaminopimelate deacetylase OS=Streptococcus pneumoniae serotype 4 (strain ATCC BAA-334 / TIGR4) OX=170187 GN=SP_2096 PE=3 SV=1
29.2115	29.5973	28.5475	24.6282	26.1201	27.2194	+	Spn+IAV_Spn	12	40.639	-3.1296	1.74071	-3.85871	Q97R20	prfA	sp|Q97R20|RF1_STRPN Peptide chain release factor 1 OS=Streptococcus pneumoniae serotype 4 (strain ATCC BAA-334 / TIGR4) OX=170187 GN=prfA PE=3 SV=1
28.0225	27.1817	27.5213	25.1278	25.8216	26.4804	+	Spn+IAV_Spn	7	76.468	-1.76523	1.73105	-3.83264	P59205	lytB	sp|P59205|LYTB_STRPN Putative endo-beta-N-acetylglucosaminidase OS=Streptococcus pneumoniae serotype 4 (strain ATCC BAA-334 / TIGR4) OX=170187 GN=lytB PE=1 SV=1
28.4464	28.6059	28.3834	25.2129	26.1651	27.2677	+	Spn+IAV_Spn	8	27.711	-2.26333	1.71473	-3.7889	A0A0H2UR72	SP_1598	tr|A0A0H2UR72|A0A0H2UR72_STRPN Putative phosphomethylpyrimidine kinase OS=Streptococcus pneumoniae serotype 4 (strain ATCC BAA-334 / TIGR4) OX=170187 GN=SP_1598 PE=4 SV=1
27.8034	27.8114	27.6405	24.9051	26.7132	25.0604	+	Spn+IAV_Spn	5	45.16	-2.19222	1.70826	-3.77163	Q97RE1	thiI	sp|Q97RE1|THII_STRPN Probable tRNA sulfurtransferase OS=Streptococcus pneumoniae serotype 4 (strain ATCC BAA-334 / TIGR4) OX=170187 GN=thiI PE=3 SV=1
32.4818	31.7127	32.5926	31.232	30.9119	31.2777	+	Spn+IAV_Spn	7	16.143	-1.12181	1.69772	-3.74364	A0A0H2UNF0	rplM	tr|A0A0H2UNF0|A0A0H2UNF0_STRPN 50S ribosomal protein L13 OS=Streptococcus pneumoniae serotype 4 (strain ATCC BAA-334 / TIGR4) OX=170187 GN=rplM PE=3 SV=1
28.7557	28.1328	28.3497	27.3625	26.7928	27.635	+	Spn+IAV_Spn	6	26.13	-1.14932	1.69294	-3.73099	A0A0H2UPL9	deoD	tr|A0A0H2UPL9|A0A0H2UPL9_STRPN Purine nucleoside phosphorylase DeoD-type OS=Streptococcus pneumoniae serotype 4 (strain ATCC BAA-334 / TIGR4) OX=170187 GN=deoD PE=3 SV=1
26.5214	26.6278	26.8769	25.0262	25.6853	24.1281	+	Spn+IAV_Spn	3	21.038	-1.72883	1.69278	-3.73056	A0A0H2UN75	SP_0165	tr|A0A0H2UN75|A0A0H2UN75_STRPN Flavoprotein OS=Streptococcus pneumoniae serotype 4 (strain ATCC BAA-334 / TIGR4) OX=170187 GN=SP_0165 PE=4 SV=1
26.7594	26.5388	25.9503	25.6106	24.7854	24.9001	+	Spn+IAV_Spn	4	38.488	-1.31747	1.69171	-3.72773	A0A0H2UPT0	SP_1025	tr|A0A0H2UPT0|A0A0H2UPT0_STRPN Uncharacterized protein OS=Streptococcus pneumoniae serotype 4 (strain ATCC BAA-334 / TIGR4) OX=170187 GN=SP_1025 PE=4 SV=1
28.4743	28.97	28.8054	25.5384	24.9817	27.4149	+	Spn+IAV_Spn	2	18.434	-2.77156	1.67881	-3.69372	A0A0H2UMS5	SP_0024	tr|A0A0H2UMS5|A0A0H2UMS5_STRPN Uncharacterized protein OS=Streptococcus pneumoniae serotype 4 (strain ATCC BAA-334 / TIGR4) OX=170187 GN=SP_0024 PE=4 SV=1
28.5675	28.3957	28.3614	24.6586	24.2841	27.0067	+	Spn+IAV_Spn	5	19.817	-3.12506	1.66507	-3.65773	Q97RM5	rimM	sp|Q97RM5|RIMM_STRPN Ribosome maturation factor RimM OS=Streptococcus pneumoniae serotype 4 (strain ATCC BAA-334 / TIGR4) OX=170187 GN=rimM PE=3 SV=1
31.7691	32.5423	32.1805	30.5117	29.8794	31.2283	+	Spn+IAV_Spn	6	10.991	-1.62415	1.6491	-3.61614	P60629	rplX	sp|P60629|RL24_STRPN 50S ribosomal protein L24 OS=Streptococcus pneumoniae serotype 4 (strain ATCC BAA-334 / TIGR4) OX=170187 GN=rplX PE=3 SV=1
31.1416	30.6079	30.5476	29.6861	28.2874	29.3652	+	Spn+IAV_Spn	10	28.723	-1.65278	1.63042	-3.56791	A0A0H2UNJ9	SP_0415	tr|A0A0H2UNJ9|A0A0H2UNJ9_STRPN Enoyl-CoA hydratase/isomerase family protein OS=Streptococcus pneumoniae serotype 4 (strain ATCC BAA-334 / TIGR4) OX=170187 GN=SP_0415 PE=4 SV=1
27.3341	27.1896	27.5603	24.8885	25.8038	26.4431	+	Spn+IAV_Spn	7	62.165	-1.64957	1.62587	-3.55621	A0A0H2USC5	SP_2075	tr|A0A0H2USC5|A0A0H2USC5_STRPN ABC transporter, ATP-binding/permease protein OS=Streptococcus pneumoniae serotype 4 (strain ATCC BAA-334 / TIGR4) OX=170187 GN=SP_2075 PE=4 SV=1
29.1048	28.646	29.1132	25.837	26.1776	27.8941	+	Spn+IAV_Spn	6	22.041	-2.31845	1.61937	-3.53955	P64310	SP_1880	sp|P64310|IXTPA_STRPN dITP/XTP pyrophosphatase OS=Streptococcus pneumoniae serotype 4 (strain ATCC BAA-334 / TIGR4) OX=170187 GN=SP_1880 PE=3 SV=1
30.3334	28.047	29.9779	27.084	26.7686	26.9308	+	Spn+IAV_Spn	9	29.1	-2.52498	1.61401	-3.52585	A0A0H2UPH6	SP_0771	tr|A0A0H2UPH6|A0A0H2UPH6_STRPN Peptidyl-prolyl cis-trans isomerase OS=Streptococcus pneumoniae serotype 4 (strain ATCC BAA-334 / TIGR4) OX=170187 GN=SP_0771 PE=3 SV=1
31.2396	31.4716	31.7472	28.3289	27.984	30.3172	+	Spn+IAV_Spn	16	39.49	-2.60947	1.61089	-3.51788	P0A2U8	amiE	sp|P0A2U8|AMIE_STRPN Oligopeptide transport ATP-binding protein AmiE OS=Streptococcus pneumoniae serotype 4 (strain ATCC BAA-334 / TIGR4) OX=170187 GN=amiE PE=3 SV=1
28.6109	27.3692	28.115	26.5114	26.4515	26.9772	+	Spn+IAV_Spn	6	30.658	-1.38499	1.59847	-3.48629	Q97QT7	SP_1112	sp|Q97QT7|Y1112_STRPN DegV domain-containing protein SP_1112 OS=Streptococcus pneumoniae serotype 4 (strain ATCC BAA-334 / TIGR4) OX=170187 GN=SP_1112 PE=1 SV=1
31.756	31.7728	31.8508	30.3254	30.3668	31.3156	+	Spn+IAV_Spn	34	95.045	-1.12393	1.58864	-3.46142	Q97PD6	secA1	sp|Q97PD6|SECA1_STRPN Protein translocase subunit SecA 1 OS=Streptococcus pneumoniae serotype 4 (strain ATCC BAA-334 / TIGR4) OX=170187 GN=secA1 PE=3 SV=1
33.3342	33.0012	32.636	29.5886	29.2332	31.7588	+	Spn+IAV_Spn	19	30.781	-2.7969	1.57746	-3.43324	A0A0H2US83	SP_2156	tr|A0A0H2US83|A0A0H2US83_STRPN SPFH domain/Band 7 family OS=Streptococcus pneumoniae serotype 4 (strain ATCC BAA-334 / TIGR4) OX=170187 GN=SP_2156 PE=4 SV=1
27.8229	27.5158	27.5799	25.8195	26.4468	27.0255	+	Spn+IAV_Spn	7	49.602	-1.2089	1.54521	-3.35273	A0A0H2UQV8	SP_1589	tr|A0A0H2UQV8|A0A0H2UQV8_STRPN Mur ligase family protein OS=Streptococcus pneumoniae serotype 4 (strain ATCC BAA-334 / TIGR4) OX=170187 GN=SP_1589 PE=1 SV=1
27.578	27.5375	27.2122	25.4325	24.3945	26.4439	+	Spn+IAV_Spn	2	23.934	-2.01894	1.54375	-3.3491	A0A0H2US58	rpe	tr|A0A0H2US58|A0A0H2US58_STRPN Ribulose-phosphate 3-epimerase OS=Streptococcus pneumoniae serotype 4 (strain ATCC BAA-334 / TIGR4) OX=170187 GN=rpe PE=3 SV=1
27.9666	27.2208	28.4132	26.3399	26.011	24.4115	+	Spn+IAV_Spn	4	42.757	-2.27938	1.52578	-3.30476	A0A0H2UNA7	SP_0166	tr|A0A0H2UNA7|A0A0H2UNA7_STRPN Pyridoxal-dependent decarboxylase, Orn/Lys/Arg family OS=Streptococcus pneumoniae serotype 4 (strain ATCC BAA-334 / TIGR4) OX=170187 GN=SP_0166 PE=3 SV=1
27.196	26.8999	26.7274	24.8073	25.7686	26.1229	+	Spn+IAV_Spn	2	31.81	-1.37484	1.52525	-3.30345	P60934	uppP	sp|P60934|UPPP_STRPN Undecaprenyl-diphosphatase OS=Streptococcus pneumoniae serotype 4 (strain ATCC BAA-334 / TIGR4) OX=170187 GN=uppP PE=3 SV=1
28.1735	27.8255	28.1623	26.0197	22.8641	25.5246	+	Spn+IAV_Spn	9	38.958	-3.25091	1.52204	-3.29557	Q97Q56	aroB	sp|Q97Q56|AROB_STRPN 3-dehydroquinate synthase OS=Streptococcus pneumoniae serotype 4 (strain ATCC BAA-334 / TIGR4) OX=170187 GN=aroB PE=3 SV=1
30.9887	31.3609	31.5853	29.3971	28.588	30.4419	+	Spn+IAV_Spn	18	99.05	-1.83595	1.50529	-3.2546	A0A0H2UQU8	SP_1551	tr|A0A0H2UQU8|A0A0H2UQU8_STRPN Cation-transporting ATPase, E1-E2 family OS=Streptococcus pneumoniae serotype 4 (strain ATCC BAA-334 / TIGR4) OX=170187 GN=SP_1551 PE=4 SV=1
27.5735	27.676	26.8701	26.4417	25.5406	24.7052	+	Spn+IAV_Spn	6	56.538	-1.81072	1.49245	-3.22336	A0A0H2UNU2	hsdM	tr|A0A0H2UNU2|A0A0H2UNU2_STRPN Type I restriction-modification system, M subunit OS=Streptococcus pneumoniae serotype 4 (strain ATCC BAA-334 / TIGR4) OX=170187 GN=hsdM PE=4 SV=1
31.9999	32.092	32.1473	30.5078	29.4545	31.2636	+	Spn+IAV_Spn	16	37.617	-1.67112	1.47238	-3.1749	Q97NQ0	asnA	sp|Q97NQ0|ASNA_STRPN Aspartate--ammonia ligase OS=Streptococcus pneumoniae serotype 4 (strain ATCC BAA-334 / TIGR4) OX=170187 GN=asnA PE=3 SV=1
30.4138	29.8908	30.9388	29.5251	29.4851	29.2255	+	Spn+IAV_Spn	16	61.008	-1.00256	1.4682	-3.16486	A0A0H2UN05	rnj	tr|A0A0H2UN05|A0A0H2UN05_STRPN Ribonuclease J OS=Streptococcus pneumoniae serotype 4 (strain ATCC BAA-334 / TIGR4) OX=170187 GN=rnj PE=3 SV=1
28.3291	26.5566	27.6164	26.0364	25.8332	24.9717	+	Spn+IAV_Spn	4	18.328	-1.88695	1.43903	-3.09524	A0A0H2UQP5	SP_1464	tr|A0A0H2UQP5|A0A0H2UQP5_STRPN Acetyltransferase, GNAT family OS=Streptococcus pneumoniae serotype 4 (strain ATCC BAA-334 / TIGR4) OX=170187 GN=SP_1464 PE=4 SV=1
31.8526	30.5813	32.0323	28.9235	29.5727	30.3453	+	Spn+IAV_Spn	9	18.028	-1.87489	1.42065	-3.05178	A0A0H2URJ8	SP_1926	tr|A0A0H2URJ8|A0A0H2URJ8_STRPN Uncharacterized protein OS=Streptococcus pneumoniae serotype 4 (strain ATCC BAA-334 / TIGR4) OX=170187 GN=SP_1926 PE=4 SV=1
27.8193	27.853	27.6703	24.8837	26.8418	26.2994	+	Spn+IAV_Spn	3	17.842	-1.77256	1.40834	-3.02286	A0A0H2UPR2	argR	tr|A0A0H2UPR2|A0A0H2UPR2_STRPN Arginine repressor OS=Streptococcus pneumoniae serotype 4 (strain ATCC BAA-334 / TIGR4) OX=170187 GN=argR PE=3 SV=1
29.6175	30.4546	29.9595	25.7429	24.5146	28.6026	+	Spn+IAV_Spn	5	6.3985	-3.72383	1.40492	-3.01485	Q97SU4	rpmD	sp|Q97SU4|RL30_STRPN 50S ribosomal protein L30 OS=Streptococcus pneumoniae serotype 4 (strain ATCC BAA-334 / TIGR4) OX=170187 GN=rpmD PE=3 SV=1
27.4673	27.2602	28.1958	24.6165	26.7854	24.5899	+	Spn+IAV_Spn	4	30.502	-2.3105	1.38098	-2.95907	A0A0H2UPV9	SP_1063	tr|A0A0H2UPV9|A0A0H2UPV9_STRPN Transport permease protein OS=Streptococcus pneumoniae serotype 4 (strain ATCC BAA-334 / TIGR4) OX=170187 GN=SP_1063 PE=3 SV=1
26.2965	26.2183	26.4026	24.6307	24.9204	25.916	+	Spn+IAV_Spn	5	23.353	-1.15011	1.3672	-2.92719	Q97R91	tmk	sp|Q97R91|KTHY_STRPN Thymidylate kinase OS=Streptococcus pneumoniae serotype 4 (strain ATCC BAA-334 / TIGR4) OX=170187 GN=tmk PE=1 SV=1
27.6015	28.9934	28.6912	25.7138	25.5219	27.4689	+	Spn+IAV_Spn	2	11.792	-2.19383	1.36633	-2.92519	P66730	rpoZ	sp|P66730|RPOZ_STRPN DNA-directed RNA polymerase subunit omega OS=Streptococcus pneumoniae serotype 4 (strain ATCC BAA-334 / TIGR4) OX=170187 GN=rpoZ PE=3 SV=1
32.281	32.4147	32.1604	30.8093	29.7351	31.6157	+	Spn+IAV_Spn	20	50.903	-1.56532	1.33259	-2.84789	Q97PT6	atpD	sp|Q97PT6|ATPB_STRPN ATP synthase subunit beta OS=Streptococcus pneumoniae serotype 4 (strain ATCC BAA-334 / TIGR4) OX=170187 GN=atpD PE=3 SV=1
26.9534	27.0749	26.9763	25.1594	26.3518	26.2669	+	Spn+IAV_Spn	2	5.6146	-1.07548	1.30568	-2.78692	Q97NL4	rpmG2	sp|Q97NL4|RL332_STRPN 50S ribosomal protein L33 2 OS=Streptococcus pneumoniae serotype 4 (strain ATCC BAA-334 / TIGR4) OX=170187 GN=rpmG2 PE=3 SV=1
31.0962	31.4482	31.3414	25.0821	25.1915	30.0173	+	Spn+IAV_Spn	2	5.9109	-4.53163	1.30231	-2.77932	P61360	rpmG3	sp|P61360|RL333_STRPN 50S ribosomal protein L33 type 3 OS=Streptococcus pneumoniae serotype 4 (strain ATCC BAA-334 / TIGR4) OX=170187 GN=rpmG3 PE=3 SV=1
28.5493	28.7425	29.0475	27.7951	27.9665	28.1469	+	Spn+IAV_Spn	5	24.597	-0.810305	1.99092	-4.5764	Q97PK6	cmk	sp|Q97PK6|KCY_STRPN Cytidylate kinase OS=Streptococcus pneumoniae serotype 4 (strain ATCC BAA-334 / TIGR4) OX=170187 GN=cmk PE=1 SV=1
30.2431	30.8345	30.9111	29.6665	29.6331	29.7648	+	Spn+IAV_Spn	15	40.414	-0.974749	1.9787	-4.53932	A0A0H2UPD6	livJ	tr|A0A0H2UPD6|A0A0H2UPD6_STRPN Branched-chain amino acid ABC transporter, amino acid-binding protein OS=Streptococcus pneumoniae serotype 4 (strain ATCC BAA-334 / TIGR4) OX=170187 GN=livJ PE=4 SV=1
29.3502	29.4018	29.8456	28.8125	28.8413	28.5972	+	Spn+IAV_Spn	9	38.717	-0.782197	1.95475	-4.46726	P0CB57	ddl	sp|P0CB57|DDL_STRPN D-alanine--D-alanine ligase OS=Streptococcus pneumoniae serotype 4 (strain ATCC BAA-334 / TIGR4) OX=170187 GN=ddl PE=3 SV=1
25.5407	25.9327	25.3994	24.6357	24.5973	24.982	+	Spn+IAV_Spn	1	29.477	-0.885974	1.93459	-4.40725	A0A0H2USC1	ecfT	tr|A0A0H2USC1|A0A0H2USC1_STRPN Energy-coupling factor transporter transmembrane protein EcfT OS=Streptococcus pneumoniae serotype 4 (strain ATCC BAA-334 / TIGR4) OX=170187 GN=ecfT PE=3 SV=1
31.7474	31.9203	31.5475	30.7563	30.6589	31.1981	+	Spn+IAV_Spn	26	68.652	-0.86729	1.927	-4.38482	Q97SR1	proS	sp|Q97SR1|SYP_STRPN Proline--tRNA ligase OS=Streptococcus pneumoniae serotype 4 (strain ATCC BAA-334 / TIGR4) OX=170187 GN=proS PE=3 SV=1
31.9426	31.8249	32.1277	31.3773	31.0253	30.7094	+	Spn+IAV_Spn	36	63.471	-0.927715	1.92345	-4.37434	Q54869	argS	sp|Q54869|SYR_STRPN Arginine--tRNA ligase OS=Streptococcus pneumoniae serotype 4 (strain ATCC BAA-334 / TIGR4) OX=170187 GN=argS PE=1 SV=2
36.5272	36.5232	36.7156	35.9645	35.4695	35.9813	+	Spn+IAV_Spn	26	43.97	-0.783582	1.92063	-4.36604	P64030	tuf	sp|P64030|EFTU_STRPN Elongation factor Tu OS=Streptococcus pneumoniae serotype 4 (strain ATCC BAA-334 / TIGR4) OX=170187 GN=tuf PE=3 SV=1
33.7738	33.7726	33.8986	33.1559	33.4106	32.9028	+	Spn+IAV_Spn	17	50.255	-0.658593	1.90526	-4.321	A0A0H2UQZ4	nox	tr|A0A0H2UQZ4|A0A0H2UQZ4_STRPN NADH oxidase OS=Streptococcus pneumoniae serotype 4 (strain ATCC BAA-334 / TIGR4) OX=170187 GN=nox PE=4 SV=1
26.5695	26.3082	26.5591	25.4512	25.9479	25.8206	+	Spn+IAV_Spn	3	43.283	-0.739031	1.89948	-4.30414	A0A0H2UQZ2	SP_1505	tr|A0A0H2UQZ2|A0A0H2UQZ2_STRPN Membrane protein OS=Streptococcus pneumoniae serotype 4 (strain ATCC BAA-334 / TIGR4) OX=170187 GN=SP_1505 PE=1 SV=1
30.2545	30.8287	30.6427	29.852	29.7622	29.8991	+	Spn+IAV_Spn	5	17.572	-0.737558	1.87831	-4.24279	Q97PT2	greA	sp|Q97PT2|GREA_STRPN Transcription elongation factor GreA OS=Streptococcus pneumoniae serotype 4 (strain ATCC BAA-334 / TIGR4) OX=170187 GN=greA PE=3 SV=1
26.2153	26.7262	26.6346	25.9126	25.5482	25.4446	+	Spn+IAV_Spn	4	32.681	-0.890281	1.86423	-4.20235	Q97QZ6	SP_1045	sp|Q97QZ6|Y1045_STRPN Putative lipid kinase SP_1045 OS=Streptococcus pneumoniae serotype 4 (strain ATCC BAA-334 / TIGR4) OX=170187 GN=SP_1045 PE=1 SV=1
31.0499	31.2918	31.1684	30.3971	29.8974	30.572	+	Spn+IAV_Spn	19	46.597	-0.881186	1.83538	-4.1203	A0A0H2UNG2	cps4K	tr|A0A0H2UNG2|A0A0H2UNG2_STRPN Capsular polysaccharide biosynthesis protein Cps4K OS=Streptococcus pneumoniae serotype 4 (strain ATCC BAA-334 / TIGR4) OX=170187 GN=cps4K PE=4 SV=1
31.574	31.5261	31.5784	30.5653	30.51	31.1428	+	Spn+IAV_Spn	12	26.55	-0.82016	1.80662	-4.0396	P66942	tpiA	sp|P66942|TPIS_STRPN Triosephosphate isomerase OS=Streptococcus pneumoniae serotype 4 (strain ATCC BAA-334 / TIGR4) OX=170187 GN=tpiA PE=3 SV=1
30.1044	29.6265	29.5158	28.9576	28.4887	28.9503	+	Spn+IAV_Spn	11	42.03	-0.949998	1.78903	-3.99077	P0A4I9	sigA	sp|P0A4I9|SIGA_STRPN RNA polymerase sigma factor SigA OS=Streptococcus pneumoniae serotype 4 (strain ATCC BAA-334 / TIGR4) OX=170187 GN=sigA PE=3 SV=1
26.523	26.7512	26.8611	25.6445	26.2561	25.6646	+	Spn+IAV_Spn	4	32.85	-0.856703	1.7283	-3.82526	A0A0H2UPM0	rluD	tr|A0A0H2UPM0|A0A0H2UPM0_STRPN Pseudouridine synthase OS=Streptococcus pneumoniae serotype 4 (strain ATCC BAA-334 / TIGR4) OX=170187 GN=rluD PE=3 SV=1
31.5878	31.4725	32.0082	31.0883	30.8489	30.5514	+	Spn+IAV_Spn	8	25.829	-0.859941	1.72728	-3.82252	P67186	SP_1922	sp|P67186|Y1922_STRPN Probable transcriptional regulatory protein SP_1922 OS=Streptococcus pneumoniae serotype 4 (strain ATCC BAA-334 / TIGR4) OX=170187 GN=SP_1922 PE=3 SV=1
30.1034	29.9564	29.5868	28.8725	29.2968	28.5804	+	Spn+IAV_Spn	7	34.964	-0.965626	1.69407	-3.73397	Q97PW5	glyQ	sp|Q97PW5|SYGA_STRPN Glycine--tRNA ligase alpha subunit OS=Streptococcus pneumoniae serotype 4 (strain ATCC BAA-334 / TIGR4) OX=170187 GN=glyQ PE=3 SV=1
30.424	29.9276	30.2082	29.6134	29.7006	29.4107	+	Spn+IAV_Spn	14	38.019	-0.611695	1.66354	-3.65374	A0A0H2URN4	pepA	tr|A0A0H2URN4|A0A0H2URN4_STRPN Glutamyl-aminopeptidase OS=Streptococcus pneumoniae serotype 4 (strain ATCC BAA-334 / TIGR4) OX=170187 GN=pepA PE=3 SV=1
32.5022	32.1996	32.4523	31.5924	31.9052	31.1861	+	Spn+IAV_Spn	26	57.472	-0.823434	1.64573	-3.60742	P64297	guaA	sp|P64297|GUAA_STRPN GMP synthase [glutamine-hydrolyzing] OS=Streptococcus pneumoniae serotype 4 (strain ATCC BAA-334 / TIGR4) OX=170187 GN=guaA PE=3 SV=1
29.2913	29.7159	29.2317	28.1937	28.1876	28.8861	+	Spn+IAV_Spn	6	46.99	-0.990473	1.63112	-3.56971	A0A0H2UPL6	SP_0919	tr|A0A0H2UPL6|A0A0H2UPL6_STRPN Uncharacterized protein OS=Streptococcus pneumoniae serotype 4 (strain ATCC BAA-334 / TIGR4) OX=170187 GN=SP_0919 PE=4 SV=1
28.2473	29.0034	28.5113	27.7935	27.456	27.8802	+	Spn+IAV_Spn	14	48.13	-0.877422	1.57215	-3.4199	Q97QW8	obg	sp|Q97QW8|OBG_STRPN GTPase Obg OS=Streptococcus pneumoniae serotype 4 (strain ATCC BAA-334 / TIGR4) OX=170187 GN=obg PE=3 SV=1
31.6029	32.0006	31.8164	30.9692	30.9059	31.4545	+	Spn+IAV_Spn	6	11.153	-0.696765	1.5445	-3.35097	P66602	rpsF	sp|P66602|RS6_STRPN 30S ribosomal protein S6 OS=Streptococcus pneumoniae serotype 4 (strain ATCC BAA-334 / TIGR4) OX=170187 GN=rpsF PE=3 SV=1
29.8623	29.7924	29.682	29.176	28.638	29.3502	+	Spn+IAV_Spn	11	35.451	-0.72418	1.51623	-3.28132	P65239	prs1	sp|P65239|KPRS1_STRPN Ribose-phosphate pyrophosphokinase 1 OS=Streptococcus pneumoniae serotype 4 (strain ATCC BAA-334 / TIGR4) OX=170187 GN=prs1 PE=3 SV=1
31.4768	31.9484	31.9394	30.8958	31.2877	31.2342	+	Spn+IAV_Spn	6	6.9981	-0.648957	1.51286	-3.27309	P66524	rpsU	sp|P66524|RS21_STRPN 30S ribosomal protein S21 OS=Streptococcus pneumoniae serotype 4 (strain ATCC BAA-334 / TIGR4) OX=170187 GN=rpsU PE=3 SV=1
26.3768	26.4284	26.2208	24.7942	25.4335	25.8385	+	Spn+IAV_Spn	2	10.356	-0.986596	1.47419	-3.17927	A0A0H2UN61	SP_0201	tr|A0A0H2UN61|A0A0H2UN61_STRPN Uncharacterized protein OS=Streptococcus pneumoniae serotype 4 (strain ATCC BAA-334 / TIGR4) OX=170187 GN=SP_0201 PE=4 SV=1
30.1372	30.3477	30.1794	29.5515	29.2882	29.9364	+	Spn+IAV_Spn	9	24.003	-0.629416	1.46821	-3.16488	A0A0H2UNI5	cps4E	tr|A0A0H2UNI5|A0A0H2UNI5_STRPN Capsular polysaccharide biosynthesis protein Cps4E OS=Streptococcus pneumoniae serotype 4 (strain ATCC BAA-334 / TIGR4) OX=170187 GN=cps4E PE=4 SV=1
31.6917	30.7431	31.5487	30.24	30.508	30.345	+	Spn+IAV_Spn	10	18.019	-0.963491	1.46415	-3.15515	P0C2J8	tpx	sp|P0C2J8|TPX_STRPN Thiol peroxidase OS=Streptococcus pneumoniae serotype 4 (strain ATCC BAA-334 / TIGR4) OX=170187 GN=tpx PE=1 SV=1
29.8514	29.0386	29.5194	28.5895	28.3274	28.8948	+	Spn+IAV_Spn	9	49.344	-0.865875	1.40445	-3.01375	Q97R46	glmU	sp|Q97R46|GLMU_STRPN Bifunctional protein GlmU OS=Streptococcus pneumoniae serotype 4 (strain ATCC BAA-334 / TIGR4) OX=170187 GN=glmU PE=1 SV=1
31.9372	31.2714	32.0549	31.063	31.0644	30.7815	+	Spn+IAV_Spn	10	12.866	-0.784828	1.39937	-3.00187	A0A0H2UQQ7	bta	tr|A0A0H2UQQ7|A0A0H2UQQ7_STRPN Bacterocin transport accessory protein OS=Streptococcus pneumoniae serotype 4 (strain ATCC BAA-334 / TIGR4) OX=170187 GN=bta PE=4 SV=1
27.2008	27.2595	26.6324	26.4855	26.1963	26.4633	+	Spn+IAV_Spn	3	28.46	-0.64919	1.37456	-2.9442	A0A0H2UQU4	dacA	tr|A0A0H2UQU4|A0A0H2UQU4_STRPN Diadenylate cyclase OS=Streptococcus pneumoniae serotype 4 (strain ATCC BAA-334 / TIGR4) OX=170187 GN=dacA PE=3 SV=1
27.1778	26.7762	26.8797	26.582	25.6276	25.9451	+	Spn+IAV_Spn	4	28.874	-0.892949	1.36599	-2.92441	A0A0H2URT8	SP_1991	tr|A0A0H2URT8|A0A0H2URT8_STRPN Putative hydrolase OS=Streptococcus pneumoniae serotype 4 (strain ATCC BAA-334 / TIGR4) OX=170187 GN=SP_1991 PE=4 SV=1
33.8529	33.4015	33.6007	32.8358	33.2946	32.5957	+	Spn+IAV_Spn	6	9.65	-0.709624	1.36374	-2.91922	A0A0H2UPZ3	hup	tr|A0A0H2UPZ3|A0A0H2UPZ3_STRPN DNA-binding protein HU OS=Streptococcus pneumoniae serotype 4 (strain ATCC BAA-334 / TIGR4) OX=170187 GN=hup PE=3 SV=1
32.757	32.8082	32.7497	33.2864	33.381	33.1309	+	Spn+IAV_Spn	35	95.291	0.494448	2.55807	6.57688	A0A0H2UPC7	pepN	tr|A0A0H2UPC7|A0A0H2UPC7_STRPN Aminopeptidase OS=Streptococcus pneumoniae serotype 4 (strain ATCC BAA-334 / TIGR4) OX=170187 GN=pepN PE=3 SV=1
31.7641	31.9949	31.799	32.2981	32.3136	32.4125	+	Spn+IAV_Spn	27	62.67	0.488724	2.43422	6.08852	A0A0H2UQR8	pgm	tr|A0A0H2UQR8|A0A0H2UQR8_STRPN Phosphoglucomutase OS=Streptococcus pneumoniae serotype 4 (strain ATCC BAA-334 / TIGR4) OX=170187 GN=pgm PE=3 SV=1
29.6523	29.6068	29.517	30.2278	29.8302	30.137	+	Spn+IAV_Spn	11	35.123	0.472972	1.69382	3.7333	A0A0H2UQ52	pta	tr|A0A0H2UQ52|A0A0H2UQ52_STRPN Phosphate acetyltransferase OS=Streptococcus pneumoniae serotype 4 (strain ATCC BAA-334 / TIGR4) OX=170187 GN=pta PE=4 SV=1
26.1509	26.3284	26.1725	26.8558	26.5428	26.6651	+	Spn+IAV_Spn	2	36.781	0.470586	1.93334	4.40355	A0A0H2URM6	SP_1855	tr|A0A0H2URM6|A0A0H2URM6_STRPN Alcohol dehydrogenase, zinc-containing OS=Streptococcus pneumoniae serotype 4 (strain ATCC BAA-334 / TIGR4) OX=170187 GN=SP_1855 PE=3 SV=1
34.4436	34.7393	34.7279	35.0881	35.0438	34.9103	+	Spn+IAV_Spn	43	64.841	0.377127	1.56927	3.41268	P95829	dnaK	sp|P95829|DNAK_STRPN Chaperone protein DnaK OS=Streptococcus pneumoniae serotype 4 (strain ATCC BAA-334 / TIGR4) OX=170187 GN=dnaK PE=3 SV=2
30.1271	30.2968	30.1299	30.4696	30.7021	30.4212	+	Spn+IAV_Spn	6	14.133	0.346364	1.54577	3.35411	A0A0H2UNK7	SP_0434	tr|A0A0H2UNK7|A0A0H2UNK7_STRPN Uncharacterized protein OS=Streptococcus pneumoniae serotype 4 (strain ATCC BAA-334 / TIGR4) OX=170187 GN=SP_0434 PE=1 SV=1
31.604	31.5147	31.5788	31.193	31.2262	31.3111	+	Spn+IAV_Spn	25	75.65	-0.322359	2.73048	-7.31282	P67580	metG	sp|P67580|SYM_STRPN Methionine--tRNA ligase OS=Streptococcus pneumoniae serotype 4 (strain ATCC BAA-334 / TIGR4) OX=170187 GN=metG PE=3 SV=1
34.6922	34.6043	34.5863	34.3528	34.3809	34.1638	+	Spn+IAV_Spn	20	29.919	-0.328414	1.91323	-4.3443	Q97SV2	rplB	sp|Q97SV2|RL2_STRPN 50S ribosomal protein L2 OS=Streptococcus pneumoniae serotype 4 (strain ATCC BAA-334 / TIGR4) OX=170187 GN=rplB PE=3 SV=1
34.0162	34.0612	33.9309	33.5318	33.3939	33.7978	+	Spn+IAV_Spn	16	31.401	-0.428229	1.5797	-3.43887	P0A4S1	fba	sp|P0A4S1|ALF_STRPN Fructose-bisphosphate aldolase OS=Streptococcus pneumoniae serotype 4 (strain ATCC BAA-334 / TIGR4) OX=170187 GN=fba PE=3 SV=1
31.5633	31.6156	31.5524	31.0413	30.9559	31.4216	+	Spn+IAV_Spn	23	46.119	-0.437511	1.41099	-3.02908	A0A0H2UQH0	hom	tr|A0A0H2UQH0|A0A0H2UQH0_STRPN Homoserine dehydrogenase OS=Streptococcus pneumoniae serotype 4 (strain ATCC BAA-334 / TIGR4) OX=170187 GN=hom PE=3 SV=1
28.6438	28.6834	28.623	28.2349	27.9554	28.403	+	Spn+IAV_Spn	7	27.877	-0.452269	1.5772	-3.43259	A0A0H2UQV5	SP_1560	tr|A0A0H2UQV5|A0A0H2UQV5_STRPN Uncharacterized protein OS=Streptococcus pneumoniae serotype 4 (strain ATCC BAA-334 / TIGR4) OX=170187 GN=SP_1560 PE=1 SV=1
28.1234	28.3287	28.1009	27.581	27.9119	27.6953	+	Spn+IAV_Spn	6	30.135	-0.454941	1.70229	-3.75577	P65508	nadE	sp|P65508|NADE_STRPN NH(3)-dependent NAD(+) synthetase OS=Streptococcus pneumoniae serotype 4 (strain ATCC BAA-334 / TIGR4) OX=170187 GN=nadE PE=3 SV=1
29.1475	29.3165	29.2398	28.8158	28.542	28.9549	+	Spn+IAV_Spn	8	23.96	-0.463706	1.62201	-3.54632	A0A0H2UMX0	SP_0079	tr|A0A0H2UMX0|A0A0H2UMX0_STRPN Potassium uptake protein, Trk family OS=Streptococcus pneumoniae serotype 4 (strain ATCC BAA-334 / TIGR4) OX=170187 GN=SP_0079 PE=4 SV=1
31.6977	31.9177	31.8446	31.3679	31.1123	31.5701	+	Spn+IAV_Spn	13	28.405	-0.469893	1.47782	-3.188	A0A0H2UPG7	SP_0867	tr|A0A0H2UPG7|A0A0H2UPG7_STRPN ABC transporter, ATP-binding protein OS=Streptococcus pneumoniae serotype 4 (strain ATCC BAA-334 / TIGR4) OX=170187 GN=SP_0867 PE=4 SV=1
34.1529	34.1089	34.5257	33.9589	33.7881	33.6114	+	Spn+IAV_Spn	16	35.355	-0.476406	1.34253	-2.87056	P0A3M9	ldh	sp|P0A3M9|LDH_STRPN L-lactate dehydrogenase OS=Streptococcus pneumoniae serotype 4 (strain ATCC BAA-334 / TIGR4) OX=170187 GN=ldh PE=3 SV=2
35.0296	35.3156	35.1822	34.6389	34.6252	34.7749	+	Spn+IAV_Spn	26	41.908	-0.496162	2.18573	-5.19907	Q97S89	pgk	sp|Q97S89|PGK_STRPN Phosphoglycerate kinase OS=Streptococcus pneumoniae serotype 4 (strain ATCC BAA-334 / TIGR4) OX=170187 GN=pgk PE=3 SV=1
30.7471	30.3353	30.2844	30.0688	29.7274	30.0061	+	Spn+IAV_Spn	18	53.657	-0.52151	1.3528	-2.89406	Q97SE7	gatB	sp|Q97SE7|GATB_STRPN Aspartyl/glutamyl-tRNA(Asn/Gln) amidotransferase subunit B OS=Streptococcus pneumoniae serotype 4 (strain ATCC BAA-334 / TIGR4) OX=170187 GN=gatB PE=1 SV=1
32.7153	32.5445	32.3728	31.95	31.8629	32.1241	+	Spn+IAV_Spn	15	25.756	-0.565174	1.97058	-4.51477	A0A0H2UNR2	fabG	tr|A0A0H2UNR2|A0A0H2UNR2_STRPN 3-oxoacyl-[acyl-carrier protein] reductase OS=Streptococcus pneumoniae serotype 4 (strain ATCC BAA-334 / TIGR4) OX=170187 GN=fabG PE=4 SV=1
32.9114	33.0103	32.776	32.7702	32.742	32.6495			56	136.99	-0.178644	1.08957	-2.31745	Q97NQ8	rpoC	sp|Q97NQ8|RPOC_STRPN DNA-directed RNA polymerase subunit beta OS=Streptococcus pneumoniae serotype 4 (strain ATCC BAA-334 / TIGR4) OX=170187 GN=rpoC PE=3 SV=1
34.4534	34.7216	34.4938	34.3119	34.3825	34.3452			40	76.83	-0.209727	1.14782	-2.44074	P64022	fusA	sp|P64022|EFG_STRPN Elongation factor G OS=Streptococcus pneumoniae serotype 4 (strain ATCC BAA-334 / TIGR4) OX=170187 GN=fusA PE=3 SV=1
35.8178	36.1342	36.03	35.6331	35.5198	35.896			36	65.265	-0.311029	1.00509	-2.14228	Q54970	spxB	sp|Q54970|POXB_STRPN Pyruvate oxidase OS=Streptococcus pneumoniae serotype 4 (strain ATCC BAA-334 / TIGR4) OX=170187 GN=spxB PE=3 SV=2
33.8555	33.7656	33.6523	34.0275	34.2688	33.7221			32	57.095	0.248325	0.667359	1.4716	P0A335	groL	sp|P0A335|CH60_STRPN 60 kDa chaperonin OS=Streptococcus pneumoniae serotype 4 (strain ATCC BAA-334 / TIGR4) OX=170187 GN=groL PE=1 SV=1
34.0601	34.0354	34.1496	34.1644	34.3151	33.7281			31	54.754	-0.0125109	0.023308	-0.0697426	A0A0H2UPJ3	pyk	tr|A0A0H2UPJ3|A0A0H2UPJ3_STRPN Pyruvate kinase OS=Streptococcus pneumoniae serotype 4 (strain ATCC BAA-334 / TIGR4) OX=170187 GN=pyk PE=3 SV=1
31.4567	31.7883	31.3991	31.6146	31.3316	30.6685			29	100.77	-0.343131	0.489198	-1.12324	Q97S45	valS	sp|Q97S45|SYV_STRPN Valine--tRNA ligase OS=Streptococcus pneumoniae serotype 4 (strain ATCC BAA-334 / TIGR4) OX=170187 GN=valS PE=3 SV=1
32.9426	32.6326	32.6575	32.7796	33.0651	32.2583			28	63.296	-0.0432281	0.0583683	-0.16867	A0A0H2UQ90	ptsI	tr|A0A0H2UQ90|A0A0H2UQ90_STRPN Phosphoenolpyruvate-protein phosphotransferase OS=Streptococcus pneumoniae serotype 4 (strain ATCC BAA-334 / TIGR4) OX=170187 GN=ptsI PE=3 SV=1
31.9158	31.7284	31.6234	31.0506	30.7154	31.7415			28	60.825	-0.586699	0.869554	-1.86869	A0A0H2UQS8	mltG	tr|A0A0H2UQS8|A0A0H2UQS8_STRPN Endolytic murein transglycosylase OS=Streptococcus pneumoniae serotype 4 (strain ATCC BAA-334 / TIGR4) OX=170187 GN=mltG PE=3 SV=1
31.8141	32.1096	31.5412	31.3891	31.3712	31.8254			28	71.325	-0.293079	0.591674	-1.32415	O69076	ftsH	sp|O69076|FTSH_STRPN ATP-dependent zinc metalloprotease FtsH OS=Streptococcus pneumoniae serotype 4 (strain ATCC BAA-334 / TIGR4) OX=170187 GN=ftsH PE=3 SV=3
33.1206	32.8709	33.1253	32.8617	32.8064	32.4892			28	71.097	-0.319833	1.04861	-2.23202	P22976	tkt	sp|P22976|TKT_STRPN Probable transketolase OS=Streptococcus pneumoniae serotype 4 (strain ATCC BAA-334 / TIGR4) OX=170187 GN=tkt PE=3 SV=2
32.1114	32.6851	32.5287	32.3788	32.163	32.1693			27	52.444	-0.204675	0.479625	-1.10431	A0A0H2USM1	guaB	tr|A0A0H2USM1|A0A0H2USM1_STRPN Inosine-5-monophosphate dehydrogenase OS=Streptococcus pneumoniae serotype 4 (strain ATCC BAA-334 / TIGR4) OX=170187 GN=guaB PE=3 SV=1
31.2306	31.6254	31.4347	31.2484	30.7501	31.2294			27	103.31	-0.354293	0.825369	-1.78108	Q97QX6	ppc	sp|Q97QX6|CAPP_STRPN Phosphoenolpyruvate carboxylase OS=Streptococcus pneumoniae serotype 4 (strain ATCC BAA-334 / TIGR4) OX=170187 GN=ppc PE=3 SV=1
31.2205	31.262	31.3013	31.3021	30.8879	31.4644			26	81.591	-0.0431182	0.0884874	-0.248941	A0A0H2UQ44	nrdE	tr|A0A0H2UQ44|A0A0H2UQ44_STRPN Ribonucleoside-diphosphate reductase OS=Streptococcus pneumoniae serotype 4 (strain ATCC BAA-334 / TIGR4) OX=170187 GN=nrdE PE=3 SV=1
32.8511	30.3122	31.3742	29.1775	29.0754	30.181			25	97.285	-2.03454	1.17188	-2.49234	A0A0H2URT2	SP_2026	tr|A0A0H2URT2|A0A0H2URT2_STRPN Aldehyde-alcohol dehydrogenase OS=Streptococcus pneumoniae serotype 4 (strain ATCC BAA-334 / TIGR4) OX=170187 GN=SP_2026 PE=3 SV=1
30.3317	30.3752	30.0439	30.105	29.5772	30.1141			25	75.438	-0.318163	0.706055	-1.54703	Q97PW6	glyS	sp|Q97PW6|SYGB_STRPN Glycine--tRNA ligase beta subunit OS=Streptococcus pneumoniae serotype 4 (strain ATCC BAA-334 / TIGR4) OX=170187 GN=glyS PE=3 SV=1
32.7495	32.9248	32.7577	33.0235	33.2288	32.614			24	47.198	0.144786	0.312055	0.763962	Q97SG9	tig	sp|Q97SG9|TIG_STRPN Trigger factor OS=Streptococcus pneumoniae serotype 4 (strain ATCC BAA-334 / TIGR4) OX=170187 GN=tig PE=3 SV=1
33.2808	33.121	33.5159	32.9908	32.9961	32.9768			23	47.16	-0.318016	1.29781	-2.7692	A0A0H2UQW7	SP_1588	tr|A0A0H2UQW7|A0A0H2UQW7_STRPN Oxidoreductase, pyridine nucleotide-disulfide, class I OS=Streptococcus pneumoniae serotype 4 (strain ATCC BAA-334 / TIGR4) OX=170187 GN=SP_1588 PE=3 SV=1
31.9063	32.2106	32.2313	32.4626	32.6538	32.3581			23	105.81	0.375441	1.29295	2.75828	Q97S57	infB	sp|Q97S57|IF2_STRPN Translation initiation factor IF-2 OS=Streptococcus pneumoniae serotype 4 (strain ATCC BAA-334 / TIGR4) OX=170187 GN=infB PE=3 SV=1
30.5741	30.5332	30.345	30.7771	30.4638	30.4408			22	105.45	0.0764701	0.231842	0.590916	P0CB61	ileS	sp|P0CB61|SYI_STRPN Isoleucine--tRNA ligase OS=Streptococcus pneumoniae serotype 4 (strain ATCC BAA-334 / TIGR4) OX=170187 GN=ileS PE=3 SV=1
30.1156	29.6197	29.1795	30.5323	31.0042	30.2121			22	85.201	0.944627	1.24915	2.66078	P29849	malP	sp|P29849|PHSM_STRPN Maltodextrin phosphorylase OS=Streptococcus pneumoniae serotype 4 (strain ATCC BAA-334 / TIGR4) OX=170187 GN=malP PE=3 SV=2
31.22	30.5524	30.7697	30.9387	30.8456	29.6441			22	55.961	-0.371246	0.331888	-0.805465	Q97NG1	gltX	sp|Q97NG1|SYE_STRPN Glutamate--tRNA ligase OS=Streptococcus pneumoniae serotype 4 (strain ATCC BAA-334 / TIGR4) OX=170187 GN=gltX PE=1 SV=1
35.1598	35.4777	35.3615	34.9228	34.9085	35.412			21	43.881	-0.251934	0.593427	-1.32757	A0A0H2UPG5	rpsA	tr|A0A0H2UPG5|A0A0H2UPG5_STRPN Ribosomal protein S1 OS=Streptococcus pneumoniae serotype 4 (strain ATCC BAA-334 / TIGR4) OX=170187 GN=rpsA PE=4 SV=1
32.9331	32.9117	32.8585	32.7112	32.9825	33.1077			21	44.415	0.0326945	0.0983711	0.274474	A0A0H2UR32	ftsZ	tr|A0A0H2UR32|A0A0H2UR32_STRPN Cell division protein FtsZ OS=Streptococcus pneumoniae serotype 4 (strain ATCC BAA-334 / TIGR4) OX=170187 GN=ftsZ PE=3 SV=1
36.6164	37.0031	36.6694	36.7856	36.8918	36.599			21	35.855	-0.00411606	0.00913912	-0.0277694	A0A0H2US80	gap	tr|A0A0H2US80|A0A0H2US80_STRPN Glyceraldehyde-3-phosphate dehydrogenase OS=Streptococcus pneumoniae serotype 4 (strain ATCC BAA-334 / TIGR4) OX=170187 GN=gap PE=1 SV=1
29.6759	29.85	29.8125	30.4051	30.0557	29.96			21	90.213	0.360793	1.16808	2.48416	A0A0H2USJ7	SP_2194	tr|A0A0H2USJ7|A0A0H2USJ7_STRPN ATP-dependent Clp protease, ATP-binding subunit OS=Streptococcus pneumoniae serotype 4 (strain ATCC BAA-334 / TIGR4) OX=170187 GN=SP_2194 PE=3 SV=1
31.442	31.0834	31.2869	31.1969	31.0667	30.9651			21	47.569	-0.194494	0.719557	-1.57338	P65887	purA	sp|P65887|PURA_STRPN Adenylosuccinate synthetase OS=Streptococcus pneumoniae serotype 4 (strain ATCC BAA-334 / TIGR4) OX=170187 GN=purA PE=1 SV=1
31.0972	32.3228	31.8119	32.0214	32.0686	31.6094			20	39.125	0.155801	0.151298	0.405543	A0A0H2UNF8	cap4J	tr|A0A0H2UNF8|A0A0H2UNF8_STRPN Capsular polysaccharide biosynthesis protein Cps4J OS=Streptococcus pneumoniae serotype 4 (strain ATCC BAA-334 / TIGR4) OX=170187 GN=cap4J PE=4 SV=1
31.4475	30.7623	31.4874	31.9653	31.8515	31.5154			20	56.789	0.545024	0.939479	2.00882	O54537	zwf	sp|O54537|G6PD_STRPN Glucose-6-phosphate 1-dehydrogenase OS=Streptococcus pneumoniae serotype 4 (strain ATCC BAA-334 / TIGR4) OX=170187 GN=zwf PE=3 SV=2
29.7035	30.4374	30.2592	30.0152	29.9817	29.3922			20	72.464	-0.337014	0.489984	-1.12479	P18791	amiA	sp|P18791|AMIA_STRPN Oligopeptide-binding protein AmiA OS=Streptococcus pneumoniae serotype 4 (strain ATCC BAA-334 / TIGR4) OX=170187 GN=amiA PE=1 SV=3
31.6775	30.2065	30.9567	30.3703	30.0656	30.6002			20	74.711	-0.60156	0.595128	-1.33088	Q97PI4	thrS	sp|Q97PI4|SYT_STRPN Threonine--tRNA ligase OS=Streptococcus pneumoniae serotype 4 (strain ATCC BAA-334 / TIGR4) OX=170187 GN=thrS PE=1 SV=1
30.872	30.5645	30.6906	30.4783	29.3353	30.9868			19	68.197	-0.442238	0.373301	-0.890854	A0A0H2UP44	SP_0681	tr|A0A0H2UP44|A0A0H2UP44_STRPN Elongation factor Tu family protein OS=Streptococcus pneumoniae serotype 4 (strain ATCC BAA-334 / TIGR4) OX=170187 GN=SP_0681 PE=4 SV=1
33.6452	34.0375	33.9874	34.1931	34.2603	33.7119			19	36.745	0.165098	0.3188	0.778125	A0A0H2UPF3	SP_0845	tr|A0A0H2UPF3|A0A0H2UPF3_STRPN Lipoprotein OS=Streptococcus pneumoniae serotype 4 (strain ATCC BAA-334 / TIGR4) OX=170187 GN=SP_0845 PE=4 SV=1
30.6472	30.2984	29.8591	29.744	29.4183	30.253			19	57.757	-0.4631	0.625504	-1.39008	A0A0H2UQC2	ffh	tr|A0A0H2UQC2|A0A0H2UQC2_STRPN Signal recognition particle protein OS=Streptococcus pneumoniae serotype 4 (strain ATCC BAA-334 / TIGR4) OX=170187 GN=ffh PE=1 SV=1
33.7989	34.0805	33.92	34.2134	33.8368	34.1917			19	23.028	0.147451	0.429421	1.00437	P66565	rpsD	sp|P66565|RS4_STRPN 30S ribosomal protein S4 OS=Streptococcus pneumoniae serotype 4 (strain ATCC BAA-334 / TIGR4) OX=170187 GN=rpsD PE=3 SV=1
32.4109	32.1803	32.0769	31.9844	32.5259	32.0593			19	34.206	-0.0328528	0.0579607	-0.167556	P66708	rpoA	sp|P66708|RPOA_STRPN DNA-directed RNA polymerase subunit alpha OS=Streptococcus pneumoniae serotype 4 (strain ATCC BAA-334 / TIGR4) OX=170187 GN=rpoA PE=3 SV=1
32.703	33.1818	32.8875	32.4484	32.4123	33.2065			19	54.645	-0.235064	0.328954	-0.799352	Q97PT4	atpA	sp|Q97PT4|ATPA_STRPN ATP synthase subunit alpha OS=Streptococcus pneumoniae serotype 4 (strain ATCC BAA-334 / TIGR4) OX=170187 GN=atpA PE=3 SV=1
34.1071	33.545	33.8433	33.8066	34.116	33.9285			18	41.517	0.118547	0.253526	0.638634	A0A0H2UP66	lctO-2	tr|A0A0H2UP66|A0A0H2UP66_STRPN Lactate oxidase OS=Streptococcus pneumoniae serotype 4 (strain ATCC BAA-334 / TIGR4) OX=170187 GN=lctO-2 PE=3 SV=1
32.1302	31.6976	32.0269	31.7845	31.525	31.9187			18	43.342	-0.208866	0.527446	-1.19853	P63413	ackA	sp|P63413|ACKA_STRPN Acetate kinase OS=Streptococcus pneumoniae serotype 4 (strain ATCC BAA-334 / TIGR4) OX=170187 GN=ackA PE=3 SV=1
29.5628	29.5495	29.0828	29.8834	30.0198	29.3949			18	87.156	0.36763	0.67667	1.48974	Q97S34	pheT	sp|Q97S34|SYFB_STRPN Phenylalanine--tRNA ligase beta subunit OS=Streptococcus pneumoniae serotype 4 (strain ATCC BAA-334 / TIGR4) OX=170187 GN=pheT PE=3 SV=1
33.4304	33.3766	33.308	33.038	33.3735	33.1486			17	35.789	-0.184957	0.816602	-1.76377	A0A0H2UN99	manL	tr|A0A0H2UN99|A0A0H2UN99_STRPN PTS system, mannose-specific IIAB components OS=Streptococcus pneumoniae serotype 4 (strain ATCC BAA-334 / TIGR4) OX=170187 GN=manL PE=4 SV=1
31.5901	31.3065	31.4548	31.8388	31.5813	31.4342			17	50.255	0.167629	0.510548	1.16533	A0A0H2UNE1	pepC	tr|A0A0H2UNE1|A0A0H2UNE1_STRPN Aminopeptidase C OS=Streptococcus pneumoniae serotype 4 (strain ATCC BAA-334 / TIGR4) OX=170187 GN=pepC PE=4 SV=1
30.3778	30.8085	30.4315	30.405	30.2735	30.4583			17	52.059	-0.160373	0.475862	-1.09686	Q97SE6	gatA	sp|Q97SE6|GATA_STRPN Glutamyl-tRNA(Gln) amidotransferase subunit A OS=Streptococcus pneumoniae serotype 4 (strain ATCC BAA-334 / TIGR4) OX=170187 GN=gatA PE=1 SV=1
32.1275	32.4169	32.1566	32.3348	32.1281	31.8272			16	43.931	-0.136988	0.323782	-0.788553	A0A0H2UNK4	fabF	tr|A0A0H2UNK4|A0A0H2UNK4_STRPN 3-oxoacyl-[acyl-carrier-protein] synthase 2 OS=Streptococcus pneumoniae serotype 4 (strain ATCC BAA-334 / TIGR4) OX=170187 GN=fabF PE=3 SV=1
29.9188	30.0424	29.7255	26.0486	26.4191	30.4162			16	55.135	-2.26763	0.742542	-1.6183	A0A0H2UPF8	SP_0846	tr|A0A0H2UPF8|A0A0H2UPF8_STRPN Sugar ABC transporter, ATP-binding protein OS=Streptococcus pneumoniae serotype 4 (strain ATCC BAA-334 / TIGR4) OX=170187 GN=SP_0846 PE=4 SV=1
33.2045	33.4304	33.1913	33.3201	33.5108	33.0008			16	37.361	0.00179927	0.0035066	0.0107226	P0A3B7	tsf	sp|P0A3B7|EFTS_STRPN Elongation factor Ts OS=Streptococcus pneumoniae serotype 4 (strain ATCC BAA-334 / TIGR4) OX=170187 GN=tsf PE=1 SV=2
28.6234	29.2693	29.0349	28.9456	28.514	28.9215			16	79.758	-0.182156	0.317354	-0.775093	Q04707	ponA	sp|Q04707|PBPA_STRPN Penicillin-binding protein 1A OS=Streptococcus pneumoniae serotype 4 (strain ATCC BAA-334 / TIGR4) OX=170187 GN=ponA PE=1 SV=2
33.3839	33.8206	33.4762	33.3811	33.6059	34.1304			16	28.867	0.145556	0.219143	0.562589	Q97N56	rpsB	sp|Q97N56|RS2_STRPN 30S ribosomal protein S2 OS=Streptococcus pneumoniae serotype 4 (strain ATCC BAA-334 / TIGR4) OX=170187 GN=rpsB PE=3 SV=1
29.9695	30.0473	29.9109	30.3353	30.0547	30.2821			16	66.297	0.248137	1.23074	2.62026	Q97ND6	aspS	sp|Q97ND6|SYD_STRPN Aspartate--tRNA ligase OS=Streptococcus pneumoniae serotype 4 (strain ATCC BAA-334 / TIGR4) OX=170187 GN=aspS PE=3 SV=1
31.705	30.4859	31.3458	31.6848	31.3997	31.1901			16	49.868	0.246003	0.250628	0.632303	Q97NG0	pgi	sp|Q97NG0|G6PI_STRPN Glucose-6-phosphate isomerase OS=Streptococcus pneumoniae serotype 4 (strain ATCC BAA-334 / TIGR4) OX=170187 GN=pgi PE=3 SV=1
30.5301	31.2276	31.2743	30.5795	30.5436	30.1764			16	48.122	-0.57749	0.992096	-2.11568	Q97PP4	glmM	sp|Q97PP4|GLMM_STRPN Phosphoglucosamine mutase OS=Streptococcus pneumoniae serotype 4 (strain ATCC BAA-334 / TIGR4) OX=170187 GN=glmM PE=3 SV=1
29.9256	29.8335	29.8619	29.2756	29.8428	30.3176			16	67.694	-0.061676	0.0714149	-0.203922	Q97QK5	lepA	sp|Q97QK5|LEPA_STRPN Elongation factor 4 OS=Streptococcus pneumoniae serotype 4 (strain ATCC BAA-334 / TIGR4) OX=170187 GN=lepA PE=3 SV=1
27.9852	29.1471	28.2339	24.5183	25.8799	27.454			16	213.53	-2.50466	1.27852	-2.72601	Q9L7Q2	zmpB	sp|Q9L7Q2|ZMPB_STRPN Zinc metalloprotease ZmpB OS=Streptococcus pneumoniae serotype 4 (strain ATCC BAA-334 / TIGR4) OX=170187 GN=zmpB PE=3 SV=2
30.4535	30.9508	30.4915	30.9723	31.234	30.7737			15	61.165	0.361402	0.802836	1.73663	A0A0H2UNZ5	rnj	tr|A0A0H2UNZ5|A0A0H2UNZ5_STRPN Ribonuclease J OS=Streptococcus pneumoniae serotype 4 (strain ATCC BAA-334 / TIGR4) OX=170187 GN=rnj PE=3 SV=1
29.5973	30.5044	29.8845	30.0912	29.5775	30.5036			15	60.442	0.0620594	0.0566177	0.16388	A0A0H2UQ86	SP_1161	tr|A0A0H2UQ86|A0A0H2UQ86_STRPN Dihydrolipoyl dehydrogenase OS=Streptococcus pneumoniae serotype 4 (strain ATCC BAA-334 / TIGR4) OX=170187 GN=SP_1161 PE=3 SV=1
34.2249	34.2067	34.555	34.643	34.7211	34.4509			15	21.816	0.27611	0.93007	1.98985	A0A0H2URD5	SP_1804	tr|A0A0H2URD5|A0A0H2URD5_STRPN Putative general stress protein 24 OS=Streptococcus pneumoniae serotype 4 (strain ATCC BAA-334 / TIGR4) OX=170187 GN=SP_1804 PE=4 SV=1
29.6976	28.8695	29.5217	29.5243	29.6118	29.4632			15	34.848	0.170197	0.266124	0.666014	A0A0H2URK5	SP_1872	tr|A0A0H2URK5|A0A0H2URK5_STRPN Iron-compound ABC transporter, iron-compound-binding protein OS=Streptococcus pneumoniae serotype 4 (strain ATCC BAA-334 / TIGR4) OX=170187 GN=SP_1872 PE=4 SV=1
33.5455	33.7534	33.5903	33.6108	33.8296	33.4848			15	17.057	0.0120036	0.0341199	0.100957	P66581	rpsE	sp|P66581|RS5_STRPN 30S ribosomal protein S5 OS=Streptococcus pneumoniae serotype 4 (strain ATCC BAA-334 / TIGR4) OX=170187 GN=rpsE PE=3 SV=1
30.041	29.8424	30.409	29.9239	30.008	29.7159			15	48.654	-0.214863	0.501258	-1.14703	Q97NC9	hisS	sp|Q97NC9|SYH_STRPN Histidine--tRNA ligase OS=Streptococcus pneumoniae serotype 4 (strain ATCC BAA-334 / TIGR4) OX=170187 GN=hisS PE=3 SV=1
28.9148	29.1741	29.2009	29.5792	29.1974	29.2952			15	49.187	0.260704	0.825348	1.78104	Q97R84	trmFO	sp|Q97R84|TRMFO_STRPN Methylenetetrahydrofolate--tRNA-(uracil-5-)-methyltransferase TrmFO OS=Streptococcus pneumoniae serotype 4 (strain ATCC BAA-334 / TIGR4) OX=170187 GN=trmFO PE=3 SV=2
31.603	31.7646	31.553	31.9578	31.7939	30.7897			15	44.184	-0.126379	0.124762	-0.340939	Q97RI6	deoB	sp|Q97RI6|DEOB_STRPN Phosphopentomutase OS=Streptococcus pneumoniae serotype 4 (strain ATCC BAA-334 / TIGR4) OX=170187 GN=deoB PE=3 SV=1
30.7485	30.8229	30.6132	30.4046	30.1873	30.7112			15	66.492	-0.293818	0.831226	-1.79266	Q97RK0	ezrA	sp|Q97RK0|EZRA_STRPN Septation ring formation regulator EzrA OS=Streptococcus pneumoniae serotype 4 (strain ATCC BAA-334 / TIGR4) OX=170187 GN=ezrA PE=3 SV=1
30.2787	30.7036	30.9392	29.055	27.7626	30.8512			14	34.177	-1.41757	0.706204	-1.54732	A0A0H2UNJ5	fabK	tr|A0A0H2UNJ5|A0A0H2UNJ5_STRPN Enoyl-(Acyl-carrier-protein) reductase OS=Streptococcus pneumoniae serotype 4 (strain ATCC BAA-334 / TIGR4) OX=170187 GN=fabK PE=4 SV=1
29.8659	29.6998	29.2445	29.4266	29.3186	30.0406			14	78.387	-0.00807699	0.00911425	-0.0276946	A0A0H2UQ91	SP_1241	tr|A0A0H2UQ91|A0A0H2UQ91_STRPN Amino acid ABC transporter, amino acid-binding protein/permease protein OS=Streptococcus pneumoniae serotype 4 (strain ATCC BAA-334 / TIGR4) OX=170187 GN=SP_1241 PE=1 SV=1
31.5904	31.6566	32.5455	31.1752	30.9314	31.1405			14	77.761	-0.848497	1.25556	-2.67497	A0A0H2US50	cbpA	tr|A0A0H2US50|A0A0H2US50_STRPN Choline binding protein A OS=Streptococcus pneumoniae serotype 4 (strain ATCC BAA-334 / TIGR4) OX=170187 GN=cbpA PE=1 SV=1
31.588	31.6147	31.909	31.4442	32.1664	32.4081			14	17.479	0.302332	0.419255	0.983962	P66050	rplJ	sp|P66050|RL10_STRPN 50S ribosomal protein L10 OS=Streptococcus pneumoniae serotype 4 (strain ATCC BAA-334 / TIGR4) OX=170187 GN=rplJ PE=3 SV=2
29.342	28.947	29.2485	28.6219	28.299	29.9886			14	59.856	-0.209341	0.146478	-0.393959	P67282	rny	sp|P67282|RNY_STRPN Ribonuclease Y OS=Streptococcus pneumoniae serotype 4 (strain ATCC BAA-334 / TIGR4) OX=170187 GN=rny PE=3 SV=1
29.8274	29.6534	29.5683	29.5834	29.484	29.7947			14	92.052	-0.0623474	0.20164	-0.523043	P72524	gyrA	sp|P72524|GYRA_STRPN DNA gyrase subunit A OS=Streptococcus pneumoniae serotype 4 (strain ATCC BAA-334 / TIGR4) OX=170187 GN=gyrA PE=3 SV=3
30.4474	29.7617	30.2868	30.6366	30.2055	30.398			14	36.776	0.248065	0.440381	1.0263	Q97NF1	gpsA	sp|Q97NF1|GPDA_STRPN Glycerol-3-phosphate dehydrogenase [NAD(P)+] OS=Streptococcus pneumoniae serotype 4 (strain ATCC BAA-334 / TIGR4) OX=170187 GN=gpsA PE=1 SV=1
28.8878	29.4903	29.452	29.3704	29.2411	29.8736			14	72.288	0.218351	0.327565	0.796453	Q97PA9	stkP	sp|Q97PA9|STKP_STRPN Serine/threonine-protein kinase StkP OS=Streptococcus pneumoniae serotype 4 (strain ATCC BAA-334 / TIGR4) OX=170187 GN=stkP PE=1 SV=1
29.7963	30.5043	30.6217	30.7482	31.0289	30.5319			14	47.693	0.462273	0.715699	1.56585	Q97SG0	serS	sp|Q97SG0|SYS_STRPN Serine--tRNA ligase OS=Streptococcus pneumoniae serotype 4 (strain ATCC BAA-334 / TIGR4) OX=170187 GN=serS PE=3 SV=1
30.1647	30.5016	29.9119	29.4838	29.6604	30.1745			13	41.17	-0.419835	0.714491	-1.56349	A0A0H2UMR5	ychF	tr|A0A0H2UMR5|A0A0H2UMR5_STRPN Ribosome-binding ATPase YchF OS=Streptococcus pneumoniae serotype 4 (strain ATCC BAA-334 / TIGR4) OX=170187 GN=ychF PE=3 SV=1
30.1326	30.8687	30.4626	30.5515	30.4074	30.9242			13	41.303	0.139757	0.205551	0.531933	A0A0H2UNF3	cps4I	tr|A0A0H2UNF3|A0A0H2UNF3_STRPN UDP-N-acetylglucosamine-2-epimerase OS=Streptococcus pneumoniae serotype 4 (strain ATCC BAA-334 / TIGR4) OX=170187 GN=cps4I PE=3 SV=1
31.0629	30.8743	30.9438	29.4246	25.2487	30.1573			13	41.405	-2.68351	0.811753	-1.7542	A0A0H2UNJ0	SP_0355	tr|A0A0H2UNJ0|A0A0H2UNJ0_STRPN Uncharacterized protein OS=Streptococcus pneumoniae serotype 4 (strain ATCC BAA-334 / TIGR4) OX=170187 GN=SP_0355 PE=4 SV=1
29.6451	29.1811	29.3945	29.6303	29.6564	29.0321			13	38.04	0.0326481	0.0457436	0.133792	A0A0H2UP05	SP_0627	tr|A0A0H2UP05|A0A0H2UP05_STRPN Uncharacterized protein OS=Streptococcus pneumoniae serotype 4 (strain ATCC BAA-334 / TIGR4) OX=170187 GN=SP_0627 PE=3 SV=1
28.8112	29.5279	29.3876	30.0958	29.5334	29.7041			13	247.29	0.53559	0.907944	1.94538	A0A0H2UP19	bgaA	tr|A0A0H2UP19|A0A0H2UP19_STRPN Beta-galactosidase OS=Streptococcus pneumoniae serotype 4 (strain ATCC BAA-334 / TIGR4) OX=170187 GN=bgaA PE=1 SV=1
31.6474	31.2253	31.4689	31.4281	31.5761	30.1882			13	48.79	-0.383063	0.347928	-0.838728	A0A0H2UPG3	gor	tr|A0A0H2UPG3|A0A0H2UPG3_STRPN Glutathione reductase OS=Streptococcus pneumoniae serotype 4 (strain ATCC BAA-334 / TIGR4) OX=170187 GN=gor PE=3 SV=1
29.5123	29.0545	29.4292	29.0473	29.0898	29.2744			13	45.676	-0.19481	0.548521	-1.23984	A0A0H2URM1	SP_1837	tr|A0A0H2URM1|A0A0H2URM1_STRPN Putative capsular polysaccharide biosynthesis protein OS=Streptococcus pneumoniae serotype 4 (strain ATCC BAA-334 / TIGR4) OX=170187 GN=SP_1837 PE=1 SV=1
30.0461	29.2248	29.5318	28.8255	29.1032	29.5466			13	45.729	-0.442409	0.624762	-1.38863	A0A0H2URS4	SP_1994	tr|A0A0H2URS4|A0A0H2URS4_STRPN Aminotransferase, class I OS=Streptococcus pneumoniae serotype 4 (strain ATCC BAA-334 / TIGR4) OX=170187 GN=SP_1994 PE=4 SV=1
29.3281	29.0885	29.0549	28.4407	28.6016	29.5151			13	45.867	-0.304728	0.369045	-0.882151	Q97NQ4	murA1	sp|Q97NQ4|MURA1_STRPN UDP-N-acetylglucosamine 1-carboxyvinyltransferase 1 OS=Streptococcus pneumoniae serotype 4 (strain ATCC BAA-334 / TIGR4) OX=170187 GN=murA1 PE=1 SV=1
31.6983	31.8139	32.1552	31.8583	31.7329	31.0286			12	44.258	-0.349217	0.525328	-1.19438	A0A0H2UNJ4	cps4L	tr|A0A0H2UNJ4|A0A0H2UNJ4_STRPN UDP-N-acetylglucosamine 2-epimerase OS=Streptococcus pneumoniae serotype 4 (strain ATCC BAA-334 / TIGR4) OX=170187 GN=cps4L PE=3 SV=1
30.4287	30.4744	30.1199	30.3265	30.3524	30.0858			12	46.271	-0.0861511	0.242901	-0.615351	A0A0H2UPH0	SP_0868	tr|A0A0H2UPH0|A0A0H2UPH0_STRPN Uncharacterized protein OS=Streptococcus pneumoniae serotype 4 (strain ATCC BAA-334 / TIGR4) OX=170187 GN=SP_0868 PE=4 SV=1
30.1941	30.0427	30.0492	30.1358	30.1726	30.6651			12	38.732	0.229138	0.574095	1.28984	A0A0H2UQG8	SP_1363	tr|A0A0H2UQG8|A0A0H2UQG8_STRPN Conserved domain protein OS=Streptococcus pneumoniae serotype 4 (strain ATCC BAA-334 / TIGR4) OX=170187 GN=SP_1363 PE=4 SV=1
33.044	33.2524	32.9279	33.129	33.094	33.4688			12	24.045	0.155832	0.437672	1.02088	P0A4C3	rpsC	sp|P0A4C3|RS3_STRPN 30S ribosomal protein S3 OS=Streptococcus pneumoniae serotype 4 (strain ATCC BAA-334 / TIGR4) OX=170187 GN=rpsC PE=3 SV=1
30.236	29.8672	30.2634	29.6741	29.2897	29.9048			12	33.278	-0.499292	1.06543	-2.26699	P58313	cap4C	sp|P58313|CAP4C_STRPN UTP--glucose-1-phosphate uridylyltransferase OS=Streptococcus pneumoniae serotype 4 (strain ATCC BAA-334 / TIGR4) OX=170187 GN=cap4C PE=3 SV=1
28.7685	29.0793	28.764	29.1429	28.9679	29.111			12	99.252	0.20331	0.800356	1.73174	P59199	polA	sp|P59199|DPO1_STRPN DNA polymerase I OS=Streptococcus pneumoniae serotype 4 (strain ATCC BAA-334 / TIGR4) OX=170187 GN=polA PE=3 SV=1
30.2824	29.9817	30.0014	29.3896	29.7812	30.2257			12	49.082	-0.289654	0.483863	-1.1127	P64062	der	sp|P64062|DER_STRPN GTPase Der OS=Streptococcus pneumoniae serotype 4 (strain ATCC BAA-334 / TIGR4) OX=170187 GN=der PE=3 SV=1
28.332	28.141	27.929	27.7321	28.3967	28.7741			12	50.518	0.166951	0.196812	0.512026	Q97R24	mnmE	sp|Q97R24|MNME_STRPN tRNA modification GTPase MnmE OS=Streptococcus pneumoniae serotype 4 (strain ATCC BAA-334 / TIGR4) OX=170187 GN=mnmE PE=3 SV=1
29.8995	29.9411	29.6452	29.8516	29.2728	29.7458			12	59.228	-0.205218	0.438915	-1.02337	Q97S93	pyrG	sp|Q97S93|PYRG_STRPN CTP synthase OS=Streptococcus pneumoniae serotype 4 (strain ATCC BAA-334 / TIGR4) OX=170187 GN=pyrG PE=3 SV=1
33.947	34.2575	33.9007	33.7908	33.7721	33.6994			12	19.774	-0.280955	1.14458	-2.43383	Q97SV1	rplE	sp|Q97SV1|RL5_STRPN 50S ribosomal protein L5 OS=Streptococcus pneumoniae serotype 4 (strain ATCC BAA-334 / TIGR4) OX=170187 GN=rplE PE=3 SV=1
30.181	29.9368	30.1441	29.7168	30.0359	29.1735			11	43.187	-0.445211	0.780688	-1.69307	A0A0H2UN02	araT	tr|A0A0H2UN02|A0A0H2UN02_STRPN Aminotransferase OS=Streptococcus pneumoniae serotype 4 (strain ATCC BAA-334 / TIGR4) OX=170187 GN=araT PE=3 SV=1
30.9374	31.3164	31.1331	30.8205	31.0549	30.7268			11	30.579	-0.261592	0.826932	-1.78417	A0A0H2UN58	SP_0148	tr|A0A0H2UN58|A0A0H2UN58_STRPN ABC transporter, substrate-binding protein OS=Streptococcus pneumoniae serotype 4 (strain ATCC BAA-334 / TIGR4) OX=170187 GN=SP_0148 PE=4 SV=1
30.857	30.6031	30.5262	30.5654	30.5474	30.5301			11	40.58	-0.114493	0.497387	-1.1394	A0A0H2UN84	ribD	tr|A0A0H2UN84|A0A0H2UN84_STRPN Riboflavin biosynthesis protein RibD OS=Streptococcus pneumoniae serotype 4 (strain ATCC BAA-334 / TIGR4) OX=170187 GN=ribD PE=3 SV=1
27.7969	27.7315	27.2132	28.1578	24.4831	27.3821			11	57.386	-0.906163	0.329024	-0.799496	A0A0H2UNP9	SP_0453	tr|A0A0H2UNP9|A0A0H2UNP9_STRPN Amino acid ABC transporter, amino acid-binding protein/permease protein OS=Streptococcus pneumoniae serotype 4 (strain ATCC BAA-334 / TIGR4) OX=170187 GN=SP_0453 PE=3 SV=1
29.4828	28.9508	29.361	28.54	28.2309	29.2961			11	32.159	-0.575897	0.744665	-1.62245	A0A0H2UQ83	SP_1155	tr|A0A0H2UQ83|A0A0H2UQ83_STRPN Ribosome biogenesis GTPase A OS=Streptococcus pneumoniae serotype 4 (strain ATCC BAA-334 / TIGR4) OX=170187 GN=SP_1155 PE=3 SV=1
29.0557	28.7434	28.946	28.97	28.5783	29.692			11	30.447	0.165084	0.18606	0.487311	A0A0H2UQJ0	pck	tr|A0A0H2UQJ0|A0A0H2UQJ0_STRPN Choline kinase OS=Streptococcus pneumoniae serotype 4 (strain ATCC BAA-334 / TIGR4) OX=170187 GN=pck PE=4 SV=1
29.681	30.5179	30.1469	29.7788	30.2355	29.5137			11	30.096	-0.272654	0.353069	-0.849337	A0A0H2UR19	divIVA	tr|A0A0H2UR19|A0A0H2UR19_STRPN Cell division protein DivIVA OS=Streptococcus pneumoniae serotype 4 (strain ATCC BAA-334 / TIGR4) OX=170187 GN=divIVA PE=4 SV=1
26.2375	26.4801	27.0279	25.1415	24.5007	27.9543			11	82.312	-0.716293	0.263117	-0.659499	P14677	pbpX	sp|P14677|PBPX_STRPN Penicillin-binding protein 2x OS=Streptococcus pneumoniae serotype 4 (strain ATCC BAA-334 / TIGR4) OX=170187 GN=pbpX PE=1 SV=2
27.9252	27.0482	28.1302	28.251	27.6602	27.5044			11	41.359	0.103987	0.0921782	0.258519	Q2MGI2	prfB	sp|Q2MGI2|RF2_STRPN Peptide chain release factor 2 OS=Streptococcus pneumoniae serotype 4 (strain ATCC BAA-334 / TIGR4) OX=170187 GN=prfB PE=3 SV=1
29.6779	29.8225	29.6918	29.6049	30.2024	29.538			11	35.912	0.0510476	0.083579	0.23612	Q97QG5	guaC	sp|Q97QG5|GUAC_STRPN GMP reductase OS=Streptococcus pneumoniae serotype 4 (strain ATCC BAA-334 / TIGR4) OX=170187 GN=guaC PE=3 SV=1
31.878	32.0038	31.7021	31.6366	31.8083	31.7505			11	22.898	-0.129473	0.570055	-1.28195	Q97RQ3	upp	sp|Q97RQ3|UPP_STRPN Uracil phosphoribosyltransferase OS=Streptococcus pneumoniae serotype 4 (strain ATCC BAA-334 / TIGR4) OX=170187 GN=upp PE=3 SV=1
29.74	29.8012	29.7073	29.0922	29.3419	28.0668			11	55.064	-0.915824	1.10106	-2.3416	Q97SJ8	SP_0341	sp|Q97SJ8|Y341_STRPN UPF0371 protein SP_0341 OS=Streptococcus pneumoniae serotype 4 (strain ATCC BAA-334 / TIGR4) OX=170187 GN=SP_0341 PE=3 SV=1
28.4991	28.5948	28.3236	28.9662	28.3369	28.5138			11	45.893	0.133102	0.260619	0.65408	Q97SR2	SP_0263	sp|Q97SR2|Y263_STRPN Putative zinc metalloprotease SP_0263 OS=Streptococcus pneumoniae serotype 4 (strain ATCC BAA-334 / TIGR4) OX=170187 GN=SP_0263 PE=3 SV=1
31.9358	32.7618	32.1872	32.6036	33.2281	32.8294			11	10.785	0.592105	0.905608	1.9407	Q97SV3	rplW	sp|Q97SV3|RL23_STRPN 50S ribosomal protein L23 OS=Streptococcus pneumoniae serotype 4 (strain ATCC BAA-334 / TIGR4) OX=170187 GN=rplW PE=3 SV=1
30.2848	28.9138	28.983	29.6969	29.6095	29.2016			10	35.75	0.10878	0.0815517	0.230796	A0A0H2UNB1	SP_0285	tr|A0A0H2UNB1|A0A0H2UNB1_STRPN Alcohol dehydrogenase, zinc-containing OS=Streptococcus pneumoniae serotype 4 (strain ATCC BAA-334 / TIGR4) OX=170187 GN=SP_0285 PE=3 SV=1
32.7347	32.9005	32.7021	32.1367	32.2414	32.9613			10	33.785	-0.332673	0.553114	-1.24883	A0A0H2UNG8	SP_0282	tr|A0A0H2UNG8|A0A0H2UNG8_STRPN PTS system, mannose-specific IID component OS=Streptococcus pneumoniae serotype 4 (strain ATCC BAA-334 / TIGR4) OX=170187 GN=SP_0282 PE=4 SV=1
27.2321	28.3322	26.289	26.598	24.9618	26.6267			10	85.979	-1.22226	0.689345	-1.51444	A0A0H2UPX1	pcrA	tr|A0A0H2UPX1|A0A0H2UPX1_STRPN ATP-dependent DNA helicase OS=Streptococcus pneumoniae serotype 4 (strain ATCC BAA-334 / TIGR4) OX=170187 GN=pcrA PE=3 SV=1
29.2963	29.313	29.4943	27.2745	28.8002	28.3699			10	46.558	-1.21966	1.24861	-2.65959	A0A0H2URT3	lysA	tr|A0A0H2URT3|A0A0H2URT3_STRPN Diaminopimelate decarboxylase OS=Streptococcus pneumoniae serotype 4 (strain ATCC BAA-334 / TIGR4) OX=170187 GN=lysA PE=3 SV=1
28.0279	28.3405	28.7782	28.1114	28.298	28.4489			10	36.321	-0.0960725	0.150168	-0.402833	A0A0H2US28	SP_2132	tr|A0A0H2US28|A0A0H2US28_STRPN Uncharacterized protein OS=Streptococcus pneumoniae serotype 4 (strain ATCC BAA-334 / TIGR4) OX=170187 GN=SP_2132 PE=4 SV=1
28.9274	29.4473	29.3592	28.9298	28.9058	29.8309			10	37.109	-0.0224737	0.0217837	-0.0652868	A0A0H2USA3	SP_2040	tr|A0A0H2USA3|A0A0H2USA3_STRPN Putative jag protein OS=Streptococcus pneumoniae serotype 4 (strain ATCC BAA-334 / TIGR4) OX=170187 GN=SP_2040 PE=4 SV=1
30.0173	30.0111	29.9005	30.1438	30.1193	29.7779			10	42.072	0.0373885	0.10897	0.301453	O06672	dnaN	sp|O06672|DPO3B_STRPN Beta sliding clamp OS=Streptococcus pneumoniae serotype 4 (strain ATCC BAA-334 / TIGR4) OX=170187 GN=dnaN PE=1 SV=2
32.1618	32.0919	31.6397	31.7362	32.0895	31.7608			10	13.006	-0.102284	0.197273	-0.513082	P0A473	rplN	sp|P0A473|RL14_STRPN 50S ribosomal protein L14 OS=Streptococcus pneumoniae serotype 4 (strain ATCC BAA-334 / TIGR4) OX=170187 GN=rplN PE=1 SV=1
30.6608	30.8262	31.3109	30.687	30.7601	31.1927			10	55.622	-0.0527318	0.0737575	-0.210171	P0A4M7	amiC	sp|P0A4M7|AMIC_STRPN Oligopeptide transport system permease protein AmiC OS=Streptococcus pneumoniae serotype 4 (strain ATCC BAA-334 / TIGR4) OX=170187 GN=amiC PE=3 SV=1
29.0623	28.5135	28.2222	28.6713	28.4455	28.7487			10	45.798	0.0224603	0.0287529	0.0855462	P63791	clpX	sp|P63791|CLPX_STRPN ATP-dependent Clp protease ATP-binding subunit ClpX OS=Streptococcus pneumoniae serotype 4 (strain ATCC BAA-334 / TIGR4) OX=170187 GN=clpX PE=3 SV=1
29.0278	28.8295	28.6755	28.7229	28.5858	27.3987			10	59.859	-0.608482	0.633952	-1.40653	P65159	ilvD	sp|P65159|ILVD_STRPN Dihydroxy-acid dehydratase OS=Streptococcus pneumoniae serotype 4 (strain ATCC BAA-334 / TIGR4) OX=170187 GN=ilvD PE=3 SV=1
30.1012	30.2675	29.8453	30.2945	29.9595	29.4041			10	35.125	-0.185322	0.256553	-0.645236	P65241	prs2	sp|P65241|KPRS2_STRPN Putative ribose-phosphate pyrophosphokinase 2 OS=Streptococcus pneumoniae serotype 4 (strain ATCC BAA-334 / TIGR4) OX=170187 GN=prs2 PE=3 SV=1
32.5803	33.1157	32.8728	32.4356	32.4456	32.9443			10	13.421	-0.247812	0.469944	-1.08513	P66392	rpsM	sp|P66392|RS13_STRPN 30S ribosomal protein S13 OS=Streptococcus pneumoniae serotype 4 (strain ATCC BAA-334 / TIGR4) OX=170187 GN=rpsM PE=3 SV=1
29.6122	29.7593	29.6462	29.9836	29.1185	30.2808			10	43.173	0.121758	0.126985	0.346431	Q97RN9	metK	sp|Q97RN9|METK_STRPN S-adenosylmethionine synthase OS=Streptococcus pneumoniae serotype 4 (strain ATCC BAA-334 / TIGR4) OX=170187 GN=metK PE=3 SV=1
29.805	29.2878	29.3732	27.6827	27.506	30.4474			10	30.665	-0.94329	0.415674	-0.976758	Q97RQ6	SP_0742	sp|Q97RQ6|Y742_STRPN DegV domain-containing protein SP_0742 OS=Streptococcus pneumoniae serotype 4 (strain ATCC BAA-334 / TIGR4) OX=170187 GN=SP_0742 PE=3 SV=1
31.4566	31.6634	31.4514	30.2105	28.1852	30.7129			10	19.968	-1.8209	1.10381	-2.34739	Q97S73	grpE	sp|Q97S73|GRPE_STRPN Protein GrpE OS=Streptococcus pneumoniae serotype 4 (strain ATCC BAA-334 / TIGR4) OX=170187 GN=grpE PE=1 SV=1
27.9324	24.492	28.0689	28.3301	28.3853	27.8207			9	69.835	1.34759	0.496805	1.13825	A0A0H2UPP8	pepF	tr|A0A0H2UPP8|A0A0H2UPP8_STRPN Oligoendopeptidase F OS=Streptococcus pneumoniae serotype 4 (strain ATCC BAA-334 / TIGR4) OX=170187 GN=pepF PE=1 SV=1
28.9105	29.0176	29.421	28.1471	28.8357	24.7726			9	20.702	-1.86459	0.668566	-1.47395	A0A0H2UPR5	SP_1000	tr|A0A0H2UPR5|A0A0H2UPR5_STRPN Thioredoxin family protein OS=Streptococcus pneumoniae serotype 4 (strain ATCC BAA-334 / TIGR4) OX=170187 GN=SP_1000 PE=1 SV=1
28.8538	28.7956	29.4655	28.7155	28.6548	27.8476			9	31.65	-0.632328	0.832186	-1.79455	A0A0H2UQ40	map	tr|A0A0H2UQ40|A0A0H2UQ40_STRPN Methionine aminopeptidase OS=Streptococcus pneumoniae serotype 4 (strain ATCC BAA-334 / TIGR4) OX=170187 GN=map PE=3 SV=1
29.5496	29.5036	29.4517	29.1516	29.5117	29.0163			9	36.984	-0.275071	0.848775	-1.82741	A0A0H2UQ95	nrdF	tr|A0A0H2UQ95|A0A0H2UQ95_STRPN Ribonucleoside-diphosphate reductase subunit beta OS=Streptococcus pneumoniae serotype 4 (strain ATCC BAA-334 / TIGR4) OX=170187 GN=nrdF PE=3 SV=1
28.9232	29.3923	29.1495	28.1724	27.0993	28.8567			9	47.802	-1.1122	0.985489	-2.10219	A0A0H2UQF6	ftsY	tr|A0A0H2UQF6|A0A0H2UQF6_STRPN Signal recognition particle receptor FtsY OS=Streptococcus pneumoniae serotype 4 (strain ATCC BAA-334 / TIGR4) OX=170187 GN=ftsY PE=1 SV=1
28.1905	29.8653	29.6209	30.3423	30.5181	30.085			9	31.402	1.08959	0.948985	2.02803	A0A0H2UQQ5	SP_1478	tr|A0A0H2UQQ5|A0A0H2UQQ5_STRPN Oxidoreductase, aldo/keto reductase family OS=Streptococcus pneumoniae serotype 4 (strain ATCC BAA-334 / TIGR4) OX=170187 GN=SP_1478 PE=1 SV=1
27.8376	28.1209	28.6804	27.8629	27.8957	28.4147			9	59.409	-0.155197	0.195138	-0.508195	A0A0H2UR15	SP_1548	tr|A0A0H2UR15|A0A0H2UR15_STRPN Uncharacterized protein OS=Streptococcus pneumoniae serotype 4 (strain ATCC BAA-334 / TIGR4) OX=170187 GN=SP_1548 PE=4 SV=1
30.1895	29.9183	30.131	26.4269	26.3587	29.897			9	27.127	-2.51869	1.00916	-2.15063	A0A0H2URG9	rluB	tr|A0A0H2URG9|A0A0H2URG9_STRPN Pseudouridine synthase OS=Streptococcus pneumoniae serotype 4 (strain ATCC BAA-334 / TIGR4) OX=170187 GN=rluB PE=3 SV=1
27.8008	27.77	27.8006	28.7736	27.0618	29.7812			9	37.537	0.748434	0.398852	0.94281	A0A0H2URQ4	SP_1967	tr|A0A0H2URQ4|A0A0H2URQ4_STRPN Endopeptidase La OS=Streptococcus pneumoniae serotype 4 (strain ATCC BAA-334 / TIGR4) OX=170187 GN=SP_1967 PE=3 SV=1
29.0395	26.0823	28.448	27.645	27.6039	26.727			9	41.711	-0.531289	0.217201	-0.558232	A0A0H2URV3	nagA	tr|A0A0H2URV3|A0A0H2URV3_STRPN N-acetylglucosamine-6-phosphate deacetylase OS=Streptococcus pneumoniae serotype 4 (strain ATCC BAA-334 / TIGR4) OX=170187 GN=nagA PE=3 SV=1
32.7823	33.1999	33.0672	33.2015	33.6334	33.3024			9	15.143	0.36263	0.945484	2.02095	P0A4A7	rpsL	sp|P0A4A7|RS12_STRPN 30S ribosomal protein S12 OS=Streptococcus pneumoniae serotype 4 (strain ATCC BAA-334 / TIGR4) OX=170187 GN=rpsL PE=3 SV=1
31.3228	32.0358	31.6664	33.1814	32.123	32.7387			9	16.752	1.00604	1.27692	2.72242	P66040	ribH	sp|P66040|RISB_STRPN 6,7-dimethyl-8-ribityllumazine synthase OS=Streptococcus pneumoniae serotype 4 (strain ATCC BAA-334 / TIGR4) OX=170187 GN=ribH PE=3 SV=1
28.4276	28.4889	28.7552	25.4891	25.9185	28.5512			9	30.362	-1.90431	0.924489	-1.97861	Q97Q34	pstB2	sp|Q97Q34|PSTB2_STRPN Phosphate import ATP-binding protein PstB 2 OS=Streptococcus pneumoniae serotype 4 (strain ATCC BAA-334 / TIGR4) OX=170187 GN=pstB2 PE=3 SV=1
29.5048	30.3447	29.847	30.6139	30.3608	30.7821			9	25.448	0.686761	1.18335	2.51707	Q97SJ6	cpsC	sp|Q97SJ6|CPSC_STRPN Capsular polysaccharide biosynthesis protein CpsC OS=Streptococcus pneumoniae serotype 4 (strain ATCC BAA-334 / TIGR4) OX=170187 GN=cpsC PE=3 SV=1
32.5568	33.2061	32.7859	31.8913	32.6282	32.5728			9	19.431	-0.485482	0.732248	-1.59817	Q97SU7	rplF	sp|Q97SU7|RL6_STRPN 50S ribosomal protein L6 OS=Streptococcus pneumoniae serotype 4 (strain ATCC BAA-334 / TIGR4) OX=170187 GN=rplF PE=3 SV=1
32.6545	32.9391	32.607	32.0537	31.7164	32.6244			9	22.178	-0.601962	0.991961	-2.1154	Q97SV5	rplC	sp|Q97SV5|RL3_STRPN 50S ribosomal protein L3 OS=Streptococcus pneumoniae serotype 4 (strain ATCC BAA-334 / TIGR4) OX=170187 GN=rplC PE=3 SV=1
27.183	28.4888	27.994	28.7451	27.6266	28.849			9	38.791	0.518273	0.40211	0.9494	Q97T09	metN	sp|Q97T09|METN_STRPN Methionine import ATP-binding protein MetN OS=Streptococcus pneumoniae serotype 4 (strain ATCC BAA-334 / TIGR4) OX=170187 GN=metN PE=3 SV=1
28.6707	28.65	27.7928	28.5764	28.1327	29.303			8	69.206	0.299543	0.26785	0.669746	A0A0H2UMZ0	SP_0103	tr|A0A0H2UMZ0|A0A0H2UMZ0_STRPN Putative capsular polysaccharide biosynthesis protein OS=Streptococcus pneumoniae serotype 4 (strain ATCC BAA-334 / TIGR4) OX=170187 GN=SP_0103 PE=4 SV=1
28.5007	28.4811	28.4191	28.4516	28.5096	28.3418			8	50.746	-0.0326608	0.233128	-0.593768	A0A0H2UPE7	cshB	tr|A0A0H2UPE7|A0A0H2UPE7_STRPN DEAD-box ATP-dependent RNA helicase CshB OS=Streptococcus pneumoniae serotype 4 (strain ATCC BAA-334 / TIGR4) OX=170187 GN=cshB PE=3 SV=1
27.8273	28.14	28.1155	27.9776	27.6948	27.799			8	38.098	-0.203777	0.716601	-1.56761	A0A0H2UQ85	SP_1162	tr|A0A0H2UQ85|A0A0H2UQ85_STRPN Putative acetoin dehydrogenase complex, E2 component, dihydrolipoamide acetyltransferase OS=Streptococcus pneumoniae serotype 4 (strain ATCC BAA-334 / TIGR4) OX=170187 GN=SP_1162 PE=4 SV=1
29.7741	29.592	28.9358	29.5226	29.5247	28.7009			8	33.425	-0.184575	0.188653	-0.493295	A0A0H2UR28	SP_1676	tr|A0A0H2UR28|A0A0H2UR28_STRPN Putative N-acetylneuraminate lyase OS=Streptococcus pneumoniae serotype 4 (strain ATCC BAA-334 / TIGR4) OX=170187 GN=SP_1676 PE=3 SV=1
31.2116	31.3405	31.1551	31.2925	30.7145	31.5539			8	21.099	-0.0487912	0.0670037	-0.192088	A0A0H2US65	yfiA	tr|A0A0H2US65|A0A0H2US65_STRPN Ribosome hibernation promoting factor OS=Streptococcus pneumoniae serotype 4 (strain ATCC BAA-334 / TIGR4) OX=170187 GN=yfiA PE=3 SV=1
29.8775	31.0965	31.158	28.3743	27.706	31.0868			8	17.986	-1.65499	0.674124	-1.48478	P0A2Z2	atpF	sp|P0A2Z2|ATPF_STRPN ATP synthase subunit b OS=Streptococcus pneumoniae serotype 4 (strain ATCC BAA-334 / TIGR4) OX=170187 GN=atpF PE=3 SV=1
28.3191	28.1359	27.5707	24.9128	26.8365	27.5808			8	77.994	-1.56521	0.882516	-1.89452	P35595	exp5	sp|P35595|PTG3C_STRPN PTS system glucose-specific EIICBA component OS=Streptococcus pneumoniae serotype 4 (strain ATCC BAA-334 / TIGR4) OX=170187 GN=exp5 PE=3 SV=2
31.3141	31.7823	31.4632	31.0557	31.1952	31.6625			8	12.2	-0.215425	0.396506	-0.938061	P61182	rplV	sp|P61182|RL22_STRPN 50S ribosomal protein L22 OS=Streptococcus pneumoniae serotype 4 (strain ATCC BAA-334 / TIGR4) OX=170187 GN=rplV PE=1 SV=1
28.4639	28.8076	28.49	28.2548	28.2627	28.9993			8	31.662	-0.081529	0.10897	-0.301455	P64403	hslO	sp|P64403|HSLO_STRPN 33 kDa chaperonin OS=Streptococcus pneumoniae serotype 4 (strain ATCC BAA-334 / TIGR4) OX=170187 GN=hslO PE=3 SV=1
30.8877	31.4051	31.2212	31.4257	31.3593	31.5452			8	9.2036	0.27208	0.779617	1.69096	P66472	rpsR	sp|P66472|RS18_STRPN 30S ribosomal protein S18 OS=Streptococcus pneumoniae serotype 4 (strain ATCC BAA-334 / TIGR4) OX=170187 GN=rpsR PE=3 SV=1
28.6016	29.0769	28.7827	28.6874	28.3465	29.3359			8	32.324	-0.0304527	0.0319388	-0.0947134	Q97PT5	atpG	sp|Q97PT5|ATPG_STRPN ATP synthase gamma chain OS=Streptococcus pneumoniae serotype 4 (strain ATCC BAA-334 / TIGR4) OX=170187 GN=atpG PE=3 SV=1
27.2822	27.3945	27.3161	27.8234	27.6787	27.2851			8	45.024	0.264737	0.739292	1.61194	Q97QW6	murA2	sp|Q97QW6|MURA2_STRPN UDP-N-acetylglucosamine 1-carboxyvinyltransferase 2 OS=Streptococcus pneumoniae serotype 4 (strain ATCC BAA-334 / TIGR4) OX=170187 GN=murA2 PE=3 SV=1
28.1745	28.0902	28.2982	27.8018	28.0059	28.4248			8	45.241	-0.110125	0.222649	-0.570439	Q97R94	proA	sp|Q97R94|PROA_STRPN Gamma-glutamyl phosphate reductase OS=Streptococcus pneumoniae serotype 4 (strain ATCC BAA-334 / TIGR4) OX=170187 GN=proA PE=3 SV=1
29.0763	29.1945	29.1531	29.526	29.8042	29.1893			8	23.004	0.365213	0.943297	2.01653	Q97RH2	deoC	sp|Q97RH2|DEOC_STRPN Deoxyribose-phosphate aldolase OS=Streptococcus pneumoniae serotype 4 (strain ATCC BAA-334 / TIGR4) OX=170187 GN=deoC PE=3 SV=1
32.5618	32.7742	32.139	32.9106	32.6085	32.2273			8	17.755	0.0904833	0.121464	0.332759	Q97SQ4	rpsG	sp|Q97SQ4|RS7_STRPN 30S ribosomal protein S7 OS=Streptococcus pneumoniae serotype 4 (strain ATCC BAA-334 / TIGR4) OX=170187 GN=rpsG PE=3 SV=1
24.8955	25.5121	26.0616	25.1024	25.8781	26.287			7	33.926	0.266082	0.213495	0.549893	A0A0H2UN31	SP_0163	tr|A0A0H2UN31|A0A0H2UN31_STRPN Putative transcriptional regulator PlcR OS=Streptococcus pneumoniae serotype 4 (strain ATCC BAA-334 / TIGR4) OX=170187 GN=SP_0163 PE=4 SV=1
28.5564	28.0868	28.7153	28.7846	28.3957	29.0241			7	39.34	0.281956	0.463507	1.07236	A0A0H2UN49	SP_0187	tr|A0A0H2UN49|A0A0H2UN49_STRPN Peptidase M24 family protein OS=Streptococcus pneumoniae serotype 4 (strain ATCC BAA-334 / TIGR4) OX=170187 GN=SP_0187 PE=3 SV=1
27.5212	29.5077	29.0788	29.4635	29.5499	29.5721			7	31.177	0.82593	0.61338	1.36646	A0A0H2UN92	SP_0149	tr|A0A0H2UN92|A0A0H2UN92_STRPN Lipoprotein OS=Streptococcus pneumoniae serotype 4 (strain ATCC BAA-334 / TIGR4) OX=170187 GN=SP_0149 PE=3 SV=1
26.3737	24.6033	27.2124	26.4776	24.8764	23.7593			7	28.755	-1.0254	0.392906	-0.930763	A0A0H2UNS4	blpR	tr|A0A0H2UNS4|A0A0H2UNS4_STRPN Response regulator BlpR OS=Streptococcus pneumoniae serotype 4 (strain ATCC BAA-334 / TIGR4) OX=170187 GN=blpR PE=4 SV=1
29.3341	29.6182	29.2088	28.876	27.9812	29.3429			7	28.904	-0.653669	0.715676	-1.5658	A0A0H2UPE3	SP_0831	tr|A0A0H2UPE3|A0A0H2UPE3_STRPN Purine nucleoside phosphorylase OS=Streptococcus pneumoniae serotype 4 (strain ATCC BAA-334 / TIGR4) OX=170187 GN=SP_0831 PE=3 SV=1
25.8486	27.9397	25.3612	24.9657	25.9246	25.4109			7	60.786	-0.949455	0.494146	-1.13301	A0A0H2UPM2	dnaX	tr|A0A0H2UPM2|A0A0H2UPM2_STRPN DNA polymerase III subunit gamma/tau OS=Streptococcus pneumoniae serotype 4 (strain ATCC BAA-334 / TIGR4) OX=170187 GN=dnaX PE=3 SV=1
29.2542	28.3827	28.9322	28.5328	28.6537	29.1688			7	27.352	-0.0712884	0.0783664	-0.222398	A0A0H2UQ97	SP_1242	tr|A0A0H2UQ97|A0A0H2UQ97_STRPN Amino acid ABC transporter, ATP-binding protein OS=Streptococcus pneumoniae serotype 4 (strain ATCC BAA-334 / TIGR4) OX=170187 GN=SP_1242 PE=4 SV=1
30.1679	29.5308	30.1282	29.325	30.055	29.0907			7	26.903	-0.452069	0.563746	-1.26962	A0A0H2UQB5	licC	tr|A0A0H2UQB5|A0A0H2UQB5_STRPN LicC protein OS=Streptococcus pneumoniae serotype 4 (strain ATCC BAA-334 / TIGR4) OX=170187 GN=licC PE=1 SV=1
27.4029	23.9364	26.5661	24.0953	26.5893	26.1301			7	52.7	-0.363579	0.100794	-0.280677	A0A0H2UQQ3	pgdA	tr|A0A0H2UQQ3|A0A0H2UQQ3_STRPN Peptidoglycan N-acetylglucosamine deacetylase A OS=Streptococcus pneumoniae serotype 4 (strain ATCC BAA-334 / TIGR4) OX=170187 GN=pgdA PE=4 SV=1
28.7414	28.4405	28.6353	28.264	28.5326	28.9603			7	55.103	-0.0201111	0.0306376	-0.0909762	A0A0H2UR55	SP_1715	tr|A0A0H2UR55|A0A0H2UR55_STRPN ABC transporter, ATP-binding protein OS=Streptococcus pneumoniae serotype 4 (strain ATCC BAA-334 / TIGR4) OX=170187 GN=SP_1715 PE=4 SV=1
30.0903	30.1352	30.7293	30.0647	30.1192	30.0822			7	27.104	-0.229565	0.483198	-1.11138	Q8KY51	phpP	sp|Q8KY51|PHPP_STRPN Protein phosphatase PhpP OS=Streptococcus pneumoniae serotype 4 (strain ATCC BAA-334 / TIGR4) OX=170187 GN=phpP PE=1 SV=1;tr|A0A0H2UR71|A0A0H2UR71_STRPN Putative phosphatase OS=Streptococcus pneumoniae serotype 4 (strain ATCC BAA-334 /
30.0719	29.6834	29.7125	29.0935	26.219	30.529			7	22.109	-1.20875	0.402092	-0.949364	A0A0H2URE2	SP_1802	tr|A0A0H2URE2|A0A0H2URE2_STRPN Uncharacterized protein OS=Streptococcus pneumoniae serotype 4 (strain ATCC BAA-334 / TIGR4) OX=170187 GN=SP_1802 PE=4 SV=1
28.3928	28.6392	28.2232	28.6728	28.7768	28.2256			7	35.189	0.139971	0.269646	0.673626	A0A0H2URP7	cbf1	tr|A0A0H2URP7|A0A0H2URP7_STRPN Cmp-binding-factor 1 OS=Streptococcus pneumoniae serotype 4 (strain ATCC BAA-334 / TIGR4) OX=170187 GN=cbf1 PE=4 SV=1
28.2804	28.5894	28.3249	28.4354	28.068	27.8048			7	23.919	-0.295483	0.645632	-1.42928	A0A0H2URQ2	SP_1987	tr|A0A0H2URQ2|A0A0H2URQ2_STRPN ABC transporter, ATP-binding protein OS=Streptococcus pneumoniae serotype 4 (strain ATCC BAA-334 / TIGR4) OX=170187 GN=SP_1987 PE=1 SV=1
27.1791	26.5007	26.0286	26.9853	26.4847	28.6875			7	47.976	0.816381	0.474887	1.09493	A0A0H2URR5	ccs50	tr|A0A0H2URR5|A0A0H2URR5_STRPN Competence-induced protein Ccs50 OS=Streptococcus pneumoniae serotype 4 (strain ATCC BAA-334 / TIGR4) OX=170187 GN=ccs50 PE=4 SV=1
28.4409	27.6442	28.286	27.9254	25.5221	29.6145			7	41.841	-0.436396	0.132512	-0.360022	A0A0H2US63	SP_2239	tr|A0A0H2US63|A0A0H2US63_STRPN Serine protease OS=Streptococcus pneumoniae serotype 4 (strain ATCC BAA-334 / TIGR4) OX=170187 GN=SP_2239 PE=1 SV=1
28.443	27.8174	27.8616	27.7985	28.1938	28.2819			7	94.847	0.0507139	0.0708746	0.202477	P0A3R3	hexA	sp|P0A3R3|HEXA_STRPN DNA mismatch repair protein HexA OS=Streptococcus pneumoniae serotype 4 (strain ATCC BAA-334 / TIGR4) OX=170187 GN=hexA PE=3 SV=1
28.9331	29.2297	28.887	28.5283	28.2633	29.3905			7	27.954	-0.289234	0.33434	-0.810565	P63373	pstB1	sp|P63373|PSTB1_STRPN Phosphate import ATP-binding protein PstB 1 OS=Streptococcus pneumoniae serotype 4 (strain ATCC BAA-334 / TIGR4) OX=170187 GN=pstB1 PE=3 SV=1
28.8571	28.7318	28.8324	28.4225	26.0458	28.9695			7	18.728	-0.994493	0.481076	-1.10718	P63544	apt	sp|P63544|APT_STRPN Adenine phosphoribosyltransferase OS=Streptococcus pneumoniae serotype 4 (strain ATCC BAA-334 / TIGR4) OX=170187 GN=apt PE=1 SV=1
30.6757	31.14	31.2896	31.8185	31.1712	31.1037			7	20.6	0.329353	0.488898	1.12265	P64042	efp	sp|P64042|EFP_STRPN Elongation factor P OS=Streptococcus pneumoniae serotype 4 (strain ATCC BAA-334 / TIGR4) OX=170187 GN=efp PE=3 SV=1
27.7483	26.9754	26.5161	27.2072	27.3727	27.2432			7	43.121	0.194434	0.207167	0.535598	P66907	tgt	sp|P66907|TGT_STRPN Queuine tRNA-ribosyltransferase OS=Streptococcus pneumoniae serotype 4 (strain ATCC BAA-334 / TIGR4) OX=170187 GN=tgt PE=3 SV=1
29.0067	27.5643	28.0421	28.4686	28.9288	28.2696			7	62.034	0.351318	0.306527	0.752315	Q54796	dexB	sp|Q54796|DEXB_STRPN Glucan 1,6-alpha-glucosidase OS=Streptococcus pneumoniae serotype 4 (strain ATCC BAA-334 / TIGR4) OX=170187 GN=dexB PE=3 SV=2
27.2223	27.2829	27.1612	27.023	26.6591	27.0173			7	33.766	-0.322325	1.20805	-2.57063	Q97PN7	SP_1566	sp|Q97PN7|Y1566_STRPN Nucleotide-binding protein SP_1566 OS=Streptococcus pneumoniae serotype 4 (strain ATCC BAA-334 / TIGR4) OX=170187 GN=SP_1566 PE=3 SV=1
32.8173	33.1245	32.7576	32.5793	32.8281	32.8073			7	14.8	-0.161547	0.509689	-1.16364	Q97RZ6	rplK	sp|Q97RZ6|RL11_STRPN 50S ribosomal protein L11 OS=Streptococcus pneumoniae serotype 4 (strain ATCC BAA-334 / TIGR4) OX=170187 GN=rplK PE=3 SV=1
30.6142	31.2837	30.9275	31.1473	31.0436	31.5234			7	14.495	0.296302	0.540152	1.22345	Q97ST6	rplQ	sp|Q97ST6|RL17_STRPN 50S ribosomal protein L17 OS=Streptococcus pneumoniae serotype 4 (strain ATCC BAA-334 / TIGR4) OX=170187 GN=rplQ PE=3 SV=1
30.0807	29.179	29.543	28.02	28.7931	29.037			7	28.247	-0.984201	1.14794	-2.44101	Q9FBB7	accA	sp|Q9FBB7|ACCA_STRPN Acetyl-coenzyme A carboxylase carboxyl transferase subunit alpha OS=Streptococcus pneumoniae serotype 4 (strain ATCC BAA-334 / TIGR4) OX=170187 GN=accA PE=1 SV=1
28.7613	29.5626	29.6642	29.5148	27.8556	29.652			6	27.934	-0.321914	0.19149	-0.499826	A0A0H2UMU7	SP_0058	tr|A0A0H2UMU7|A0A0H2UMU7_STRPN Transcriptional regulator, GntR family OS=Streptococcus pneumoniae serotype 4 (strain ATCC BAA-334 / TIGR4) OX=170187 GN=SP_0058 PE=4 SV=1
25.2823	27.7234	28.0012	25.646	27.6317	28.0476			6	21.009	0.106137	0.0314338	0.0932644	A0A0H2UNC7	SP_0191	tr|A0A0H2UNC7|A0A0H2UNC7_STRPN Uncharacterized protein OS=Streptococcus pneumoniae serotype 4 (strain ATCC BAA-334 / TIGR4) OX=170187 GN=SP_0191 PE=1 SV=1
26.1159	26.1018	26.314	24.667	25.2679	26.6642			6	42.68	-0.644187	0.468187	-1.08165	A0A0H2UNF4	cps4H	tr|A0A0H2UNF4|A0A0H2UNF4_STRPN Capsular polysaccharide biosynthesis protein Cps4H OS=Streptococcus pneumoniae serotype 4 (strain ATCC BAA-334 / TIGR4) OX=170187 GN=cps4H PE=4 SV=1
26.9306	26.9677	26.4164	26.1071	26.9356	27.6346			6	43.274	0.120868	0.0904089	0.253934	A0A0H2UNG1	SP_0373	tr|A0A0H2UNG1|A0A0H2UNG1_STRPN Uncharacterized protein OS=Streptococcus pneumoniae serotype 4 (strain ATCC BAA-334 / TIGR4) OX=170187 GN=SP_0373 PE=1 SV=1
27.3484	26.9802	26.2688	24.8476	24.935	26.2704			6	28.902	-1.51484	1.27155	-2.71045	A0A0H2UNY6	SP_0549	tr|A0A0H2UNY6|A0A0H2UNY6_STRPN Uncharacterized protein OS=Streptococcus pneumoniae serotype 4 (strain ATCC BAA-334 / TIGR4) OX=170187 GN=SP_0549 PE=4 SV=1
24.682	27.3968	28.1055	29.0257	28.7151	29.5734			6	25.615	2.37663	1.04032	2.21484	A0A0H2UP67	SP_0716	tr|A0A0H2UP67|A0A0H2UP67_STRPN Aminopyrimidine aminohydrolase OS=Streptococcus pneumoniae serotype 4 (strain ATCC BAA-334 / TIGR4) OX=170187 GN=SP_0716 PE=1 SV=1
29.3003	28.5331	29.3268	28.643	27.7062	28.8382			6	14.577	-0.657589	0.686739	-1.50936	A0A0H2UP83	SP_0678	tr|A0A0H2UP83|A0A0H2UP83_STRPN Uncharacterized protein OS=Streptococcus pneumoniae serotype 4 (strain ATCC BAA-334 / TIGR4) OX=170187 GN=SP_0678 PE=4 SV=1
26.6453	26.8381	26.3917	26.8852	26.3401	26.9404			6	30.01	0.0968901	0.157029	0.419235	A0A0H2UPK8	SP_0923	tr|A0A0H2UPK8|A0A0H2UPK8_STRPN Cof family protein OS=Streptococcus pneumoniae serotype 4 (strain ATCC BAA-334 / TIGR4) OX=170187 GN=SP_0923 PE=4 SV=1
25.8134	26.0195	25.8412	29.4918	25.9292	25.5459			6	32.669	1.09766	0.364378	0.872589	A0A0H2UPP9	SP_0876	tr|A0A0H2UPP9|A0A0H2UPP9_STRPN Tagatose-6-phosphate kinase OS=Streptococcus pneumoniae serotype 4 (strain ATCC BAA-334 / TIGR4) OX=170187 GN=SP_0876 PE=3 SV=1
28.7345	29.7099	28.6137	25.3217	27.8086	27.8887			6	29.755	-2.01299	1.03746	-2.20892	A0A0H2UQI8	SP_1291	tr|A0A0H2UQI8|A0A0H2UQI8_STRPN Cof family protein OS=Streptococcus pneumoniae serotype 4 (strain ATCC BAA-334 / TIGR4) OX=170187 GN=SP_1291 PE=4 SV=1
28.1124	28.5204	28.5663	28.4701	26.1351	28.7956			6	27.931	-0.599422	0.284261	-0.705024	A0A0H2UR29	SP_1578	tr|A0A0H2UR29|A0A0H2UR29_STRPN Putative methyltransferase OS=Streptococcus pneumoniae serotype 4 (strain ATCC BAA-334 / TIGR4) OX=170187 GN=SP_1578 PE=4 SV=1
30.4631	30.8384	30.1246	30.3068	30.6486	30.6855			6	20.347	0.0715974	0.108323	0.299819	A0A0H2URU6	nusG	tr|A0A0H2URU6|A0A0H2URU6_STRPN Transcription termination/antitermination protein NusG OS=Streptococcus pneumoniae serotype 4 (strain ATCC BAA-334 / TIGR4) OX=170187 GN=nusG PE=3 SV=1
25.9927	25.9297	25.6301	24.6815	25.333	25.8945			6	77.607	-0.547839	0.676346	-1.48911	A0A0H2US09	SP_2101	tr|A0A0H2US09|A0A0H2US09_STRPN Cation-transporting ATPase, EI-E2 family OS=Streptococcus pneumoniae serotype 4 (strain ATCC BAA-334 / TIGR4) OX=170187 GN=SP_2101 PE=3 SV=1
29.8052	29.4767	29.5371	28.8719	29.0806	29.79			6	12.937	-0.358842	0.535206	-1.21376	A0A0H2XFG1	SP_0780	tr|A0A0H2XFG1|A0A0H2XFG1_STRPN Ribonucleoside-diphosphate reductase, alpha subunit, truncation OS=Streptococcus pneumoniae serotype 4 (strain ATCC BAA-334 / TIGR4) OX=170187 GN=SP_0780 PE=4 SV=1
29.2108	29.2854	29.2172	29.8046	29.2253	29.6083			6	36.544	0.308249	0.832229	1.79464	P06653	lytA	sp|P06653|ALYS_STRPN Autolysin OS=Streptococcus pneumoniae serotype 4 (strain ATCC BAA-334 / TIGR4) OX=170187 GN=lytA PE=1 SV=2
28.9739	27.987	28.9147	28.2034	27.8582	28.1552			6	31.063	-0.552947	0.75327	-1.6393	P0A2X3	exoA	sp|P0A2X3|EXOA_STRPN Exodeoxyribonuclease OS=Streptococcus pneumoniae serotype 4 (strain ATCC BAA-334 / TIGR4) OX=170187 GN=exoA PE=3 SV=1
26.7742	26.761	26.4323	27.1691	27.0472	27.7981			6	85.53	0.682312	1.24112	2.64308	P35597	exp7	sp|P35597|EXP7_STRPN Probable cation-transporting ATPase exp7 OS=Streptococcus pneumoniae serotype 4 (strain ATCC BAA-334 / TIGR4) OX=170187 GN=exp7 PE=3 SV=2
27.8583	27.9955	27.6203	27.9337	27.1364	27.8145			6	25.719	-0.196498	0.29317	-0.724022	P63588	aroD	sp|P63588|AROD_STRPN 3-dehydroquinate dehydratase OS=Streptococcus pneumoniae serotype 4 (strain ATCC BAA-334 / TIGR4) OX=170187 GN=aroD PE=1 SV=1
29.8699	32.0958	31.2015	31.8318	31.2054	31.7223			6	6.8841	0.530745	0.32276	0.786416	P66155	rpmB	sp|P66155|RL28_STRPN 50S ribosomal protein L28 OS=Streptococcus pneumoniae serotype 4 (strain ATCC BAA-334 / TIGR4) OX=170187 GN=rpmB PE=3 SV=1
28.3926	28.2474	28.1391	28.0342	28.2152	28.2149			6	32.237	-0.10493	0.479577	-1.10422	Q97NN5	rsmA	sp|Q97NN5|RSMA_STRPN Ribosomal RNA small subunit methyltransferase A OS=Streptococcus pneumoniae serotype 4 (strain ATCC BAA-334 / TIGR4) OX=170187 GN=rsmA PE=3 SV=2
27.6856	27.4427	27.9344	27.459	27.4139	29.7161			6	41.49	0.508782	0.262459	0.658074	Q97QS7	glgC	sp|Q97QS7|GLGC_STRPN Glucose-1-phosphate adenylyltransferase OS=Streptococcus pneumoniae serotype 4 (strain ATCC BAA-334 / TIGR4) OX=170187 GN=glgC PE=3 SV=1
30.9642	32.0735	31.3745	30.9285	30.7949	31.321			6	12.867	-0.455895	0.561615	-1.26545	Q97SU6	rplR	sp|Q97SU6|RL18_STRPN 50S ribosomal protein L18 OS=Streptococcus pneumoniae serotype 4 (strain ATCC BAA-334 / TIGR4) OX=170187 GN=rplR PE=3 SV=1
29.7729	30.5131	30.0984	30.6458	30.9215	31.4968			6	24.886	0.893212	1.27085	2.70891	Q9AHD2	cpsD	sp|Q9AHD2|CPSD_STRPN Tyrosine-protein kinase CpsD OS=Streptococcus pneumoniae serotype 4 (strain ATCC BAA-334 / TIGR4) OX=170187 GN=cpsD PE=3 SV=1
27.9848	27.2991	28.1866	27.7448	27.2068	27.71			5	25.755	-0.269676	0.349935	-0.842873	A0A0H2UN71	SP_0240	tr|A0A0H2UN71|A0A0H2UN71_STRPN Phosphoglycerate mutase family protein OS=Streptococcus pneumoniae serotype 4 (strain ATCC BAA-334 / TIGR4) OX=170187 GN=SP_0240 PE=4 SV=1
26.0153	25.9937	25.6885	26.0263	26.7204	25.8386			5	79.241	0.295954	0.44067	1.02687	A0A0H2UNJ3	SP_0312	tr|A0A0H2UNJ3|A0A0H2UNJ3_STRPN Glycosyl hydrolase, family 31 OS=Streptococcus pneumoniae serotype 4 (strain ATCC BAA-334 / TIGR4) OX=170187 GN=SP_0312 PE=3 SV=1
27.1728	27.3166	27.0755	26.7258	26.877	25.6362			5	49.774	-0.775314	0.911529	-1.95257	A0A0H2UNN9	SP_0480	tr|A0A0H2UNN9|A0A0H2UNN9_STRPN Potassium uptake protein, Trk family OS=Streptococcus pneumoniae serotype 4 (strain ATCC BAA-334 / TIGR4) OX=170187 GN=SP_0480 PE=4 SV=1
28.3064	28.7425	28.7694	29.1401	29.4973	28.7104			5	15.056	0.509871	0.870769	1.87111	A0A0H2UNS0	SP_0521	tr|A0A0H2UNS0|A0A0H2UNS0_STRPN HIT family protein OS=Streptococcus pneumoniae serotype 4 (strain ATCC BAA-334 / TIGR4) OX=170187 GN=SP_0521 PE=4 SV=1
26.9435	25.9984	26.7183	27.4777	27.5439	29.0001			5	53.081	1.45383	1.19321	2.53841	A0A0H2UP20	SP_0647	tr|A0A0H2UP20|A0A0H2UP20_STRPN Putative PTS system, IIC component OS=Streptococcus pneumoniae serotype 4 (strain ATCC BAA-334 / TIGR4) OX=170187 GN=SP_0647 PE=4 SV=1
31.5325	31.751	32.2058	32.3214	32.216	32.169			5	6.006	0.405676	0.93248	1.99471	A0A0H2UP36	SP_0670	tr|A0A0H2UP36|A0A0H2UP36_STRPN Uncharacterized protein OS=Streptococcus pneumoniae serotype 4 (strain ATCC BAA-334 / TIGR4) OX=170187 GN=SP_0670 PE=4 SV=1
26.2183	26.6948	25.4056	25.4259	26.3613	24.6226			5	36.271	-0.636339	0.434071	-1.01368	A0A0H2UPM9	SP_0948	tr|A0A0H2UPM9|A0A0H2UPM9_STRPN PhoH family protein OS=Streptococcus pneumoniae serotype 4 (strain ATCC BAA-334 / TIGR4) OX=170187 GN=SP_0948 PE=4 SV=1
26.4305	26.7549	26.576	26.3613	25.9236	26.3385			5	42.645	-0.379346	1.04574	-2.22606	A0A0H2UPP5	SP_0887	tr|A0A0H2UPP5|A0A0H2UPP5_STRPN Putative type I restriction-modification system, S subunit OS=Streptococcus pneumoniae serotype 4 (strain ATCC BAA-334 / TIGR4) OX=170187 GN=SP_0887 PE=4 SV=1
26.5403	27.3957	27.1342	25.6803	23.8529	26.0862			5	20.514	-1.81697	1.16717	-2.4822	A0A0H2UPW5	SP_0989	tr|A0A0H2UPW5|A0A0H2UPW5_STRPN MutT/nudix family protein OS=Streptococcus pneumoniae serotype 4 (strain ATCC BAA-334 / TIGR4) OX=170187 GN=SP_0989 PE=4 SV=1
25.5193	25.4995	25.334	24.7828	25.4104	25.2507			5	134.06	-0.303009	0.700438	-1.53607	A0A0H2UQ93	smc	tr|A0A0H2UQ93|A0A0H2UQ93_STRPN Chromosome partition protein Smc OS=Streptococcus pneumoniae serotype 4 (strain ATCC BAA-334 / TIGR4) OX=170187 GN=smc PE=1 SV=1
27.8751	27.1679	27.8238	24.2203	26.2182	27.4928			5	20.399	-1.64516	0.774087	-1.68011	A0A0H2UQB7	SP_1280	tr|A0A0H2UQB7|A0A0H2UQB7_STRPN Uncharacterized protein OS=Streptococcus pneumoniae serotype 4 (strain ATCC BAA-334 / TIGR4) OX=170187 GN=SP_1280 PE=1 SV=1
26.1313	26.5066	25.6079	26.4301	26.1367	26.1291			5	16.025	0.150009	0.208258	0.538068	A0A0H2UQC6	fld	tr|A0A0H2UQC6|A0A0H2UQC6_STRPN Flavodoxin OS=Streptococcus pneumoniae serotype 4 (strain ATCC BAA-334 / TIGR4) OX=170187 GN=fld PE=4 SV=1
27.5267	27.1824	25.8822	25.0134	26.7569	26.5415			5	30.27	-0.759827	0.438589	-1.02271	A0A0H2UQG7	SP_1245	tr|A0A0H2UQG7|A0A0H2UQG7_STRPN Cof family protein OS=Streptococcus pneumoniae serotype 4 (strain ATCC BAA-334 / TIGR4) OX=170187 GN=SP_1245 PE=4 SV=1
31.6952	31.4517	30.801	30.5232	29.8845	31.481			5	30.671	-0.686422	0.57032	-1.28247	A0A0H2UQR5	SP_1491	tr|A0A0H2UQR5|A0A0H2UQR5_STRPN Putative glycerol uptake facilitator protein OS=Streptococcus pneumoniae serotype 4 (strain ATCC BAA-334 / TIGR4) OX=170187 GN=SP_1491 PE=3 SV=1
27.9338	26.9209	27.5316	25.2418	24.595	28.1703			5	37.756	-1.45969	0.570056	-1.28195	A0A0H2UR22	SP_1506	tr|A0A0H2UR22|A0A0H2UR22_STRPN Uncharacterized protein OS=Streptococcus pneumoniae serotype 4 (strain ATCC BAA-334 / TIGR4) OX=170187 GN=SP_1506 PE=4 SV=1
28.4907	28.0615	28.0423	28.4882	28.0622	27.4481			5	32.671	-0.198713	0.232459	-0.592283	A0A0H2UR40	SP_1674	tr|A0A0H2UR40|A0A0H2UR40_STRPN Putative phosphosugar-binding transcriptional regulator OS=Streptococcus pneumoniae serotype 4 (strain ATCC BAA-334 / TIGR4) OX=170187 GN=SP_1674 PE=4 SV=1
25.7401	26.2579	25.9972	25.1031	26.9095	23.4905			5	37.729	-0.830697	0.344539	-0.83172	A0A0H2URJ9	SP_1799	tr|A0A0H2URJ9|A0A0H2URJ9_STRPN Sugar-binding transcriptional regulator, LacI family OS=Streptococcus pneumoniae serotype 4 (strain ATCC BAA-334 / TIGR4) OX=170187 GN=SP_1799 PE=4 SV=1
26.406	26.0081	26.3601	25.3187	26.6458	26.0799			5	65.658	-0.243261	0.236565	-0.601377	A0A0H2US37	SP_2073	tr|A0A0H2US37|A0A0H2US37_STRPN ABC transporter, ATP-binding/permease protein OS=Streptococcus pneumoniae serotype 4 (strain ATCC BAA-334 / TIGR4) OX=170187 GN=SP_2073 PE=4 SV=1
27.9863	26.2594	26.9763	25.493	24.9237	27.7624			5	16.565	-1.01426	0.433693	-1.01292	A0A0H2US68	SP_1996	tr|A0A0H2US68|A0A0H2US68_STRPN Universal stress protein OS=Streptococcus pneumoniae serotype 4 (strain ATCC BAA-334 / TIGR4) OX=170187 GN=SP_1996 PE=3 SV=1
27.03	25.7826	26.459	25.079	26.3761	25.6038			5	31.857	-0.73758	0.638041	-1.4145	A0A0H2USL4	cysM	tr|A0A0H2USL4|A0A0H2USL4_STRPN Cysteine synthase OS=Streptococcus pneumoniae serotype 4 (strain ATCC BAA-334 / TIGR4) OX=170187 GN=cysM PE=3 SV=1
27.1034	27.5983	27.0458	27.888	27.446	27.8579			5	56.22	0.481475	0.999352	2.13052	O05703	adcA	sp|O05703|ADCA_STRPN Zinc-binding lipoprotein AdcA OS=Streptococcus pneumoniae serotype 4 (strain ATCC BAA-334 / TIGR4) OX=170187 GN=adcA PE=3 SV=4
26.167	26.3859	26.3597	26.0796	25.9093	26.1632			5	57.427	-0.253561	1.17226	-2.49315	P0A398	dltA	sp|P0A398|DLTA_STRPN D-alanine--D-alanyl carrier protein ligase OS=Streptococcus pneumoniae serotype 4 (strain ATCC BAA-334 / TIGR4) OX=170187 GN=dltA PE=3 SV=1
30.4102	31.1666	29.9077	29.9727	30.4777	30.2802			5	10.011	-0.251336	0.252989	-0.637463	P0A4B3	rpsQ	sp|P0A4B3|RS17_STRPN 30S ribosomal protein S17 OS=Streptococcus pneumoniae serotype 4 (strain ATCC BAA-334 / TIGR4) OX=170187 GN=rpsQ PE=3 SV=1
30.9874	31.2135	31.8682	30.6182	31.1388	31.0769			5	10.75	-0.411721	0.591568	-1.32394	P0A4B5	rpsS	sp|P0A4B5|RS19_STRPN 30S ribosomal protein S19 OS=Streptococcus pneumoniae serotype 4 (strain ATCC BAA-334 / TIGR4) OX=170187 GN=rpsS PE=3 SV=1
30.4667	29.7598	30.1675	30.5942	30.7965	29.8801			5	21.358	0.292305	0.351711	0.846537	P63787	clpP	sp|P63787|CLPP_STRPN ATP-dependent Clp protease proteolytic subunit OS=Streptococcus pneumoniae serotype 4 (strain ATCC BAA-334 / TIGR4) OX=170187 GN=clpP PE=3 SV=1
25.5022	25.664	25.3351	25.5868	24.565	25.5375			5	27.836	-0.270706	0.320864	-0.782448	P63895	dapB	sp|P63895|DAPB_STRPN 4-hydroxy-tetrahydrodipicolinate reductase OS=Streptococcus pneumoniae serotype 4 (strain ATCC BAA-334 / TIGR4) OX=170187 GN=dapB PE=1 SV=1
28.4495	29.1085	28.031	24.7333	24.5425	28.0805			5	21.165	-2.74423	1.08333	-2.30438	P65144	infC	sp|P65144|IF3_STRPN Translation initiation factor IF-3 OS=Streptococcus pneumoniae serotype 4 (strain ATCC BAA-334 / TIGR4) OX=170187 GN=infC PE=1 SV=1
29.4327	29.171	29.5959	29.2772	29.3365	28.3201			5	17.923	-0.421949	0.52781	-1.19925	P65334	luxS	sp|P65334|LUXS_STRPN S-ribosylhomocysteine lyase OS=Streptococcus pneumoniae serotype 4 (strain ATCC BAA-334 / TIGR4) OX=170187 GN=luxS PE=3 SV=1
27.7292	28.0932	27.8976	25.1435	28.018	28.2018			5	30.226	-0.785533	0.323924	-0.78885	P65832	purR	sp|P65832|PURR_STRPN Pur operon repressor OS=Streptococcus pneumoniae serotype 4 (strain ATCC BAA-334 / TIGR4) OX=170187 GN=purR PE=3 SV=1
30.7306	30.6774	31.026	31.4688	30.7076	31.1424			5	13.693	0.294935	0.528403	1.20041	P66112	rplT	sp|P66112|RL20_STRPN 50S ribosomal protein L20 OS=Streptococcus pneumoniae serotype 4 (strain ATCC BAA-334 / TIGR4) OX=170187 GN=rplT PE=3 SV=1
31.2927	31.7656	30.7262	31.2343	31.6235	31.1411			5	13.385	0.0714238	0.0749422	0.213322	P66359	rpsK	sp|P66359|RS11_STRPN 30S ribosomal protein S11 OS=Streptococcus pneumoniae serotype 4 (strain ATCC BAA-334 / TIGR4) OX=170187 GN=rpsK PE=3 SV=1
28.3296	28.747	29.5108	28.1768	27.9174	28.3492			5	10.935	-0.71465	0.906501	-1.94249	P67266	SP_1102	sp|P67266|Y1102_STRPN Nucleoid-associated protein SP_1102 OS=Streptococcus pneumoniae serotype 4 (strain ATCC BAA-334 / TIGR4) OX=170187 GN=SP_1102 PE=1 SV=1
27.8946	28.0813	27.3109	26.2529	26.6521	27.5537			5	49.885	-0.942675	0.983534	-2.0982	Q97PS8	murC	sp|Q97PS8|MURC_STRPN UDP-N-acetylmuramate--L-alanine ligase OS=Streptococcus pneumoniae serotype 4 (strain ATCC BAA-334 / TIGR4) OX=170187 GN=murC PE=3 SV=1
27.7378	27.2838	26.5514	27.8295	27.1952	27.8011			5	31.201	0.417604	0.445633	1.03678	Q97Q31	pstS1	sp|Q97Q31|PSTS1_STRPN Phosphate-binding protein PstS 1 OS=Streptococcus pneumoniae serotype 4 (strain ATCC BAA-334 / TIGR4) OX=170187 GN=pstS1 PE=1 SV=1
24.4992	24.7197	24.968	24.4378	29.0694	28.5645			4	49.351	2.62827	0.826865	1.78403	A0A0H2UN24	SP_0156	tr|A0A0H2UN24|A0A0H2UN24_STRPN DNA-binding response regulator OS=Streptococcus pneumoniae serotype 4 (strain ATCC BAA-334 / TIGR4) OX=170187 GN=SP_0156 PE=4 SV=1
30.5279	31.3522	31.04	30.0926	29.7249	30.632			4	27.23	-0.823563	1.08598	-2.30992	A0A0H2UNA0	manM	tr|A0A0H2UNA0|A0A0H2UNA0_STRPN PTS system, mannose-specific IIC component OS=Streptococcus pneumoniae serotype 4 (strain ATCC BAA-334 / TIGR4) OX=170187 GN=manM PE=4 SV=1
25.7403	25.9141	25.5386	25.5724	25.5421	26.1922			4	51.544	0.0378825	0.0549011	0.159169	A0A0H2UNG3	mapZ	tr|A0A0H2UNG3|A0A0H2UNG3_STRPN Mid-cell-anchored protein Z OS=Streptococcus pneumoniae serotype 4 (strain ATCC BAA-334 / TIGR4) OX=170187 GN=mapZ PE=1 SV=1
29.5689	27.7853	28.3847	29.1618	29.4458	28.643			4	19.815	0.503912	0.366733	0.877415	A0A0H2UNJ6	SP_0409	tr|A0A0H2UNJ6|A0A0H2UNJ6_STRPN Alkyl hydroperoxide reductase AhpD OS=Streptococcus pneumoniae serotype 4 (strain ATCC BAA-334 / TIGR4) OX=170187 GN=SP_0409 PE=3 SV=1
26.8651	26.4317	25.9529	25.3642	25.7825	26.068			4	27.873	-0.678354	0.95218	-2.0345	A0A0H2UNL6	SP_0452	tr|A0A0H2UNL6|A0A0H2UNL6_STRPN Amino acid ABC transporter, ATP-binding protein OS=Streptococcus pneumoniae serotype 4 (strain ATCC BAA-334 / TIGR4) OX=170187 GN=SP_0452 PE=4 SV=1
26.2206	24.6774	25.3045	25.334	25.3811	25.1259			4	27.776	-0.120464	0.0946182	-0.264822	A0A0H2UP37	SP_0675	tr|A0A0H2UP37|A0A0H2UP37_STRPN Oxidoreductase, short chain dehydrogenase/reductase family OS=Streptococcus pneumoniae serotype 4 (strain ATCC BAA-334 / TIGR4) OX=170187 GN=SP_0675 PE=3 SV=1
29.5491	28.5099	29.4532	30.2261	29.6834	29.8752			4	18.871	0.757477	0.964793	2.06007	A0A0H2UP84	SP_0645	tr|A0A0H2UP84|A0A0H2UP84_STRPN Putative PTS system IIA component OS=Streptococcus pneumoniae serotype 4 (strain ATCC BAA-334 / TIGR4) OX=170187 GN=SP_0645 PE=4 SV=1
27.2455	24.5452	27.2465	27.4465	24.5596	27.4548			4	28.279	0.141189	0.0362611	0.10706	A0A0H2UP92	livG	tr|A0A0H2UP92|A0A0H2UP92_STRPN Branched-chain amino acid ABC transporter, ATP-binding protein OS=Streptococcus pneumoniae serotype 4 (strain ATCC BAA-334 / TIGR4) OX=170187 GN=livG PE=4 SV=1
26.6217	24.9183	26.3734	25.5571	24.9772	26.3205			4	41.17	-0.352844	0.207289	-0.535874	A0A0H2UPD0	SP_0801	tr|A0A0H2UPD0|A0A0H2UPD0_STRPN Uncharacterized protein OS=Streptococcus pneumoniae serotype 4 (strain ATCC BAA-334 / TIGR4) OX=170187 GN=SP_0801 PE=4 SV=1
26.7049	27.4242	27.3935	26.3369	26.1237	24.5253			4	45.224	-1.51228	1.15074	-2.44699	A0A0H2UPH3	SP_0869	tr|A0A0H2UPH3|A0A0H2UPH3_STRPN Cysteine desulfurase OS=Streptococcus pneumoniae serotype 4 (strain ATCC BAA-334 / TIGR4) OX=170187 GN=SP_0869 PE=3 SV=1
27.0876	26.0722	25.8401	25.9903	26.9774	27.0603			4	41.763	0.342701	0.266069	0.665895	A0A0H2UPI4	SP_0880	tr|A0A0H2UPI4|A0A0H2UPI4_STRPN Aminotransferase, class-V OS=Streptococcus pneumoniae serotype 4 (strain ATCC BAA-334 / TIGR4) OX=170187 GN=SP_0880 PE=3 SV=1
24.6858	26.1707	26.7203	27.0124	25.676	27.601			4	32.685	0.904224	0.470263	1.08577	A0A0H2UPN9	tehB	tr|A0A0H2UPN9|A0A0H2UPN9_STRPN Tellurite resistance protein TehB OS=Streptococcus pneumoniae serotype 4 (strain ATCC BAA-334 / TIGR4) OX=170187 GN=tehB PE=4 SV=1
27.6115	27.5593	28.0247	27.7397	27.2859	28.6942			4	18.97	0.17477	0.147703	0.396911	A0A0H2UPQ5	SP_0992	tr|A0A0H2UPQ5|A0A0H2UPQ5_STRPN Uncharacterized protein OS=Streptococcus pneumoniae serotype 4 (strain ATCC BAA-334 / TIGR4) OX=170187 GN=SP_0992 PE=4 SV=1
26.2068	23.9002	25.3901	25.4501	25.6355	25.561			4	50.338	0.383156	0.220506	0.565644	A0A0H2UPW9	SP_1076	tr|A0A0H2UPW9|A0A0H2UPW9_STRPN Glycosyl transferase, group 1 OS=Streptococcus pneumoniae serotype 4 (strain ATCC BAA-334 / TIGR4) OX=170187 GN=SP_1076 PE=4 SV=1
26.058	25.0891	25.0616	25.1544	25.4042	25.5814			4	47.649	-0.0229053	0.0218211	-0.0653962	A0A0H2UPX2	SP_1083	tr|A0A0H2UPX2|A0A0H2UPX2_STRPN Uncharacterized protein OS=Streptococcus pneumoniae serotype 4 (strain ATCC BAA-334 / TIGR4) OX=170187 GN=SP_1083 PE=4 SV=1
31.4181	31.6422	31.9397	32.032	32.3088	31.8039			4	8.9391	0.381567	0.843218	1.81639	A0A0H2UQ34	ptsH	tr|A0A0H2UQ34|A0A0H2UQ34_STRPN Phosphocarrier protein HPr OS=Streptococcus pneumoniae serotype 4 (strain ATCC BAA-334 / TIGR4) OX=170187 GN=ptsH PE=1 SV=1
26.3329	26.0649	26.3352	24.4572	25.7257	26.8294			4	72.039	-0.573552	0.34361	-0.829798	A0A0H2UQ61	SP_1114	tr|A0A0H2UQ61|A0A0H2UQ61_STRPN ABC transporter, ATP-binding protein OS=Streptococcus pneumoniae serotype 4 (strain ATCC BAA-334 / TIGR4) OX=170187 GN=SP_1114 PE=4 SV=1
28.1161	28.2582	27.5139	28.4113	28.4706	28.2838			4	16.197	0.425856	0.842252	1.81448	A0A0H2UQB4	argR	tr|A0A0H2UQB4|A0A0H2UQB4_STRPN Arginine repressor OS=Streptococcus pneumoniae serotype 4 (strain ATCC BAA-334 / TIGR4) OX=170187 GN=argR PE=3 SV=1
27.6824	27.4336	27.2887	25.3456	27.9811	27.216			4	19.866	-0.620628	0.321808	-0.784424	A0A0H2UQD2	SP_1231	tr|A0A0H2UQD2|A0A0H2UQD2_STRPN Flavoprotein OS=Streptococcus pneumoniae serotype 4 (strain ATCC BAA-334 / TIGR4) OX=170187 GN=SP_1231 PE=4 SV=1
27.1282	27.3991	27.1051	27.0088	26.8513	27.5023			4	32.1	-0.0899893	0.154613	-0.413474	A0A0H2UQI0	licD2	tr|A0A0H2UQI0|A0A0H2UQI0_STRPN LicD2 protein OS=Streptococcus pneumoniae serotype 4 (strain ATCC BAA-334 / TIGR4) OX=170187 GN=licD2 PE=4 SV=1
29.4873	29.1973	29.4848	29.4149	28.9916	29.2127			4	13.707	-0.18343	0.517551	-1.1791	A0A0H2UQK6	SP_1411	tr|A0A0H2UQK6|A0A0H2UQK6_STRPN Uncharacterized protein OS=Streptococcus pneumoniae serotype 4 (strain ATCC BAA-334 / TIGR4) OX=170187 GN=SP_1411 PE=4 SV=1
28.3055	28.3926	28.1948	24.6206	25.1276	28.132			4	27.367	-2.33754	0.999249	-2.13031	A0A0H2UQM8	SP_1460	tr|A0A0H2UQM8|A0A0H2UQM8_STRPN Amino acid ABC transporter, ATP-binding protein OS=Streptococcus pneumoniae serotype 4 (strain ATCC BAA-334 / TIGR4) OX=170187 GN=SP_1460 PE=4 SV=1
24.6271	25.9896	25.292	25.3012	25.3439	25.3642			4	41.014	0.0335414	0.0286237	0.0851731	A0A0H2UQS5	tyrA	tr|A0A0H2UQS5|A0A0H2UQS5_STRPN Prephenate dehydrogenase OS=Streptococcus pneumoniae serotype 4 (strain ATCC BAA-334 / TIGR4) OX=170187 GN=tyrA PE=4 SV=1
27.8828	28.0842	27.6912	27.5272	27.5843	28.1908			4	14.321	-0.118632	0.18843	-0.492781	A0A0H2UQV1	SP_1410	tr|A0A0H2UQV1|A0A0H2UQV1_STRPN Uncharacterized protein OS=Streptococcus pneumoniae serotype 4 (strain ATCC BAA-334 / TIGR4) OX=170187 GN=SP_1410 PE=4 SV=1
25.6483	26.2296	24.7712	23.8378	25.0772	24.5889			4	15.824	-1.04837	0.877314	-1.88415	A0A0H2UQZ8	SP_1636	tr|A0A0H2UQZ8|A0A0H2UQZ8_STRPN Rrf2 family protein OS=Streptococcus pneumoniae serotype 4 (strain ATCC BAA-334 / TIGR4) OX=170187 GN=SP_1636 PE=4 SV=1
28.6129	28.568	29.0018	27.5527	25.5587	27.6911			4	23.319	-1.7934	1.19987	-2.55284	A0A0H2URM7	SP_1925	tr|A0A0H2URM7|A0A0H2URM7_STRPN Uncharacterized protein OS=Streptococcus pneumoniae serotype 4 (strain ATCC BAA-334 / TIGR4) OX=170187 GN=SP_1925 PE=4 SV=1
25.7813	26.4764	26.1977	27.2359	23.8357	24.7851			4	51.211	-0.866197	0.347878	-0.838625	A0A0H2URN1	trpE	tr|A0A0H2URN1|A0A0H2URN1_STRPN Anthranilate synthase component 1 OS=Streptococcus pneumoniae serotype 4 (strain ATCC BAA-334 / TIGR4) OX=170187 GN=trpE PE=1 SV=1
26.6245	26.7397	26.536	24.4129	26.6692	27.0952			4	16.402	-0.574294	0.27648	-0.688343	A0A0H2URN5	SP_1944	tr|A0A0H2URN5|A0A0H2URN5_STRPN Uncharacterized protein OS=Streptococcus pneumoniae serotype 4 (strain ATCC BAA-334 / TIGR4) OX=170187 GN=SP_1944 PE=1 SV=1
28.2152	27.4648	28.164	28.2151	27.971	27.8008			4	19.854	0.0476335	0.0611497	0.17625	A0A0H2URP5	SP_1879	tr|A0A0H2URP5|A0A0H2URP5_STRPN Phosphoesterase OS=Streptococcus pneumoniae serotype 4 (strain ATCC BAA-334 / TIGR4) OX=170187 GN=SP_1879 PE=1 SV=1
24.2028	25.4937	26.468	26.7849	27.1278	27.1235			4	80.811	1.62389	1.147	2.439	A0A0H2URT5	pbp2A	tr|A0A0H2URT5|A0A0H2URT5_STRPN Penicillin-binding protein 2A OS=Streptococcus pneumoniae serotype 4 (strain ATCC BAA-334 / TIGR4) OX=170187 GN=pbp2A PE=4 SV=1
27.554	26.3171	24.4979	25.2345	25.6717	23.5023			4	27.992	-1.32014	0.524132	-1.19203	A0A0H2URV0	SP_2020	tr|A0A0H2URV0|A0A0H2URV0_STRPN Transcriptional regulator, GntR family OS=Streptococcus pneumoniae serotype 4 (strain ATCC BAA-334 / TIGR4) OX=170187 GN=SP_2020 PE=4 SV=1
28.7742	28.4592	28.0816	28.6075	28.8286	28.3538			4	34.903	0.158311	0.25983	0.652365	P0A3C5	fabH	sp|P0A3C5|FABH_STRPN 3-oxoacyl-[acyl-carrier-protein] synthase 3 OS=Streptococcus pneumoniae serotype 4 (strain ATCC BAA-334 / TIGR4) OX=170187 GN=fabH PE=3 SV=1
28.9177	27.9377	27.5851	27.8892	26.3292	28.4045			4	31.548	-0.605878	0.338074	-0.818324	P0A3L7	thrB	sp|P0A3L7|KHSE_STRPN Homoserine kinase OS=Streptococcus pneumoniae serotype 4 (strain ATCC BAA-334 / TIGR4) OX=170187 GN=thrB PE=3 SV=1
26.2189	25.4522	25.3481	26.229	25.4756	26.475			4	73.434	0.386806	0.402439	0.950065	P0A3R1	hexB	sp|P0A3R1|HEXB_STRPN DNA mismatch repair protein HexB OS=Streptococcus pneumoniae serotype 4 (strain ATCC BAA-334 / TIGR4) OX=170187 GN=hexB PE=3 SV=1
30.3021	30.1831	30.1489	30.1945	29.9094	30.7999			4	15.436	0.0898794	0.123222	0.337124	P0A475	rplP	sp|P0A475|RL16_STRPN 50S ribosomal protein L16 OS=Streptococcus pneumoniae serotype 4 (strain ATCC BAA-334 / TIGR4) OX=170187 GN=rplP PE=1 SV=1
28.8219	28.7192	28.6582	28.7331	29.2744	29.102			4	25.466	0.30337	0.845164	1.82025	P0A4H7	ciaR	sp|P0A4H7|CIAR_STRPN Transcriptional regulatory protein CiaR OS=Streptococcus pneumoniae serotype 4 (strain ATCC BAA-334 / TIGR4) OX=170187 GN=ciaR PE=3 SV=1
28.4027	28.0989	28.3926	25.355	25.9395	28.4221			4	34.634	-1.72584	0.847751	-1.82538	P0A4M9	amiD	sp|P0A4M9|AMID_STRPN Oligopeptide transport system permease protein AmiD OS=Streptococcus pneumoniae serotype 4 (strain ATCC BAA-334 / TIGR4) OX=170187 GN=amiD PE=3 SV=1
25.7374	25.4597	24.6517	25.191	25.9707	25.5967			4	37.043	0.303204	0.312984	0.765915	P0A4T1	malR	sp|P0A4T1|MALR_STRPN HTH-type transcriptional regulator MalR OS=Streptococcus pneumoniae serotype 4 (strain ATCC BAA-334 / TIGR4) OX=170187 GN=malR PE=1 SV=2
30.9993	31.3397	31.4654	24.6863	31.1798	28.9675			4	9.3584	-2.99028	0.715123	-1.56472	P66200	rpmE2	sp|P66200|RL31B_STRPN 50S ribosomal protein L31 type B OS=Streptococcus pneumoniae serotype 4 (strain ATCC BAA-334 / TIGR4) OX=170187 GN=rpmE2 PE=3 SV=1
30.8082	31.2333	30.3281	29.7183	30.0411	30.1782			4	10.222	-0.810664	1.28885	-2.7491	P66444	rpsP	sp|P66444|RS16_STRPN 30S ribosomal protein S16 OS=Streptococcus pneumoniae serotype 4 (strain ATCC BAA-334 / TIGR4) OX=170187 GN=rpsP PE=1 SV=1
28.3073	28.604	28.2155	27.796	27.8014	28.7751			4	17.351	-0.25141	0.29444	-0.726721	P66854	ssb	sp|P66854|SSB_STRPN Single-stranded DNA-binding protein OS=Streptococcus pneumoniae serotype 4 (strain ATCC BAA-334 / TIGR4) OX=170187 GN=ssb PE=1 SV=1
30.7109	30.6357	31.2929	29.127	30.398	30.416			4	9.0857	-0.899511	0.883032	-1.89555	P67293	SP_1882	sp|P67293|Y1882_STRPN UPF0154 protein SP_1882 OS=Streptococcus pneumoniae serotype 4 (strain ATCC BAA-334 / TIGR4) OX=170187 GN=SP_1882 PE=3 SV=1
27.6555	27.7969	27.7441	28.7004	25.5818	29.5755			4	34.105	0.220395	0.0631709	0.181736	Q97NP5	yidC1	sp|Q97NP5|YIDC1_STRPN Membrane protein insertase YidC 1 OS=Streptococcus pneumoniae serotype 4 (strain ATCC BAA-334 / TIGR4) OX=170187 GN=yidC1 PE=3 SV=1
29.7268	30.8961	30.8847	28.9385	26.6362	29.5582			4	7.0198	-2.12494	1.02877	-2.19098	Q97P39	SP_1805	sp|Q97P39|Y1805_STRPN UPF0337 protein SP_1805 OS=Streptococcus pneumoniae serotype 4 (strain ATCC BAA-334 / TIGR4) OX=170187 GN=SP_1805 PE=3 SV=1
26.6921	27.2501	27.0353	27.3715	26.7453	27.1607			4	30.929	0.100051	0.15217	0.407633	Q97PP6	SP_1557	sp|Q97PP6|Y1557_STRPN DegV domain-containing protein SP_1557 OS=Streptococcus pneumoniae serotype 4 (strain ATCC BAA-334 / TIGR4) OX=170187 GN=SP_1557 PE=3 SV=1
25.4712	25.8113	25.9287	26.3091	26.3197	25.1746			4	53.73	0.197399	0.18664	0.48865	Q97PS1	murE	sp|Q97PS1|MURE_STRPN UDP-N-acetylmuramoyl-L-alanyl-D-glutamate--L-lysine ligase OS=Streptococcus pneumoniae serotype 4 (strain ATCC BAA-334 / TIGR4) OX=170187 GN=murE PE=1 SV=1
27.5179	27.7185	27.381	25.6023	26.5591	28.5265			4	38.379	-0.643166	0.30183	-0.74239	Q97Q15	queA	sp|Q97Q15|QUEA_STRPN S-adenosylmethionine:tRNA ribosyltransferase-isomerase OS=Streptococcus pneumoniae serotype 4 (strain ATCC BAA-334 / TIGR4) OX=170187 GN=queA PE=3 SV=1
26.6384	26.5808	24.3344	26.5081	26.4402	26.8693			4	27.198	0.754642	0.417209	0.979848	Q97QD4	rsmG	sp|Q97QD4|RSMG_STRPN Ribosomal RNA small subunit methyltransferase G OS=Streptococcus pneumoniae serotype 4 (strain ATCC BAA-334 / TIGR4) OX=170187 GN=rsmG PE=1 SV=1
25.191	25.72	25.8887	25.3806	26.0403	26.2115			4	24.165	0.277538	0.35011	0.843234	Q97QV8	rex	sp|Q97QV8|REX_STRPN Redox-sensing transcriptional repressor Rex OS=Streptococcus pneumoniae serotype 4 (strain ATCC BAA-334 / TIGR4) OX=170187 GN=rex PE=1 SV=1
26.9996	26.884	26.4885	26.1611	25.0636	27.6466			4	39.927	-0.500243	0.260828	-0.654534	Q97R95	proB	sp|Q97R95|PROB_STRPN Glutamate 5-kinase OS=Streptococcus pneumoniae serotype 4 (strain ATCC BAA-334 / TIGR4) OX=170187 GN=proB PE=3 SV=1
28.1218	28.0232	27.5495	28.6104	28.1155	27.1529			4	24.806	0.061423	0.0453464	0.132681	Q97RI7	rpiA	sp|Q97RI7|RPIA_STRPN Ribose-5-phosphate isomerase A OS=Streptococcus pneumoniae serotype 4 (strain ATCC BAA-334 / TIGR4) OX=170187 GN=rpiA PE=3 SV=1
27.58	26.953	27.338	27.3848	28.1475	26.9009			4	13.322	0.187368	0.174862	0.461295	Q97S56	rbfA	sp|Q97S56|RBFA_STRPN Ribosome-binding factor A OS=Streptococcus pneumoniae serotype 4 (strain ATCC BAA-334 / TIGR4) OX=170187 GN=rbfA PE=3 SV=1
25.6179	25.8546	25.4442	25.0052	25.9227	24.0749			4	87.619	-0.637965	0.511576	-1.16735	Q97SG5	mutS2	sp|Q97SG5|MUTS2_STRPN Endonuclease MutS2 OS=Streptococcus pneumoniae serotype 4 (strain ATCC BAA-334 / TIGR4) OX=170187 GN=mutS2 PE=3 SV=1
28.2491	28.4084	28.1962	28.4121	28.17	28.3384			4	21.606	0.0222365	0.081962	0.231875	Q97SY4	ruvA	sp|Q97SY4|RUVA_STRPN Holliday junction ATP-dependent DNA helicase RuvA OS=Streptococcus pneumoniae serotype 4 (strain ATCC BAA-334 / TIGR4) OX=170187 GN=ruvA PE=3 SV=1
28.113	25.3417	27.3629	25.9516	25.606	25.6702			4	17.569	-1.19665	0.648158	-1.4342	Q97T03	SP_0158	sp|Q97T03|NRDIL_STRPN Putative NrdI-like protein OS=Streptococcus pneumoniae serotype 4 (strain ATCC BAA-334 / TIGR4) OX=170187 GN=SP_0158 PE=1 SV=1
26.3723	26.6921	26.6218	26.2081	26.5718	26.8495			3	25.289	-0.0189476	0.0304465	-0.0904266	A0A0H2UN08	SP_0127	tr|A0A0H2UN08|A0A0H2UN08_STRPN Uncharacterized protein OS=Streptococcus pneumoniae serotype 4 (strain ATCC BAA-334 / TIGR4) OX=170187 GN=SP_0127 PE=1 SV=1
26.7839	27.459	27.5302	26.6434	24.9013	25.5912			3	54.82	-1.54574	1.29482	-2.76249	A0A0H2UN34	SP_0167	tr|A0A0H2UN34|A0A0H2UN34_STRPN Uncharacterized protein OS=Streptococcus pneumoniae serotype 4 (strain ATCC BAA-334 / TIGR4) OX=170187 GN=SP_0167 PE=4 SV=1
24.9511	24.6703	23.5214	27.3949	24.9994	28.4035			3	90.923	2.55166	1.09046	2.31933	A0A0H2UN40	SP_0082	tr|A0A0H2UN40|A0A0H2UN40_STRPN Cell wall surface anchor family protein OS=Streptococcus pneumoniae serotype 4 (strain ATCC BAA-334 / TIGR4) OX=170187 GN=SP_0082 PE=4 SV=1
25.1919	24.9752	25.0587	26.2583	25.1	25.7839			3	36.447	0.638793	0.868931	1.86745	A0A0H2UNC1	SP_0185	tr|A0A0H2UNC1|A0A0H2UNC1_STRPN Magnesium transporter, CorA family OS=Streptococcus pneumoniae serotype 4 (strain ATCC BAA-334 / TIGR4) OX=170187 GN=SP_0185 PE=3 SV=1
25.9875	26.2141	26.2111	26.6084	26.3115	25.01			3	10.142	-0.160908	0.117965	-0.324045	A0A0H2UNW4	SP_0563	tr|A0A0H2UNW4|A0A0H2UNW4_STRPN Uncharacterized protein OS=Streptococcus pneumoniae serotype 4 (strain ATCC BAA-334 / TIGR4) OX=170187 GN=SP_0563 PE=1 SV=1
28.6032	28.9804	28.3626	28.4481	28.3686	28.3936			3	14.294	-0.245298	0.606504	-1.35306	A0A0H2UNZ4	SP_0564	tr|A0A0H2UNZ4|A0A0H2UNZ4_STRPN Uncharacterized protein OS=Streptococcus pneumoniae serotype 4 (strain ATCC BAA-334 / TIGR4) OX=170187 GN=SP_0564 PE=4 SV=1
26.0406	24.8477	25.5848	25.1428	25.4372	26.3169			3	47.427	0.141308	0.102636	0.28538	A0A0H2UNZ9	fibA	tr|A0A0H2UNZ9|A0A0H2UNZ9_STRPN Beta-lactam resistance factor OS=Streptococcus pneumoniae serotype 4 (strain ATCC BAA-334 / TIGR4) OX=170187 GN=fibA PE=4 SV=1
25.2889	25.8025	25.5172	25.1667	25.2534	23.6553			3	47.299	-0.844383	0.715016	-1.56452	A0A0H2UP06	brnQ	tr|A0A0H2UP06|A0A0H2UP06_STRPN Branched-chain amino acid transport system carrier protein OS=Streptococcus pneumoniae serotype 4 (strain ATCC BAA-334 / TIGR4) OX=170187 GN=brnQ PE=3 SV=1
26.1539	26.2016	26.005	24.6503	25.5376	26.393			3	17.395	-0.593171	0.513399	-1.17094	A0A0H2UP87	SP_0744	tr|A0A0H2UP87|A0A0H2UP87_STRPN Cytidine and deoxycytidylate deaminase family protein OS=Streptococcus pneumoniae serotype 4 (strain ATCC BAA-334 / TIGR4) OX=170187 GN=SP_0744 PE=4 SV=1
24.7981	26.8489	26.29	26.5452	25.0901	26.6371			3	45.29	0.111839	0.0484677	0.141384	A0A0H2UPB4	SP_0787	tr|A0A0H2UPB4|A0A0H2UPB4_STRPN Uncharacterized protein OS=Streptococcus pneumoniae serotype 4 (strain ATCC BAA-334 / TIGR4) OX=170187 GN=SP_0787 PE=4 SV=1
25.8574	24.5772	25.504	24.4965	25.4171	25.2093			3	25.742	-0.271898	0.224804	-0.575253	A0A0H2UPB8	SP_0786	tr|A0A0H2UPB8|A0A0H2UPB8_STRPN ABC transporter, ATP-binding protein OS=Streptococcus pneumoniae serotype 4 (strain ATCC BAA-334 / TIGR4) OX=170187 GN=SP_0786 PE=4 SV=1
29.6558	29.7768	30.0941	29.7342	29.8774	30.3303			3	8.8378	0.138428	0.246429	0.623103	A0A0H2UPE1	SP_0822	tr|A0A0H2UPE1|A0A0H2UPE1_STRPN Uncharacterized protein OS=Streptococcus pneumoniae serotype 4 (strain ATCC BAA-334 / TIGR4) OX=170187 GN=SP_0822 PE=1 SV=1
25.5775	25.0901	25.21	26.2674	25.4179	25.4343			3	24.129	0.414005	0.583456	1.30811	A0A0H2UPE2	SP_0754	tr|A0A0H2UPE2|A0A0H2UPE2_STRPN Putative acetoin utilization protein AcuB OS=Streptococcus pneumoniae serotype 4 (strain ATCC BAA-334 / TIGR4) OX=170187 GN=SP_0754 PE=4 SV=1
27.1391	27.2199	27.1317	27.2716	25.2929	27.2754			3	35.163	-0.550276	0.345024	-0.832724	A0A0H2UPI9	SP_0791	tr|A0A0H2UPI9|A0A0H2UPI9_STRPN Oxidoreductase, aldo/keto reductase family OS=Streptococcus pneumoniae serotype 4 (strain ATCC BAA-334 / TIGR4) OX=170187 GN=SP_0791 PE=4 SV=1
24.9954	26.0523	25.6752	27.1136	26.6041	25.7947			3	37.418	0.929833	0.878189	1.88589	A0A0H2UPL3	SP_0847	tr|A0A0H2UPL3|A0A0H2UPL3_STRPN Putative sugar ABC transporter, permease protein OS=Streptococcus pneumoniae serotype 4 (strain ATCC BAA-334 / TIGR4) OX=170187 GN=SP_0847 PE=3 SV=1
26.6031	23.8755	27.1963	25.0639	24.9839	24.8301			3	24.973	-0.932364	0.382587	-0.909795	A0A0H2UPL7	SP_0858	tr|A0A0H2UPL7|A0A0H2UPL7_STRPN Putative membrane protein OS=Streptococcus pneumoniae serotype 4 (strain ATCC BAA-334 / TIGR4) OX=170187 GN=SP_0858 PE=4 SV=1
27.3894	26.9549	27.6489	26.3816	27.3743	27.0936			3	32.419	-0.381271	0.459613	-1.06462	A0A0H2UPM3	SP_0946	tr|A0A0H2UPM3|A0A0H2UPM3_STRPN Uncharacterized protein OS=Streptococcus pneumoniae serotype 4 (strain ATCC BAA-334 / TIGR4) OX=170187 GN=SP_0946 PE=1 SV=1
25.6547	26.1288	25.7689	26.7061	25.9476	25.8698			3	46.127	0.32368	0.462121	1.0696	A0A0H2UPM4	pyn	tr|A0A0H2UPM4|A0A0H2UPM4_STRPN Pyrimidine-nucleoside phosphorylase OS=Streptococcus pneumoniae serotype 4 (strain ATCC BAA-334 / TIGR4) OX=170187 GN=pyn PE=3 SV=1
25.6831	25.6945	25.7438	24.5405	25.5473	25.2233			3	62.867	-0.603455	0.949752	-2.02958	A0A0H2UQ59	recN	tr|A0A0H2UQ59|A0A0H2UQ59_STRPN DNA repair protein RecN OS=Streptococcus pneumoniae serotype 4 (strain ATCC BAA-334 / TIGR4) OX=170187 GN=recN PE=3 SV=1
26.5459	25.4695	27.2778	27.196	26.8393	25.6091			3	32.753	0.117057	0.0568143	0.164418	A0A0H2UQ72	SP_1130	tr|A0A0H2UQ72|A0A0H2UQ72_STRPN Transcriptional regulator OS=Streptococcus pneumoniae serotype 4 (strain ATCC BAA-334 / TIGR4) OX=170187 GN=SP_1130 PE=4 SV=1
24.8349	24.8411	24.5769	25.0131	26.5113	24.8972			3	29.579	0.722935	0.61605	1.37166	A0A0H2UQ94	SP_1246	tr|A0A0H2UQ94|A0A0H2UQ94_STRPN Cof family protein OS=Streptococcus pneumoniae serotype 4 (strain ATCC BAA-334 / TIGR4) OX=170187 GN=SP_1246 PE=4 SV=1
25.1016	26.0542	26.4487	24.1572	25.9125	26.0574			3	49.179	-0.492483	0.270138	-0.674688	A0A0H2UQB9	SP_1213	tr|A0A0H2UQB9|A0A0H2UQB9_STRPN Conserved domain protein OS=Streptococcus pneumoniae serotype 4 (strain ATCC BAA-334 / TIGR4) OX=170187 GN=SP_1213 PE=1 SV=1
24.8212	29.5563	25.4629	30.9241	25.667	31.1026			3	51.698	2.61774	0.492011	1.12879	A0A0H2UQD0	SP_1226	tr|A0A0H2UQD0|A0A0H2UQD0_STRPN Sensory box sensor histidine kinase OS=Streptococcus pneumoniae serotype 4 (strain ATCC BAA-334 / TIGR4) OX=170187 GN=SP_1226 PE=4 SV=1
25.121	26.2491	25.6475	26.0603	26.8446	26.1591			3	79.1	0.682138	0.768462	1.66907	A0A0H2UQH1	topA	tr|A0A0H2UQH1|A0A0H2UQH1_STRPN DNA topoisomerase 1 OS=Streptococcus pneumoniae serotype 4 (strain ATCC BAA-334 / TIGR4) OX=170187 GN=topA PE=3 SV=1
25.6034	25.908	25.478	26.26	25.5939	25.1086			3	32.63	-0.00892957	0.00821519	-0.0249878	A0A0H2UQH6	licD3	tr|A0A0H2UQH6|A0A0H2UQH6_STRPN LicD3 protein OS=Streptococcus pneumoniae serotype 4 (strain ATCC BAA-334 / TIGR4) OX=170187 GN=licD3 PE=4 SV=1
27.3873	26.6197	27.1681	26.5381	24.4631	26.3481			3	27.448	-1.27529	0.8453	-1.82052	A0A0H2UQL8	cppA	tr|A0A0H2UQL8|A0A0H2UQL8_STRPN CppA protein OS=Streptococcus pneumoniae serotype 4 (strain ATCC BAA-334 / TIGR4) OX=170187 GN=cppA PE=4 SV=1
26.5184	24.6448	27.4389	26.0993	25.6499	25.3222			3	38.098	-0.510212	0.235295	-0.598567	A0A0H2UQP1	SP_1365	tr|A0A0H2UQP1|A0A0H2UQP1_STRPN Glycosyl transferase, family 2 OS=Streptococcus pneumoniae serotype 4 (strain ATCC BAA-334 / TIGR4) OX=170187 GN=SP_1365 PE=4 SV=1
26.0684	25.4779	25.5989	25.1379	26.1345	25.1155			3	41.327	-0.252438	0.264351	-0.662174	A0A0H2UQQ9	SP_1483	tr|A0A0H2UQQ9|A0A0H2UQQ9_STRPN ATP-dependent RNA helicase, DEAD/DEAH box family OS=Streptococcus pneumoniae serotype 4 (strain ATCC BAA-334 / TIGR4) OX=170187 GN=SP_1483 PE=4 SV=1
24.3588	25.2082	23.7282	25.6793	25.3496	25.7988			3	28.366	1.17749	1.23087	2.62052	A0A0H2UQS7	SP_1536	tr|A0A0H2UQS7|A0A0H2UQS7_STRPN Uncharacterized protein OS=Streptococcus pneumoniae serotype 4 (strain ATCC BAA-334 / TIGR4) OX=170187 GN=SP_1536 PE=3 SV=1
28.1802	28.1922	28.1529	28.2989	28.1883	28.2279			3	14.917	0.0632674	0.855732	1.84122	A0A0H2UQV3	SP_1558	tr|A0A0H2UQV3|A0A0H2UQV3_STRPN Uncharacterized protein OS=Streptococcus pneumoniae serotype 4 (strain ATCC BAA-334 / TIGR4) OX=170187 GN=SP_1558 PE=1 SV=1
25.6276	24.8268	25.7735	25.6282	24.97	26.9038			3	50.456	0.42469	0.265292	0.664212	A0A0H2URC3	murF	tr|A0A0H2URC3|A0A0H2URC3_STRPN UDP-N-acetylmuramoyl-tripeptide--D-alanyl-D-alanine ligase OS=Streptococcus pneumoniae serotype 4 (strain ATCC BAA-334 / TIGR4) OX=170187 GN=murF PE=3 SV=1
26.569	26.0384	26.3184	25.2474	25.9188	26.282			3	34.259	-0.492539	0.656471	-1.45039	A0A0H2URD2	dnaI	tr|A0A0H2URD2|A0A0H2URD2_STRPN Primosomal protein DnaI OS=Streptococcus pneumoniae serotype 4 (strain ATCC BAA-334 / TIGR4) OX=170187 GN=dnaI PE=4 SV=1
27.2593	27.0426	27.3214	27.5094	27.1653	27.656			3	16.591	0.235777	0.631483	1.40172	A0A0H2URG0	SP_1863	tr|A0A0H2URG0|A0A0H2URG0_STRPN Transcriptional regulator, MarR family OS=Streptococcus pneumoniae serotype 4 (strain ATCC BAA-334 / TIGR4) OX=170187 GN=SP_1863 PE=4 SV=1
27.4566	27.2649	26.9852	27.0249	25.4112	26.6012			3	67.219	-0.889846	0.821021	-1.77249	A0A0H2URY7	SP_2057	tr|A0A0H2URY7|A0A0H2URY7_STRPN Uncharacterized protein OS=Streptococcus pneumoniae serotype 4 (strain ATCC BAA-334 / TIGR4) OX=170187 GN=SP_2057 PE=4 SV=1
26.5139	26.2837	26.8235	26.0997	26.0142	24.9846			3	37.567	-0.840849	1.00927	-2.15084	A0A0H2US14	SP_1942	tr|A0A0H2US14|A0A0H2US14_STRPN Putative transcriptional regulator OS=Streptococcus pneumoniae serotype 4 (strain ATCC BAA-334 / TIGR4) OX=170187 GN=SP_1942 PE=4 SV=1
27.1407	26.3529	27.1627	26.6948	25.7996	25.0712			3	16.606	-1.03022	0.889498	-1.90847	A0A0H2US15	adcR	tr|A0A0H2US15|A0A0H2US15_STRPN Adc operon repressor AdcR OS=Streptococcus pneumoniae serotype 4 (strain ATCC BAA-334 / TIGR4) OX=170187 GN=adcR PE=4 SV=1
26.9622	27.1963	27.331	24.9819	25.8871	27.7997			3	30.55	-0.940297	0.488929	-1.12271	A0A0H2US74	SP_2223	tr|A0A0H2US74|A0A0H2US74_STRPN Uncharacterized protein OS=Streptococcus pneumoniae serotype 4 (strain ATCC BAA-334 / TIGR4) OX=170187 GN=SP_2223 PE=4 SV=1
24.924	26.4907	24.3961	25.5117	25.0332	25.8086			3	50.203	0.180889	0.0968893	0.270669	A0A0H2USB2	dnaC	tr|A0A0H2USB2|A0A0H2USB2_STRPN Replicative DNA helicase OS=Streptococcus pneumoniae serotype 4 (strain ATCC BAA-334 / TIGR4) OX=170187 GN=dnaC PE=3 SV=1
25.4585	25.2169	24.9617	25.6554	24.9027	24.9031			3	73.407	-0.0586376	0.0710484	-0.202942	A0A0H2USK7	SP_2205	tr|A0A0H2USK7|A0A0H2USK7_STRPN Cyclic-di-AMP phosphodiesterase OS=Streptococcus pneumoniae serotype 4 (strain ATCC BAA-334 / TIGR4) OX=170187 GN=SP_2205 PE=3 SV=1
31.4072	31.8926	31.6551	31.1626	30.8911	31.9874			3	7.9872	-0.304563	0.353552	-0.850331	P0A483	rpmC	sp|P0A483|RL29_STRPN 50S ribosomal protein L29 OS=Streptococcus pneumoniae serotype 4 (strain ATCC BAA-334 / TIGR4) OX=170187 GN=rpmC PE=3 SV=1
25.0602	27.2623	24.5214	27.7935	27.9296	27.2984			3	31.507	2.05919	1.126	2.39431	P0A4N3	malD	sp|P0A4N3|MALD_STRPN Maltodextrin transport system permease protein MalD OS=Streptococcus pneumoniae serotype 4 (strain ATCC BAA-334 / TIGR4) OX=170187 GN=malD PE=3 SV=1
26.2358	26.8344	25.8613	26.2099	25.147	25.2286			3	24.378	-0.782005	0.815798	-1.76218	P67506	trmB	sp|P67506|TRMB_STRPN tRNA (guanine-N(7)-)-methyltransferase OS=Streptococcus pneumoniae serotype 4 (strain ATCC BAA-334 / TIGR4) OX=170187 GN=trmB PE=1 SV=1
28.1791	26.8059	28.083	25.7043	27.34	26.3764			3	6.7467	-1.21578	0.871841	-1.87325	P67530	SP_1017	sp|P67530|Y1017_STRPN Probable tautomerase SP_1017 OS=Streptococcus pneumoniae serotype 4 (strain ATCC BAA-334 / TIGR4) OX=170187 GN=SP_1017 PE=3 SV=2
24.959	25.2886	25.1287	27.1154	24.8591	25.9218			3	41.095	0.840014	0.56674	1.27547	Q54728	SP_1686	sp|Q54728|Y1686_STRPN Uncharacterized oxidoreductase SP_1686 OS=Streptococcus pneumoniae serotype 4 (strain ATCC BAA-334 / TIGR4) OX=170187 GN=SP_1686 PE=3 SV=2
26.2185	26.3526	26.0157	26.7504	25.2552	24.7022			3	23.686	-0.626298	0.432668	-1.01087	Q97PA3	gmk	sp|Q97PA3|KGUA_STRPN Guanylate kinase OS=Streptococcus pneumoniae serotype 4 (strain ATCC BAA-334 / TIGR4) OX=170187 GN=gmk PE=3 SV=1
25.9131	26.316	25.8341	26.8743	25.2759	24.312			3	28.391	-0.533655	0.282092	-0.700383	Q97Q68	mecA	sp|Q97Q68|MECA_STRPN Adapter protein MecA OS=Streptococcus pneumoniae serotype 4 (strain ATCC BAA-334 / TIGR4) OX=170187 GN=mecA PE=1 SV=1
25.1057	25.9942	25.9102	24.5305	26.8574	26.7883			3	54.158	0.388713	0.181549	0.476867	Q97QS5	glgA	sp|Q97QS5|GLGA_STRPN Glycogen synthase OS=Streptococcus pneumoniae serotype 4 (strain ATCC BAA-334 / TIGR4) OX=170187 GN=glgA PE=3 SV=1
26.4167	25.2428	27.3122	24.999	26.7853	25.4262			3	20.319	-0.587076	0.295368	-0.728692	Q97RX2	SP_0663	sp|Q97RX2|Y663_STRPN UPF0340 protein SP_0663 OS=Streptococcus pneumoniae serotype 4 (strain ATCC BAA-334 / TIGR4) OX=170187 GN=SP_0663 PE=3 SV=1
25.7611	25.7698	25.6985	26.1519	26.8308	25.8169			3	36.185	0.52339	0.809603	1.74996	Q97T27	tsaD	sp|Q97T27|TSAD_STRPN tRNA N6-adenosine threonylcarbamoyltransferase OS=Streptococcus pneumoniae serotype 4 (strain ATCC BAA-334 / TIGR4) OX=170187 GN=tsaD PE=3 SV=1
27.0549	27.5487	26.097	26.1584	24.6711	25.2638			3	9.2882	-1.53574	1.18929	-2.52991	Q97T34	SP_0122	sp|Q97T34|Y122_STRPN UPF0356 protein SP_0122 OS=Streptococcus pneumoniae serotype 4 (strain ATCC BAA-334 / TIGR4) OX=170187 GN=SP_0122 PE=1 SV=1
26.1288	24.4559	24.5703	25.7431	25.976	25.2713			2	38.846	0.611771	0.456471	1.05837	A0A0H2UMW9	SP_0084	tr|A0A0H2UMW9|A0A0H2UMW9_STRPN Sensor histidine kinase OS=Streptococcus pneumoniae serotype 4 (strain ATCC BAA-334 / TIGR4) OX=170187 GN=SP_0084 PE=4 SV=1
25.3867	24.8739	25.1834	25.4195	25.3821	24.8921			2	24.329	0.0832144	0.135828	0.368132	A0A0H2UMY7	sdhB	tr|A0A0H2UMY7|A0A0H2UMY7_STRPN L-serine dehydratase, iron-sulfur-dependent, beta subunit OS=Streptococcus pneumoniae serotype 4 (strain ATCC BAA-334 / TIGR4) OX=170187 GN=sdhB PE=4 SV=1
26.4527	26.2714	23.8224	26.3544	24.9708	26.0224			2	21.442	0.267067	0.101535	0.282569	A0A0H2UN26	SP_0157	tr|A0A0H2UN26|A0A0H2UN26_STRPN Uncharacterized protein OS=Streptococcus pneumoniae serotype 4 (strain ATCC BAA-334 / TIGR4) OX=170187 GN=SP_0157 PE=4 SV=1
26.0988	24.4914	25.4097	25.7591	24.6645	24.8778			2	26.552	-0.232807	0.151442	-0.405887	A0A0H2UN91	SP_0184	tr|A0A0H2UN91|A0A0H2UN91_STRPN Uncharacterized protein OS=Streptococcus pneumoniae serotype 4 (strain ATCC BAA-334 / TIGR4) OX=170187 GN=SP_0184 PE=1 SV=1
26.253	25.0095	27.3098	26.0931	26.1145	25.2994			2	17.694	-0.355072	0.189533	-0.495322	A0A0H2UNL0	ilvN	tr|A0A0H2UNL0|A0A0H2UNL0_STRPN Acetolactate synthase, small subunit OS=Streptococcus pneumoniae serotype 4 (strain ATCC BAA-334 / TIGR4) OX=170187 GN=ilvN PE=1 SV=1
28.9882	29.2583	29.9481	29.1375	29.2166	29.2018			2	8.1933	-0.212908	0.301794	-0.742315	A0A0H2UNL1	SP_0451	tr|A0A0H2UNL1|A0A0H2UNL1_STRPN Uncharacterized protein OS=Streptococcus pneumoniae serotype 4 (strain ATCC BAA-334 / TIGR4) OX=170187 GN=SP_0451 PE=4 SV=1
25.2579	24.8037	25.6703	24.787	24.4077	26.1089			2	45.462	-0.142764	0.0885453	-0.249091	A0A0H2UNL9	ilvA	tr|A0A0H2UNL9|A0A0H2UNL9_STRPN L-threonine dehydratase OS=Streptococcus pneumoniae serotype 4 (strain ATCC BAA-334 / TIGR4) OX=170187 GN=ilvA PE=3 SV=1
24.9256	27.0716	27.3912	25.0925	27.3664	27.5754			2	10.888	0.215305	0.0677211	0.194019	A0A0H2UNR9	SP_0520	tr|A0A0H2UNR9|A0A0H2UNR9_STRPN Uncharacterized protein OS=Streptococcus pneumoniae serotype 4 (strain ATCC BAA-334 / TIGR4) OX=170187 GN=SP_0520 PE=4 SV=1
25.9989	25.9106	23.725	25.1735	25.3322	24.9517			2	29.9	-0.0590763	0.0263448	-0.078578	A0A0H2UNZ8	estA	tr|A0A0H2UNZ8|A0A0H2UNZ8_STRPN Tributyrin esterase OS=Streptococcus pneumoniae serotype 4 (strain ATCC BAA-334 / TIGR4) OX=170187 GN=estA PE=1 SV=1
25.6343	24.7797	24.5286	25.4982	26.2162	26.9715			2	49.984	1.24778	1.08391	2.30559	A0A0H2UP51	vex3	tr|A0A0H2UP51|A0A0H2UP51_STRPN Transmembrane protein Vexp3 OS=Streptococcus pneumoniae serotype 4 (strain ATCC BAA-334 / TIGR4) OX=170187 GN=vex3 PE=4 SV=1
25.6041	25.0815	25.5788	24.6426	25.8749	25.7388			2	65.816	-0.00268491	0.00205983	-0.00630898	A0A0H2UP73	SP_0665	tr|A0A0H2UP73|A0A0H2UP73_STRPN Chorismate binding enzyme OS=Streptococcus pneumoniae serotype 4 (strain ATCC BAA-334 / TIGR4) OX=170187 GN=SP_0665 PE=4 SV=1
24.8597	24.7241	24.6886	26.3441	26.129	24.9151			2	21.727	1.03865	1.09033	2.31906	A0A0H2UP86	SP_0743	tr|A0A0H2UP86|A0A0H2UP86_STRPN Transcriptional regulator, TetR family OS=Streptococcus pneumoniae serotype 4 (strain ATCC BAA-334 / TIGR4) OX=170187 GN=SP_0743 PE=4 SV=1
27.6543	24.2635	25.8588	24.5331	26.3578	25.5485			2	18.602	-0.445749	0.149251	-0.400631	A0A0H2UPB6	SP_0783	tr|A0A0H2UPB6|A0A0H2UPB6_STRPN Biotin transporter OS=Streptococcus pneumoniae serotype 4 (strain ATCC BAA-334 / TIGR4) OX=170187 GN=SP_0783 PE=3 SV=1
26.1721	26.6189	26.6909	25.9047	25.1257	26.4329			2	8.9944	-0.672827	0.748323	-1.62961	A0A0H2UPF7	SP_0776	tr|A0A0H2UPF7|A0A0H2UPF7_STRPN UPF0109 protein SP_0776 OS=Streptococcus pneumoniae serotype 4 (strain ATCC BAA-334 / TIGR4) OX=170187 GN=SP_0776 PE=3 SV=1
26.6494	26.8912	26.8449	26.5716	26.5759	26.0632			2	18.391	-0.391608	0.98919	-2.10974	A0A0H2UPG8	SP_0864	tr|A0A0H2UPG8|A0A0H2UPG8_STRPN Uncharacterized protein OS=Streptococcus pneumoniae serotype 4 (strain ATCC BAA-334 / TIGR4) OX=170187 GN=SP_0864 PE=4 SV=1
24.0767	26.2137	24.6389	25.1408	25.021	25.0495			2	16.015	0.0940361	0.0504181	0.146798	A0A0H2UPN1	SP_0870	tr|A0A0H2UPN1|A0A0H2UPN1_STRPN NifU family protein OS=Streptococcus pneumoniae serotype 4 (strain ATCC BAA-334 / TIGR4) OX=170187 GN=SP_0870 PE=4 SV=1
25.1593	24.9211	25.5278	25.8096	25.6216	25.5185			2	39.571	0.447189	1.07258	2.2819	A0A0H2UPX6	SP_1094	tr|A0A0H2UPX6|A0A0H2UPX6_STRPN Aminotransferase, class-V OS=Streptococcus pneumoniae serotype 4 (strain ATCC BAA-334 / TIGR4) OX=170187 GN=SP_1094 PE=3 SV=1
23.8573	27.3914	27.2656	25.3293	25.1594	25.3503			2	10.751	-0.891769	0.31459	-0.769291	A0A0H2UQ20	SP_1144	tr|A0A0H2UQ20|A0A0H2UQ20_STRPN Uncharacterized protein OS=Streptococcus pneumoniae serotype 4 (strain ATCC BAA-334 / TIGR4) OX=170187 GN=SP_1144 PE=4 SV=1;tr|A0A0H2UNX7|A0A0H2UNX7_STRPN Putative transcriptional regulator OS=Streptococcus pneumoniae serotyp
25.6561	23.9604	23.312	25.4213	24.8456	26.0981			2	31.906	1.14549	0.659107	1.45552	A0A0H2UQC0	licD1	tr|A0A0H2UQC0|A0A0H2UQC0_STRPN LicD1 protein OS=Streptococcus pneumoniae serotype 4 (strain ATCC BAA-334 / TIGR4) OX=170187 GN=licD1 PE=4 SV=1
24.3804	24.6661	25.2299	25.162	26.4639	25.3044			2	125.13	0.884626	0.852845	1.83549	A0A0H2UQC4	SP_1221	tr|A0A0H2UQC4|A0A0H2UQC4_STRPN Putative type II restriction endonuclease OS=Streptococcus pneumoniae serotype 4 (strain ATCC BAA-334 / TIGR4) OX=170187 GN=SP_1221 PE=4 SV=1
23.9717	25.9865	26.4091	25.4612	23.99	25.1349			2	27.34	-0.593692	0.272144	-0.679014	A0A0H2UQI9	aldB	tr|A0A0H2UQI9|A0A0H2UQI9_STRPN Alpha-acetolactate decarboxylase OS=Streptococcus pneumoniae serotype 4 (strain ATCC BAA-334 / TIGR4) OX=170187 GN=aldB PE=3 SV=1
24.691	25.992	26.3936	24.4962	25.3242	25.1794			2	46.172	-0.692254	0.531505	-1.2065	A0A0H2UQK3	uraA	tr|A0A0H2UQK3|A0A0H2UQK3_STRPN Uracil permease OS=Streptococcus pneumoniae serotype 4 (strain ATCC BAA-334 / TIGR4) OX=170187 GN=uraA PE=4 SV=1
26.3882	26.3784	24.4814	24.9549	26.4661	25.698			2	46.82	-0.0430005	0.0185799	-0.0558756	A0A0H2UQR2	SP_1504	tr|A0A0H2UQR2|A0A0H2UQR2_STRPN TPR domain protein OS=Streptococcus pneumoniae serotype 4 (strain ATCC BAA-334 / TIGR4) OX=170187 GN=SP_1504 PE=1 SV=1
24.3324	25.2596	25.067	24.7486	24.8124	25.2931			2	42.541	0.0650501	0.0687291	0.196727	A0A0H2UQS0	SP_1366	tr|A0A0H2UQS0|A0A0H2UQS0_STRPN Glycosyl transferase, group 1 OS=Streptococcus pneumoniae serotype 4 (strain ATCC BAA-334 / TIGR4) OX=170187 GN=SP_1366 PE=4 SV=1
25.545	26.4437	25.5788	25.2205	25.5072	25.9639			2	25.606	-0.291966	0.329052	-0.799555	A0A0H2UQU9	SP_1575	tr|A0A0H2UQU9|A0A0H2UQU9_STRPN Uncharacterized protein OS=Streptococcus pneumoniae serotype 4 (strain ATCC BAA-334 / TIGR4) OX=170187 GN=SP_1575 PE=1 SV=1
25.6057	26.3936	25.751	25.1635	25.4373	25.9323			2	27.211	-0.405725	0.542302	-1.22766	A0A0H2UQX2	SP_1446	tr|A0A0H2UQX2|A0A0H2UQX2_STRPN Transcriptional regulator, GntR family OS=Streptococcus pneumoniae serotype 4 (strain ATCC BAA-334 / TIGR4) OX=170187 GN=SP_1446 PE=4 SV=1
25.9554	25.6498	25.6022	25.5003	25.6074	24.6602			2	32.64	-0.479825	0.683378	-1.50281	A0A0H2UR73	SP_1637	tr|A0A0H2UR73|A0A0H2UR73_STRPN Uncharacterized protein OS=Streptococcus pneumoniae serotype 4 (strain ATCC BAA-334 / TIGR4) OX=170187 GN=SP_1637 PE=4 SV=1
25.7914	26.4997	25.675	25.5607	25.1915	23.8469			2	24.825	-1.12234	0.901111	-1.93169	A0A0H2UR99	SP_1638	tr|A0A0H2UR99|A0A0H2UR99_STRPN Iron-dependent transcriptional regulator OS=Streptococcus pneumoniae serotype 4 (strain ATCC BAA-334 / TIGR4) OX=170187 GN=SP_1638 PE=4 SV=1
25.9835	24.6169	25.8161	27.0068	24.3551	24.7629			2	25.567	-0.0972455	0.0353875	-0.104573	A0A0H2URB8	ylmE	tr|A0A0H2URB8|A0A0H2URB8_STRPN Pyridoxal phosphate homeostasis protein OS=Streptococcus pneumoniae serotype 4 (strain ATCC BAA-334 / TIGR4) OX=170187 GN=ylmE PE=3 SV=1
25.5164	25.9439	25.0073	26.0309	24.4712	25.4493			2	65.264	-0.172057	0.11832	-0.324932	A0A0H2URH6	SP_1840	tr|A0A0H2URH6|A0A0H2URH6_STRPN ABC transporter, ATP-binding/permease protein OS=Streptococcus pneumoniae serotype 4 (strain ATCC BAA-334 / TIGR4) OX=170187 GN=SP_1840 PE=4 SV=1
28.0673	28.0979	27.9324	25.4845	27.846	26.0557			2	22.486	-1.5705	1.0342	-2.20219	A0A0H2URI1	SP_1778	tr|A0A0H2URI1|A0A0H2URI1_STRPN Aquaporin OS=Streptococcus pneumoniae serotype 4 (strain ATCC BAA-334 / TIGR4) OX=170187 GN=SP_1778 PE=3 SV=1
25.7837	23.8464	24.7511	25.5319	24.9526	25.6712			2	49.636	0.59151	0.419081	0.983611	A0A0H2URP2	SP_1963	tr|A0A0H2URP2|A0A0H2URP2_STRPN CBS domain protein OS=Streptococcus pneumoniae serotype 4 (strain ATCC BAA-334 / TIGR4) OX=170187 GN=SP_1963 PE=4 SV=1
25.2057	25.6705	25.1716	25.8958	25.7886	25.1231			2	26.985	0.253271	0.36423	0.872284	A0A0H2URP4	SP_1973	tr|A0A0H2URP4|A0A0H2URP4_STRPN SpoU rRNA Methylase family protein OS=Streptococcus pneumoniae serotype 4 (strain ATCC BAA-334 / TIGR4) OX=170187 GN=SP_1973 PE=3 SV=1
26.8148	26.3439	26.6937	25.5365	26.3628	25.2709			2	19.339	-0.894054	1.17486	-2.49876	A0A0H2URR1	SP_1943	tr|A0A0H2URR1|A0A0H2URR1_STRPN Acetyltransferase, GNAT family OS=Streptococcus pneumoniae serotype 4 (strain ATCC BAA-334 / TIGR4) OX=170187 GN=SP_1943 PE=1 SV=1
25.2882	26.2007	26.065	26.3137	26.3109	26.2055			2	30.124	0.425392	0.674126	1.48478	A0A0H2URX3	pflA	tr|A0A0H2URX3|A0A0H2URX3_STRPN Pyruvate formate-lyase-activating enzyme OS=Streptococcus pneumoniae serotype 4 (strain ATCC BAA-334 / TIGR4) OX=170187 GN=pflA PE=3 SV=1
24.5819	23.8345	23.5421	26.0477	24.3609	24.5856			2	27.23	1.01192	0.759423	1.65135	A0A0H2US00	SP_2082	tr|A0A0H2US00|A0A0H2US00_STRPN Response regulator OS=Streptococcus pneumoniae serotype 4 (strain ATCC BAA-334 / TIGR4) OX=170187 GN=SP_2082 PE=4 SV=1
28.0929	27.0483	27.0882	25.1252	26.2201	29.5332			2	11.047	-0.450291	0.119973	-0.329051	A0A0H2US94	yajC-2	tr|A0A0H2US94|A0A0H2US94_STRPN Preprotein translocase, YajC subunit OS=Streptococcus pneumoniae serotype 4 (strain ATCC BAA-334 / TIGR4) OX=170187 GN=yajC-2 PE=4 SV=1
26.1485	24.1903	25.5702	26.826	25.7457	25.9902			2	58.076	0.884281	0.5929	1.32654	P0A3Q0	malQ	sp|P0A3Q0|MALQ_STRPN 4-alpha-glucanotransferase OS=Streptococcus pneumoniae serotype 4 (strain ATCC BAA-334 / TIGR4) OX=170187 GN=malQ PE=3 SV=1
31.705	32.3118	32.2357	32.2485	32.1683	32.2756			2	4.4214	0.146662	0.30907	0.757676	P0A495	rpmJ	sp|P0A495|RL36_STRPN 50S ribosomal protein L36 OS=Streptococcus pneumoniae serotype 4 (strain ATCC BAA-334 / TIGR4) OX=170187 GN=rpmJ PE=3 SV=1
24.8957	25.7511	25.4335	25.9721	26.489	25.112			2	20.627	0.497569	0.453394	1.05225	P0CB77	sepF	sp|P0CB77|SEPF_STRPN Cell division protein SepF OS=Streptococcus pneumoniae serotype 4 (strain ATCC BAA-334 / TIGR4) OX=170187 GN=sepF PE=1 SV=1
25.4329	23.9046	24.3078	25.1243	26.1928	25.1168			2	45.091	0.929538	0.73399	1.60158	P54184	cinA	sp|P54184|CINA_STRPN Putative competence-damage inducible protein OS=Streptococcus pneumoniae serotype 4 (strain ATCC BAA-334 / TIGR4) OX=170187 GN=cinA PE=2 SV=2
27.2861	24.6176	26.223	25.6175	25.9275	24.9313			2	24.258	-0.550119	0.264786	-0.663117	P65504	nadD	sp|P65504|NADD_STRPN Probable nicotinate-nucleotide adenylyltransferase OS=Streptococcus pneumoniae serotype 4 (strain ATCC BAA-334 / TIGR4) OX=170187 GN=nadD PE=3 SV=1
24.048	25.9851	25.4409	26.8056	25.9966	26.5203			2	24.466	1.28285	0.963445	2.05733	P67413	udk	sp|P67413|URK_STRPN Uridine kinase OS=Streptococcus pneumoniae serotype 4 (strain ATCC BAA-334 / TIGR4) OX=170187 GN=udk PE=1 SV=1
26.0679	25.9329	26.0182	26.0343	25.0052	26.1513			2	19.703	-0.276122	0.307321	-0.753989	Q54801	dhfR	sp|Q54801|DYR_STRPN Dihydrofolate reductase OS=Streptococcus pneumoniae serotype 4 (strain ATCC BAA-334 / TIGR4) OX=170187 GN=dhfR PE=1 SV=2
25.544	24.9244	25.4851	25.3146	25.0325	25.0777			2	71.663	-0.1762	0.336909	-0.815904	Q59961	parE	sp|Q59961|PARE_STRPN DNA topoisomerase 4 subunit B OS=Streptococcus pneumoniae serotype 4 (strain ATCC BAA-334 / TIGR4) OX=170187 GN=parE PE=1 SV=3
25.13	25.6259	24.3152	25.0411	24.9583	25.068			2	30.525	-0.00125885	0.0010705	-0.0032825	Q97N51	ecfA2	sp|Q97N51|ECFA2_STRPN Energy-coupling factor transporter ATP-binding protein EcfA2 OS=Streptococcus pneumoniae serotype 4 (strain ATCC BAA-334 / TIGR4) OX=170187 GN=ecfA2 PE=3 SV=1
25.433	24.9435	25.1025	25.4933	25.8594	25.5469			2	44.157	0.473521	1.21014	2.5752	Q97Q42	potA	sp|Q97Q42|POTA_STRPN Spermidine/putrescine import ATP-binding protein PotA OS=Streptococcus pneumoniae serotype 4 (strain ATCC BAA-334 / TIGR4) OX=170187 GN=potA PE=3 SV=1
24.6408	24.3519	25.9508	27.6267	25.7173	27.3885			2	50.508	1.92963	1.16856	2.4852	Q97QJ8	xseA	sp|Q97QJ8|EX7L_STRPN Exodeoxyribonuclease 7 large subunit OS=Streptococcus pneumoniae serotype 4 (strain ATCC BAA-334 / TIGR4) OX=170187 GN=xseA PE=3 SV=1
24.6065	24.7744	24.5011	26.8588	26.3996	24.7383			2	53.914	1.37155	0.990992	2.11342	Q97QL9	lacG2	sp|Q97QL9|LACG2_STRPN 6-phospho-beta-galactosidase 2 OS=Streptococcus pneumoniae serotype 4 (strain ATCC BAA-334 / TIGR4) OX=170187 GN=lacG2 PE=3 SV=1
24.9211	25.4839	25.4226	26.7904	26.4535	25.3691			2	19.234	0.92845	0.934798	1.99938	Q97R63	ybeY	sp|Q97R63|YBEY_STRPN Endoribonuclease YbeY OS=Streptococcus pneumoniae serotype 4 (strain ATCC BAA-334 / TIGR4) OX=170187 GN=ybeY PE=3 SV=1
26.6854	27.0308	27.1908	27.9799	29.4485	26.8273			2	12.411	1.11626	0.653174	1.44397	Q97R89	SP_0937	sp|Q97R89|YABA_STRPN Initiation-control protein YabA OS=Streptococcus pneumoniae serotype 4 (strain ATCC BAA-334 / TIGR4) OX=170187 GN=SP_0937 PE=3 SV=1
25.4662	25.1199	25.0985	25.801	24.2528	25.5289			2	84.674	-0.0340023	0.0230973	-0.0691273	Q97S31	metE	sp|Q97S31|METE_STRPN 5-methyltetrahydropteroyltriglutamate--homocysteine methyltransferase OS=Streptococcus pneumoniae serotype 4 (strain ATCC BAA-334 / TIGR4) OX=170187 GN=metE PE=3 SV=1
25.7257	24.4598	25.2445	25.6908	25.6264	25.6962			2	17.745	0.527798	0.645007	1.42806	Q97S61	rimP	sp|Q97S61|RIMP_STRPN Ribosome maturation factor RimP OS=Streptococcus pneumoniae serotype 4 (strain ATCC BAA-334 / TIGR4) OX=170187 GN=rimP PE=1 SV=1
24.0701	25.4922	24.2747	25.8767	25.2479	26.0333			2	164.74	1.10698	1.03013	2.19379	Q97SQ2	polC	sp|Q97SQ2|DPO3_STRPN DNA polymerase III PolC-type OS=Streptococcus pneumoniae serotype 4 (strain ATCC BAA-334 / TIGR4) OX=170187 GN=polC PE=3 SV=1
23.6239	25.3901	23.613	24.7979	24.713	24.6272			1	31.897	0.503716	0.353398	0.850016	A0A0H2UMV0	SP_0062	tr|A0A0H2UMV0|A0A0H2UMV0_STRPN PTS system, IIC component OS=Streptococcus pneumoniae serotype 4 (strain ATCC BAA-334 / TIGR4) OX=170187 GN=SP_0062 PE=4 SV=1
26.5303	26.5782	26.7791	26.8721	25.4913	23.8565			1	16.46	-1.22253	0.629236	-1.39735	A0A0H2UNA1	SP_0198	tr|A0A0H2UNA1|A0A0H2UNA1_STRPN Uncharacterized protein OS=Streptococcus pneumoniae serotype 4 (strain ATCC BAA-334 / TIGR4) OX=170187 GN=SP_0198 PE=1 SV=1
24.7591	25.41	23.7307	24.0281	25.4639	25.0319			1	27.335	0.208047	0.116783	0.321093	A0A0H2UNA4	rsuA-1	tr|A0A0H2UNA4|A0A0H2UNA4_STRPN Pseudouridine synthase OS=Streptococcus pneumoniae serotype 4 (strain ATCC BAA-334 / TIGR4) OX=170187 GN=rsuA-1 PE=3 SV=1
25.9919	25.501	25.7536	24.4301	25.5725	25.3446			1	53.832	-0.63306	0.77422	-1.68037	A0A0H2UNF7	SP_0354	tr|A0A0H2UNF7|A0A0H2UNF7_STRPN Putative membrane protein OS=Streptococcus pneumoniae serotype 4 (strain ATCC BAA-334 / TIGR4) OX=170187 GN=SP_0354 PE=4 SV=1
25.44	27.7716	28.7652	27.3283	27.0802	27.0312			1	12.869	-0.179026	0.062856	-0.180883	A0A0H2UNN8	SP_0442	tr|A0A0H2UNN8|A0A0H2UNN8_STRPN Uncharacterized protein OS=Streptococcus pneumoniae serotype 4 (strain ATCC BAA-334 / TIGR4) OX=170187 GN=SP_0442 PE=4 SV=1
24.994	25.3796	23.9445	26.4602	24.3199	24.4146			1	46.655	0.292175	0.131117	0.356601	A0A0H2UNQ2	SP_0408	tr|A0A0H2UNQ2|A0A0H2UNQ2_STRPN Sodium:alanine symporter family protein OS=Streptococcus pneumoniae serotype 4 (strain ATCC BAA-334 / TIGR4) OX=170187 GN=SP_0408 PE=3 SV=1
24.7371	26.2395	25.7498	24.7862	25.3082	25.9809			1	11.24	-0.217067	0.143427	-0.386593	A0A0H2UNW2	SP_0554	tr|A0A0H2UNW2|A0A0H2UNW2_STRPN Uncharacterized protein OS=Streptococcus pneumoniae serotype 4 (strain ATCC BAA-334 / TIGR4) OX=170187 GN=SP_0554 PE=1 SV=1
25.9309	26.6113	25.8821	25.3885	26.6347	25.9075			1	37.361	-0.164544	0.141326	-0.381507	A0A0H2UP39	SP_0676	tr|A0A0H2UP39|A0A0H2UP39_STRPN Putative transcriptional regulator OS=Streptococcus pneumoniae serotype 4 (strain ATCC BAA-334 / TIGR4) OX=170187 GN=SP_0676 PE=3 SV=1
25.3834	23.9783	24.6762	25.9878	25.5132	26.2831			1	9.1363	1.24871	1.26424	2.69421	A0A0H2UPA7	SP_0782	tr|A0A0H2UPA7|A0A0H2UPA7_STRPN Uncharacterized protein OS=Streptococcus pneumoniae serotype 4 (strain ATCC BAA-334 / TIGR4) OX=170187 GN=SP_0782 PE=1 SV=1
25.0273	22.8834	24.8473	26.2461	26.0518	26.1453			1	52.357	1.89509	1.28968	2.75096	A0A0H2UPB5	SP_0720	tr|A0A0H2UPB5|A0A0H2UPB5_STRPN ABC transporter, ATP-binding protein OS=Streptococcus pneumoniae serotype 4 (strain ATCC BAA-334 / TIGR4) OX=170187 GN=SP_0720 PE=4 SV=1
25.0523	25.2462	25.0152	25.9728	25.2902	25.095			1	119.12	0.348142	0.56054	1.26335	A0A0H2UPJ0	dnaE	tr|A0A0H2UPJ0|A0A0H2UPJ0_STRPN DNA-directed DNA polymerase OS=Streptococcus pneumoniae serotype 4 (strain ATCC BAA-334 / TIGR4) OX=170187 GN=dnaE PE=4 SV=1
25.9785	26.6952	26.4326	24.6499	26.0807	27.0654			1	25.812	-0.436829	0.234543	-0.596903	A0A0H2UPW6	SP_1089	tr|A0A0H2UPW6|A0A0H2UPW6_STRPN Glutamine amidotransferase, class I OS=Streptococcus pneumoniae serotype 4 (strain ATCC BAA-334 / TIGR4) OX=170187 GN=SP_1089 PE=4 SV=1
24.3416	24.7252	25.6276	25.1055	25.512	25.9459			1	12.14	0.623009	0.619714	1.3788	A0A0H2UQ22	SP_1060	tr|A0A0H2UQ22|A0A0H2UQ22_STRPN Uncharacterized protein OS=Streptococcus pneumoniae serotype 4 (strain ATCC BAA-334 / TIGR4) OX=170187 GN=SP_1060 PE=4 SV=1
25.4422	25.6566	25.7436	24.5374	26.6936	23.9971			1	21.713	-0.53809	0.258475	-0.64942	A0A0H2UQB2	SP_1204	tr|A0A0H2UQB2|A0A0H2UQB2_STRPN Putative hemolysin A OS=Streptococcus pneumoniae serotype 4 (strain ATCC BAA-334 / TIGR4) OX=170187 GN=SP_1204 PE=4 SV=1
24.9415	24.2874	24.4357	25.5009	24.6947	25.7498			1	50.865	0.760262	0.948753	2.02756	A0A0H2UQC9	SP_1290	tr|A0A0H2UQC9|A0A0H2UQC9_STRPN Uncharacterized protein OS=Streptococcus pneumoniae serotype 4 (strain ATCC BAA-334 / TIGR4) OX=170187 GN=SP_1290 PE=4 SV=1
25.8111	25.2122	25.0229	25.8433	25.1526	26.5853			1	20.272	0.511627	0.463592	1.07253	A0A0H2UQD6	SP_1232	tr|A0A0H2UQD6|A0A0H2UQD6_STRPN Membrane protein OS=Streptococcus pneumoniae serotype 4 (strain ATCC BAA-334 / TIGR4) OX=170187 GN=SP_1232 PE=1 SV=1
26.5594	27.8264	27.3399	25.3357	26.5926	25.7097			1	44.206	-1.36259	1.22068	-2.5982	A0A0H2UQX1	SP_1587	tr|A0A0H2UQX1|A0A0H2UQX1_STRPN Oxalate:formate antiporter OS=Streptococcus pneumoniae serotype 4 (strain ATCC BAA-334 / TIGR4) OX=170187 GN=SP_1587 PE=4 SV=1
24.076	24.7447	24.0013	24.7984	24.7924	24.4293			1	30.758	0.399379	0.682713	1.50151	A0A0H2UQX9	SP_1451	tr|A0A0H2UQX9|A0A0H2UQX9_STRPN Cof family protein OS=Streptococcus pneumoniae serotype 4 (strain ATCC BAA-334 / TIGR4) OX=170187 GN=SP_1451 PE=4 SV=1
25.3299	24.8622	24.0408	25.0793	25.2772	24.9569			1	16.812	0.360172	0.391535	0.927983	A0A0H2UR49	SP_1604	tr|A0A0H2UR49|A0A0H2UR49_STRPN Uncharacterized protein OS=Streptococcus pneumoniae serotype 4 (strain ATCC BAA-334 / TIGR4) OX=170187 GN=SP_1604 PE=4 SV=1
23.5527	25.5396	25.1911	24.1939	25.9728	26.2052			1	13.959	0.696208	0.323974	0.788956	A0A0H2UR70	SP_1714	tr|A0A0H2UR70|A0A0H2UR70_STRPN Transcriptional regulator, GntR family OS=Streptococcus pneumoniae serotype 4 (strain ATCC BAA-334 / TIGR4) OX=170187 GN=SP_1714 PE=4 SV=1
23.432	23.7409	24.9191	25.4765	24.5597	25.4144			1	18.135	1.11955	0.969217	2.06905	A0A0H2URL1	SP_1785	tr|A0A0H2URL1|A0A0H2URL1_STRPN Uncharacterized protein OS=Streptococcus pneumoniae serotype 4 (strain ATCC BAA-334 / TIGR4) OX=170187 GN=SP_1785 PE=1 SV=1
25.2821	25.6552	23.4022	24.9367	25.5713	26.275			1	34.869	0.814518	0.438135	1.02181	A0A0H2URQ8	SP_1998	tr|A0A0H2URQ8|A0A0H2URQ8_STRPN Putative L-asparaginase OS=Streptococcus pneumoniae serotype 4 (strain ATCC BAA-334 / TIGR4) OX=170187 GN=SP_1998 PE=4 SV=1
26.1054	24.6544	25.616	25.1861	26.6953	26.8183			1	7.1404	0.774631	0.500666	1.14587	A0A0H2URR7	SP_2008	tr|A0A0H2URR7|A0A0H2URR7_STRPN Putative preprotein translocase, SecE subunit OS=Streptococcus pneumoniae serotype 4 (strain ATCC BAA-334 / TIGR4) OX=170187 GN=SP_2008 PE=1 SV=1
25.1989	24.8083	24.7894	25.2068	25.6339	26.3322			1	12.249	0.792075	1.05097	2.23691	A0A0H2URU3	SP_1911	tr|A0A0H2URU3|A0A0H2URU3_STRPN Putative thioredoxin OS=Streptococcus pneumoniae serotype 4 (strain ATCC BAA-334 / TIGR4) OX=170187 GN=SP_1911 PE=4 SV=1
25.2628	26.3743	24.9498	25.7003	25.0223	25.4319			1	46.71	-0.144154	0.109756	-0.303439	A0A0H2URV4	SP_2022	tr|A0A0H2URV4|A0A0H2URV4_STRPN Permease IIC component OS=Streptococcus pneumoniae serotype 4 (strain ATCC BAA-334 / TIGR4) OX=170187 GN=SP_2022 PE=4 SV=1
25.7155	25.904	26.0692	26.5756	25.2316	25.8765			1	89.594	-0.00165367	0.00134421	-0.00412052	A0A0H2URX1	pbp1B	tr|A0A0H2URX1|A0A0H2URX1_STRPN Penicillin-binding protein 1B OS=Streptococcus pneumoniae serotype 4 (strain ATCC BAA-334 / TIGR4) OX=170187 GN=pbp1B PE=4 SV=1
25.6272	25.7037	25.1825	25.2339	23.8861	25.0515			1	25.045	-0.780593	0.797227	-1.72558	A0A0H2US45	SP_2094	tr|A0A0H2US45|A0A0H2US45_STRPN Uncharacterized protein OS=Streptococcus pneumoniae serotype 4 (strain ATCC BAA-334 / TIGR4) OX=170187 GN=SP_2094 PE=1 SV=1
24.8441	25.8312	24.0805	26.9355	25.3651	26.5209			1	51.434	1.35526	0.915796	1.96114	A0A0H2US84	comD	tr|A0A0H2US84|A0A0H2US84_STRPN Putative sensor histidine kinase ComD OS=Streptococcus pneumoniae serotype 4 (strain ATCC BAA-334 / TIGR4) OX=170187 GN=comD PE=4 SV=1
25.7967	24.0986	23.6613	27.4805	27.6648	24.5496			1	31.421	2.04611	0.786102	1.7037	A0A0H2USG4	SP_2142	tr|A0A0H2USG4|A0A0H2USG4_STRPN ROK family protein OS=Streptococcus pneumoniae serotype 4 (strain ATCC BAA-334 / TIGR4) OX=170187 GN=SP_2142 PE=1 SV=1
24.9194	26.7918	25.5853	26.2677	25.8126	25.0957			1	57.286	-0.0401592	0.0207357	-0.0622153	A0A0H2XFA2	lytC	tr|A0A0H2XFA2|A0A0H2XFA2_STRPN Lysozyme OS=Streptococcus pneumoniae serotype 4 (strain ATCC BAA-334 / TIGR4) OX=170187 GN=lytC PE=4 SV=1
27.3378	27.6081	27.4614	27.3432	26.6417	27.2318			1	23.437	-0.396887	0.792514	-1.71631	O07344	lepB	sp|O07344|LEP_STRPN Signal peptidase I OS=Streptococcus pneumoniae serotype 4 (strain ATCC BAA-334 / TIGR4) OX=170187 GN=lepB PE=3 SV=2
25.8084	25.7314	26.2685	25.9769	27.247	25.696			1	17.063	0.370547	0.29727	0.73273	P0A2Y2	argR	sp|P0A2Y2|ARGR_STRPN Arginine repressor OS=Streptococcus pneumoniae serotype 4 (strain ATCC BAA-334 / TIGR4) OX=170187 GN=argR PE=3 SV=1
23.809	25.2168	24.6254	25.1651	24.7986	25.0789			1	31.142	0.463783	0.475828	1.09679	P22291	sulD	sp|P22291|SULD_STRPN Bifunctional folate synthesis protein OS=Streptococcus pneumoniae serotype 4 (strain ATCC BAA-334 / TIGR4) OX=170187 GN=sulD PE=1 SV=3
27.1629	26.5666	27.174	27.1089	27.6282	27.1022			1	8.98	0.31197	0.514962	1.17401	P63957	dltC	sp|P63957|DLTC_STRPN D-alanyl carrier protein OS=Streptococcus pneumoniae serotype 4 (strain ATCC BAA-334 / TIGR4) OX=170187 GN=dltC PE=1 SV=1
29.504	30.6679	30.432	28.7568	28.2063	29.6202			1	7.8362	-1.34018	1.15932	-2.46535	P66278	rpmI	sp|P66278|RL35_STRPN 50S ribosomal protein L35 OS=Streptococcus pneumoniae serotype 4 (strain ATCC BAA-334 / TIGR4) OX=170187 GN=rpmI PE=3 SV=1
29.7949	30.406	29.6802	29.6125	29.4931	30.184			1	6.8017	-0.197143	0.252147	-0.635623	Q97NB7	rpmF	sp|Q97NB7|RL32_STRPN 50S ribosomal protein L32 OS=Streptococcus pneumoniae serotype 4 (strain ATCC BAA-334 / TIGR4) OX=170187 GN=rpmF PE=3 SV=1
25.0935	25.0883	23.2649	27.5868	25.7944	24.6879			1	18.247	1.54086	0.671704	1.48006	Q97QZ2	pezA	sp|Q97QZ2|PEZA_STRPN Antitoxin PezA OS=Streptococcus pneumoniae serotype 4 (strain ATCC BAA-334 / TIGR4) OX=170187 GN=pezA PE=1 SV=1
