# Supplementary material for: A multiomics analysis of direct interkingdom dynamics between influenza A virus and Streptococcus pneumoniae uncovers host-independent changes to bacterial virulence fitness
Source: PLoS Pathog. 2022 Dec 21;18(12):e1011020. doi: 10.1371/journal.ppat.1011020 (PMC9815659; doi:10.1371/journal.ppat.1011020)
Supplement: S3 Data — (XLSX) [file ppat.1011020.s018.xlsx]

## Sheet: 15min_Virus vs 15min_Mock
rowname	baseMean	log2FoldChange	lfcSE	stat	pvalue	padj	2085009_15min_Virus	2085010_15min_Virus	2085011_15min_Virus	2085006_15min_Mock	2085007_15min_Mock	2085008_15min_Mock	GeneName	Annotation	ProteinID
gene_SP_RS00265	4064.9	-2.28258	0.168321	-13.5609	6.82933e-42	1.82538e-39	743	290	340	2279	1080	804		phosphoribosylaminoimidazolesuccinocarboxamide synthase	WP_000043309.1
gene_SP_RS11535	876.209	-2.28364	0.18176	-12.564	3.33069e-36	5.6652e-34	151	61	71	480	201	184		hypothetical protein	WP_050167432.1
gene_SP_RS00270	44669.8	-2.36712	0.169072	-14.0007	1.54416e-44	4.81519e-42	3450	1288	1770	11821	5608	3691		phosphoribosylformylglycinamidine synthase	WP_000361188.1
gene_SP_RS00275	26165.6	-1.855	0.218501	-8.48964	2.07272e-17	1.76275e-15	1350	477	662	3072	1587	919		amidophosphoribosyltransferase	WP_000220637.1
gene_SP_RS00280	16260.8	-1.69074	0.22396	-7.54932	4.37532e-14	3.27449e-12	744	289	347	1551	806	425		phosphoribosylformylglycinamidine cyclo-ligase	WP_001284589.1
gene_SP_RS00285	8275.03	-1.37435	0.218275	-6.29641	3.04612e-10	1.67626e-08	358	180	178	698	305	205	purN	phosphoribosylglycinamide formyltransferase	WP_000717501.1
gene_SP_RS00290	3526.82	-1.69128	0.270896	-6.24328	4.28491e-10	2.22696e-08	165	51	50	307	137	75		VanZ family protein	WP_000894006.1
gene_SP_RS00300	5690.43	-1.94632	0.148365	-13.1185	2.57892e-39	5.36128e-37	2282	876	1140	5206	2823	2161	purD	phosphoribosylamine--glycine ligase	WP_000772229.1
gene_SP_RS11545	369.585	-2.0154	0.203445	-9.90639	3.90516e-23	4.29798e-21	111	32	70	273	144	113		hypothetical protein	WP_001809271.1
gene_SP_RS00305	2198.08	-2.36074	0.179439	-13.1562	1.5677e-39	3.66647e-37	533	212	252	1573	945	613	purE	5-(carboxyamino)imidazole ribonucleotide mutase	WP_000805601.1
gene_SP_RS00310	7427.28	-2.00186	0.141539	-14.1435	2.04775e-45	7.66268e-43	1543	681	839	3999	2167	1557	purK	5-(carboxyamino)imidazole ribonucleotide synthase	WP_000099054.1
gene_SP_RS01410	6639.33	-1.46365	0.122609	-11.9375	7.54547e-33	9.41172e-31	6213	2629	2927	8752	6380	4335		NCS2 family permease	WP_000359282.1
gene_SP_RS01415	847.299	-1.61671	0.135429	-11.9377	7.52806e-33	9.41172e-31	878	357	437	1586	907	663		CPBP family intramembrane metalloprotease	WP_000660429.1
gene_SP_RS02465	11090.9	-1.48319	0.0990819	-14.9694	1.16452e-50	5.44706e-48	22520	9437	12003	40208	19351	17667		MerR family transcriptional regulator	WP_000659547.1
gene_SP_RS02470	42925	-1.47049	0.0942823	-15.5966	7.67269e-55	4.7852e-52	85720	35948	43244	148778	72472	64636	glnA	type I glutamate--ammonia ligase	WP_001122904.1
gene_SP_RS11790	222.053	-1.22921	0.191598	-6.41556	1.40308e-10	8.46829e-09	608	227	441	1068	458	407		hypothetical protein	WP_001808898.1
gene_SP_RS02475	112.603	-1.60093	0.186178	-8.59892	8.04722e-18	7.16969e-16	330	107	158	632	252	236		hypothetical protein	WP_000410533.1
gene_SP_RS12995	841.846	-1.35291	0.111867	-12.0939	1.13787e-33	1.63765e-31	2363	1017	1394	3964	1913	1835		hypothetical protein	WP_001067591.1
gene_SP_RS06025	6557.06	-1.22771	0.112356	-10.9269	8.56878e-28	1.00201e-25	8650	3759	4011	10365	7221	5539		formate--tetrahydrofolate ligase	WP_000845295.1
gene_SP_RS06125	3504.17	-1.29022	0.104729	-12.3196	7.10031e-35	1.10706e-32	3605	1490	1572	4914	2688	2338		GMP reductase	WP_000931182.1
gene_SP_RS12290	953.946	-1.14588	0.127363	-8.99698	2.32012e-19	2.17047e-17	3649	1512	1704	4947	2456	2036		ABC transporter ATP-binding protein	WP_001808413.1
gene_SP_RS07520	345.906	-1.1429	0.151824	-7.52782	5.1596e-14	3.71293e-12	1292	513	642	1902	821	688		ABC transporter ATP-binding protein	WP_001855429.1
gene_SP_RS07525	5679.13	-1.14015	0.118856	-9.59274	8.57731e-22	8.44639e-20	17525	7577	7886	24440	11423	9719		peptide ABC transporter substrate-binding protein	WP_000748873.1
gene_SP_RS07820	1646.99	-1.77545	0.139792	-12.7007	5.86296e-37	1.09696e-34	1330	476	575	2178	1570	1041		OFA family MFS transporter	WP_000841576.1
gene_SP_RS09345	1223.5	2.42027	0.115417	20.9698	1.23682e-97	2.31408e-94	11972	4997	4591	965	579	814	treC	alpha%2Calpha-phosphotrehalase	WP_000171229.1
gene_SP_RS09350	1460.6	2.5324	0.1312	19.3018	5.18892e-83	4.85423e-80	11976	4705	4145	864	475	745	treP	PTS system trehalose-specific EIIBC component	WP_000514307.1
gene_SP_RS10245	42019.3	1.10834	0.154569	7.17056	7.46943e-13	5.17604e-11	295492	115408	144623	81073	29542	49111	adhE	bifunctional acetaldehyde-CoA/alcohol dehydrogenase	WP_000763969.1

## Sheet: 30min_Virus vs 30min_Mock
rowname	baseMean	log2FoldChange	lfcSE	stat	pvalue	padj	2085015_30min_Virus	2085016_30min_Virus	2085017_30min_Virus	2085012_30min_Mock	2085013_30min_Mock	2085014_30min_Mock	GeneName	Annotation	ProteinID
gene_SP_RS03425	2639.68	-1.38475	0.112734	-12.2833	1.11331e-34	4.51781e-32	3979	7754	5553	17630	22927	7041	pyrF	orotidine-5'-phosphate decarboxylase	WP_001206711.1
gene_SP_RS03430	3077.49	-1.44294	0.119882	-12.0363	2.29019e-33	7.74466e-31	4360	8688	5970	20389	26221	7941		orotate phosphoribosyltransferase	WP_000170915.1
gene_SP_RS03445	713.22	-1.09256	0.164065	-6.65928	2.7517e-11	3.72214e-09	388	562	407	1185	1367	521		hypothetical protein	WP_000808913.1
gene_SP_RS03450	1131.19	-1.4072	0.180889	-7.77934	7.29064e-15	1.23273e-12	406	656	430	1491	1838	739		hypothetical protein	WP_000425160.1
gene_SP_RS03455	1947.35	-1.53155	0.149777	-10.2255	1.52429e-24	3.86597e-22	526	826	604	2208	2700	1013		ABC transporter ATP-binding protein	WP_001002570.1
gene_SP_RS03470	89.068	-1.47013	0.233481	-6.29658	3.04291e-10	3.63181e-08	46	86	36	185	232	70		amino acid ABC transporter ATP-binding protein	WP_000005012.1
gene_SP_RS03475	32.8113	-1.42806	0.303614	-4.70354	2.55683e-06	0.00017889	13	34	15	64	75	28		amino acid ABC transporter permease	WP_001154152.1
gene_SP_RS04775	5108.74	-1.81927	0.129087	-14.0934	4.16881e-45	2.81951e-42	5905	11146	8745	32819	45008	15679		dihydroorotate dehydrogenase electron transfer subunit	WP_001070099.1
gene_SP_RS04780	6561.85	-2.04263	0.139336	-14.6598	1.16617e-48	1.18308e-45	6958	12891	9742	43022	60685	21329		dihydroorotate dehydrogenase	WP_000210693.1
gene_SP_RS04785	20890.7	-1.97299	0.1268	-15.5599	1.36217e-54	2.76385e-51	18217	35412	25846	107042	153240	55245		endo-beta-N-acetylglucosaminidase	WP_000757741.1
gene_SP_RS06250	30296.5	-1.3746	0.100995	-13.6106	3.46314e-42	1.75668e-39	38037	83891	53735	175797	229405	68673	carB	carbamoyl-phosphate synthase large subunit	WP_001126406.1
gene_SP_RS10110	1.61914	-4.93542	1.54134	-3.20203	0.00136462	0.0267127	0	0	0	12	10	0		tRNA
gene_SP_RS10120	7.65659	-5.23336	1.20979	-4.32584	1.51955e-05	0.00077079	0	1	1	52	43	0		tRNA

## Sheet: 60min_Virus vs 60min_Mock
rowname	baseMean	log2FoldChange	lfcSE	stat	pvalue	padj	2085021_60min_Virus	2085022_60min_Virus	2085023_60min_Virus	2085018_60min_Mock	2085019_60min_Mock	2085020_60min_Mock	GeneName	Annotation	ProteinID
