# Supplementary material for: A multiomics analysis of direct interkingdom dynamics between influenza A virus and Streptococcus pneumoniae uncovers host-independent changes to bacterial virulence fitness
Source: PLoS Pathog. 2022 Dec 21;18(12):e1011020. doi: 10.1371/journal.ppat.1011020 (PMC9815659; doi:10.1371/journal.ppat.1011020)
Supplement: S4 Data — (XLSX) [file ppat.1011020.s019.xlsx]

## Sheet: Phospho Spn + IAV vs Spn
Spn_BR11_run1	Spn_BR11_run2	Spn_BR12_run1	Spn_BR12_run2	Spn_BR21_run1	Spn_BR21_run2	Spn_BR22_run1	Spn_BR22_run2	Spn_BR31_run1	Spn_BR31_run2	Spn_BR32_run1	Spn_BR32_run2	Spn+Flu_BR11_run1	Spn+Flu_BR11_run2	Spn+Flu_BR12_run1	Spn+Flu_BR12_run2	Spn+Flu_BR21_run1	Spn+Flu_BR21_run2	Spn+Flu_BR22_run1	Spn+Flu_BR22_run2	Spn+Flu_BR31_run1	Spn+Flu_BR31_run2	Spn+Flu_BR32_run1	Spn+Flu_BR32_run2	Charge	Multiplicity	Student's T-test Significant Spn_Spn+Flu	Student's T-test significant	Localization prob	PEP	Score	Delta score	Score for localization	Mass error [ppm]	Intensity	Position	-Log Student's T-test p-value Spn_Spn+Flu	Student's T-test Difference Spn_Spn+Flu	Student's T-test Test statistic Spn_Spn+Flu	Proteins	Amino acid	Positions within proteins	Leading proteins	Accession	Gene	Protein	Sequence window	Unique identifier	Number of Phospho (STY)	Protein group IDs
23.9713	20.7039	23.5191	24.1707	20.7369	20.9427	21.0213	20.738	20.4404	19.8672	23.8706	21.3344	20.7593	20.669	23.6356	19.5313	24.0788	24.991	24.3602	24.874	25.8344	25.5298	26.7349	26.1827	2	___1	+	Spn_Spn+Flu	1	1.4731e-60	222.69	216.66	109.02	0.94569	587900000	27	1.80146	-2.15538	-2.61543	tr|A0A0H2UNG3|A0A0H2UNG3_STRPN	T	27	tr|A0A0H2UNG3|A0A0H2UNG3_STRPN	A0A0H2UNG3	mapZ	Mid-cell-anchored protein Z	EGQEPQFDFDEAKELTVGQAIRKNEEVESGV	UID73	1	431
23.3333	24.1462	20.1989	24.1009	23.0584	23.5753	22.7847	23.6591	23.7138	20.2339	24.1166	23.5234	25.1141	24.6592	23.9363	23.9323	23.9909	24.6384	24.1384	24.9102	25.6941	25.9673	26.8861	26.3944	2	___2	+	Spn_Spn+Flu	0.922046	2.21404e-05	137.39	99.887	49.448	0.066472	670630000	305	3.24079	-1.98477	-4.02003	sp|Q97PA9|STKP_STRPN	T	305	sp|Q97PA9|STKP_STRPN	Q97PA9	stkP	Serine/threonine-protein kinase StkP (Ser/Thr-protein kinase StkP) (EC 2.7.11.1) (Eukaryotic-type Ser/Thr protein kinase) (ESTPK)	KADTKTLPKVSQSTLTSIPKVQAQTEHKSIK	UID191	2	234
23.3333	24.1462	20.5037	24.1009	23.0584	23.5753	22.7847	23.6591	23.7138	21.0331	24.1166	23.5234	25.1141	24.6592	23.9363	23.9323	23.9909	24.6384	24.1384	24.9102	25.6941	25.9673	26.8861	26.3944	2	___2	+	Spn_Spn+Flu	0.998701	6.02876e-10	171.2	121.11	164.68	0.21706	25257000000	303	3.44935	-1.89277	-4.21677	sp|Q97PA9|STKP_STRPN	T	303	sp|Q97PA9|STKP_STRPN	Q97PA9	stkP	Serine/threonine-protein kinase StkP (Ser/Thr-protein kinase StkP) (EC 2.7.11.1) (Eukaryotic-type Ser/Thr protein kinase) (ESTPK)	TSKADTKTLPKVSQSTLTSIPKVQAQTEHKS	UID190	1;2	234
20.6843	20.9662	23.3791	24.1407	20.9089	21.2433	20.0934	20.5508	20.6315	20.6152	21.1344	21.5377	24.4	24.472	23.4356	23.7756	19.7572	21.3373	22.1881	20.4836	25.5259	22.1472	21.558	26.5474	2	___1	+	Spn_Spn+Flu	0.920468	5.75653e-08	160.72	135.87	160.72	-0.15065	293130000	137	1.57965	-1.64521	-2.38145	tr|A0A0H2UQS8|A0A0H2UQS8_STRPN	T	137	tr|A0A0H2UQS8|A0A0H2UQS8_STRPN	A0A0H2UQS8	mltG	Endolytic murein transglycosylase (EC 4.2.2.-) (Peptidoglycan polymerization terminase)	EREYNETPTRVAVSYTTAEKKAEQAGPETPT	UID88	1	622
20.1889	21.1144	21.4313	21.4017	20.5858	21.4213	20.325	21.3235	22.3952	21.9063	22.2908	21.1318	20.7841	20.5223	20.4058	20.9455	22.4239	23.444	22.6758	23.5553	23.9274	23.4112	25.0097	24.5517	2	___1	+	Spn_Spn+Flu	1	7.12229e-05	153.54	123.14	133.05	-0.087873	143070000	18	1.82778	-1.34506	-2.64269	tr|A0A0H2UPX4|A0A0H2UPX4_STRPN	T	18	tr|A0A0H2UPX4|A0A0H2UPX4_STRPN	A0A0H2UPX4	SP_0990	Uncharacterized protein	VAEKIEEVSMGKSLLTDEMIERANRGEKISG	UID78	1	553
23.9257	24.1388	23.4974	23.9613	24.1488	24.0152	23.346	24.2251	24.3421	25.1252	25.3703	25.0791	25.1817	24.9616	25.0153	24.6817	24.6878	25.2839	25.0165	25.5392	25.9766	26.7145	27.4106	26.3688	1	___1	+	Spn_Spn+Flu	1	3.5239e-05	152.37	152.37	137.14	0.39906	1206200000	107	3.44881	-1.30528	-4.21625	sp|Q97SI9|GPSB_STRPN	S	107	sp|Q97SI9|GPSB_STRPN	Q97SI9	gpsB	Cell cycle protein GpsB (Guiding PBP1-shuttling protein)	NRLEKEVFGKQILDNSDF_____________	UID16	1	340
21.8231	22.1868	20.0948	20.8059	20.7943	20.5909	21.1998	21.4998	19.7109	20.2122	20.5402	20.8317	20.9472	20.4958	20.6186	20.0463	20.0717	23.232	22.0793	22.9764	23.6727	22.9617	24.0638	23.3476	2	___1	+	Spn_Spn+Flu	1	7.30817e-14	145.88	114.06	58.671	-1.6975	99559000	224	1.64766	-1.18522	-2.45407	tr|A0A0H2UR19|A0A0H2UR19_STRPN	S	224	tr|A0A0H2UR19|A0A0H2UR19_STRPN	A0A0H2UR19	divIVA	Cell division protein DivIVA	MAELQARIEVADKELSEFEAQIKQEVEAPTP	UID37	1	647
21.4874	21.1574	20.7757	21.8337	20.0272	21.2226	20.8579	21.9294	22.7631	22.08	22.8935	22.6221	22.6534	22.9007	21.8916	21.7105	22.3938	22.8637	19.7812	23.3243	23.4112	23.3152	24.8058	24.4078	2	___1	+	Spn_Spn+Flu	0.872355	0.000100532	149.23	113.57	95.401	-0.79628	149150000	138	1.71781	-1.15075	-2.52814	tr|A0A0H2UQS8|A0A0H2UQS8_STRPN	T	138	tr|A0A0H2UQS8|A0A0H2UQS8_STRPN	A0A0H2UQS8	mltG	Endolytic murein transglycosylase (EC 4.2.2.-) (Peptidoglycan polymerization terminase)	REYNETPTRVAVSYTTAEKKAEQAGPETPTP	UID89	1	622
21.4949	20.6766	21.6392	20.5842	21.8625	21.128	20.5863	20.4268	19.8721	20.6063	22.3977	20.4014	19.7043	20.0003	21.3732	19.415	22.5398	23.7428	22.9946	23.6567	22.7324	21.7189	23.7544	23.0278	2	___1	+	Spn_Spn+Flu	1	9.02922e-07	132.59	116.05	132.59	1.7673	69004000	52	1.35126	-1.08201	-2.13068	sp|P64030|EFTU_STRPN	S	52	sp|P64030|EFTU_STRPN	P64030	tufA	Elongation factor Tu (EF-Tu)	ARRLPSSVNQPKDYASIDAAPEERERGITIN	UID6	1	123
25.0649	25.346	24.7215	26.166	24.3961	24.878	24.0967	24.9082	25.189	25.1251	25.8938	24.9657	25.0339	25.1805	24.0226	24.2904	25.4468	26.4697	25.43	26.374	26.6709	26.758	27.4425	27.7601	2	___1	+	Spn_Spn+Flu	1	9.15286e-171	406.96	360.16	381.08	-0.15833	2464700000	330	1.43047	-0.844026	-2.21897	sp|Q97PA9|STKP_STRPN	T	330	sp|Q97PA9|STKP_STRPN	Q97PA9	stkP	Serine/threonine-protein kinase StkP (Ser/Thr-protein kinase StkP) (EC 2.7.11.1) (Eukaryotic-type Ser/Thr protein kinase) (ESTPK)	EHKSIKNPSQAVTEETYQPQAPKKHRFKMRY	UID61	1	234
24.73	24.6733	24.1456	24.962	24.1593	24.3598	23.61	24.6816	24.8486	24.3058	25.1389	24.7654	24.8353	24.9805	24.8448	23.962	24.304	25.1111	24.9633	25.5191	24.8422	25.0253	25.8804	25.5465	2	___1	+	Spn_Spn+Flu	1	5.2876e-44	254.45	234.69	229.32	0.4273	799420000	7	1.52863	-0.452849	-2.3264	tr|A0A0H2UR32|A0A0H2UR32_STRPN	T	7	tr|A0A0H2UR32|A0A0H2UR32_STRPN	A0A0H2UR32	ftsZ	Cell division protein FtsZ	_________MTFSFDTAAAQGAVIKVIGVGG	UID98	1	654
23.4848	19.9962	23.3385	24.1757	22.756	21.6754	22.4846	21.8181	19.4495	20.7321	25.1439	23.3961	20.0812	20.5564	19.5763	19.7175	22.7462	22.5527	20.427	21.4215	20.6823	20.8441	22.4106	20.7333	3	___1	+	Spn_Spn+Flu	1	1.29244e-07	92.956	85.844	92.956	1.1144	122890000	211	1.58562	1.39181	2.38786	sp|P0A4S1|ALF_STRPN	S	211	sp|P0A4S1|ALF_STRPN	P0A4S1	fba	Fructose-bisphosphate aldolase (FBP aldolase) (FBPA) (EC 4.1.2.13) (Fructose-1,6-bisphosphate aldolase)	LTEALPGFPIVLHGGSGIPDEQIQAAIKLGV	UID2	1	70
23.414	23.2214	22.2589	23.6175	22.6925	22.8213	22.0837	21.2829	23.3442	22.9746	23.8197	23.3067	20.2893	20.0301	19.8086	19.8252	23.035	23.8704	23.1955	21.6358	21.3119	20.9034	23.4466	20.0946	2	___1	+	Spn_Spn+Flu	0.884581	0.00190312	99.281	52.199	88.734	0.34195	146340000	43	2.11815	1.44926	2.93756	sp|P64030|EFTU_STRPN	S	43	sp|P64030|EFTU_STRPN	P64030	tufA	Elongation factor Tu (EF-Tu)	LTAAITTVLARRLPSSVNQPKDYASIDAAPE	UID8	1	123
24.3743	24.0442	23.6948	24.6503	24.6842	24.6167	23.1539	23.8617	24.2414	24.5276	25.3989	24.4136	20.343	19.1743	19.5999	19.6787	23.6403	24.9996	23.6232	23.9844	24.5317	23.9608	25.2563	25.0448	3	___1	+	Spn_Spn+Flu	0.984772	1.45324e-68	239.21	225.64	192.18	0.53089	658690000	123	1.32756	1.4854	2.10396	sp|P65536|NDK_STRPN	S	123	sp|P65536|NDK_STRPN	P65536	ndk	Nucleoside diphosphate kinase (NDK) (NDP kinase) (EC 2.7.4.6) (Nucleoside-2-P kinase)	KAAGENEIIQNVVHGSDSEESAKREIALWF_	UID9	1	138
28.3611	28.8112	27.1634	28.7227	28.207	28.5105	27.1287	27.8404	28.8414	28.4406	29.918	28.9607	23.2826	22.2146	23.7171	19.6356	27.7892	28.5066	28.36	28.8361	27.526	27.5756	28.9221	28.8607	3	___1	+	Spn_Spn+Flu	1	2.71524e-57	290.64	270.9	94.487	-0.38665	9957200000	12	1.47261	2.13994	2.26534	tr|A0A0H2UQ34|A0A0H2UQ34_STRPN	T	12	tr|A0A0H2UQ34|A0A0H2UQ34_STRPN	A0A0H2UQ34	ptsH	Phosphocarrier protein HPr	____MASKDFHVVAETGIHARPATLLVQTAS	UID80	1	567
21.5698	20.9886	21.4932	28.8777	21.4072	20.7762	21.1285	20.3091	22.792	28.0212	20.7525	22.8798	22.9792	19.7038	22.9878	19.395	27.7303	22.0143	27.6859	23.5997	27.2186	22.3406	28.9603	28.7255	2	___1			0.988712	2.71488e-41	261.6	241.04	210.6	-0.17206	3560600000	221	0.786163	-1.86212	-1.44117	sp|Q9AHD2|CPSD_STRPN	Y	221	sp|Q9AHD2|CPSD_STRPN	Q9AHD2	cpsD wze SP_0349	Tyrosine-protein kinase CpsD (EC 2.7.10.2)	NKLDISVNKYGVYGSYGNYGKK_________	UID114	1;2;3	372
20.4586	21.4863	20.7459	21.4972	21.0568	21.4835	20.5685	21.1024	20.7403	21.3557	22.7357	21.6871	19.656	18.9412	19.4295	19.058	23.6293	24.7497	20.7738	22.265	24.6233	24.444	25.9193	25.8906	3	___1			0.998703	9.26138e-14	98.85	88.283	50.81	-0.6782	238860000	404	0.817931	-1.20513	-1.48368	tr|A0A0H2UR24|A0A0H2UR24_STRPN	T	404	tr|A0A0H2UR24|A0A0H2UR24_STRPN	A0A0H2UR24	ftsA SP_1667	Cell division protein FtsA	DLSHQPISFGGMLQKTAQFVQSTPVQPAPAP	UID94	1	651
25.1354	25.2201	24.7794	25.6698	24.8627	25.1386	20.4553	20.7705	25.1933	25.7995	26.4444	25.9354	23.7215	23.7577	22.9766	21.9889	25.7159	26.2905	25.9005	26.304	27.7217	27.6405	28.6201	28.5802	3	___1			0.999965	1.274e-108	304.22	275.41	97.542	-0.20281	2476000000	157	0.723146	-1.15116	-1.35499	tr|A0A0H2UQS8|A0A0H2UQS8_STRPN	T	157	tr|A0A0H2UQS8|A0A0H2UQS8_STRPN	A0A0H2UQS8	mltG SP_1518	Endolytic murein transglycosylase (EC 4.2.2.-) (Peptidoglycan polymerization terminase)	KAEQAGPETPTPATETVDIIRDTSRRSRREG	UID87	1;2	622
20.1091	20.8006	21.6582	20.7082	21.7566	21.8191	20.1468	21.421	21.5577	20.5288	20.0623	20.8918	20.6579	21.4523	21.0232	19.9695	20.1104	23.1083	21.6637	21.6526	22.6464	21.5066	23.5748	23.3961	2	___1			0.99993	3.20048e-05	128.28	109.01	90.614	0.51564	50874000	391	1.17515	-0.775139	-1.92839	tr|A0A0H2UR32|A0A0H2UR32_STRPN	S	391	tr|A0A0H2UR32|A0A0H2UR32_STRPN	A0A0H2UR32	ftsZ SP_1666	Cell division protein FtsZ	GDWDLRRESIVRTTDSVVSPVERFEAPISQD	UID38	1	654
25.8757	22.1053	25.2525	26.1417	21.3777	25.3949	24.7955	19.5546	25.9631	26.3701	26.5978	26.1412	24.1391	24.3455	23.768	23.6371	25.1499	26.2459	25.8911	26.4577	26.0223	25.6766	26.6239	26.2876	3	___1			0.988963	3.35034e-07	117.27	92.415	67.902	0.96264	1342900000	38	0.471338	-0.722898	-0.979874	tr|A0A0H2UNZ6|A0A0H2UNZ6_STRPN	Y	38	tr|A0A0H2UNZ6|A0A0H2UNZ6_STRPN	A0A0H2UNZ6	SP_0571	Cell filamentation protein Fic-related protein	IGFGLQKVDNLVPSAYMESLAEKQSRGELTY	UID123	1	469
21.1323	24.1417	19.8919	25.5925	24.662	21.3746	21.3695	21.2884	20.2503	24.8466	21.6057	21.0934	21.5619	19.9974	20.1439	19.5651	21.547	25.8745	24.469	25.457	24.1818	20.433	25.3849	25.4859	2	___2			0.999833	1.56644e-18	198.97	171.35	198.97	0.10308	444940000	220	0.266997	-0.571048	-0.621345	sp|Q9AHD2|CPSD_STRPN	S	220	sp|Q9AHD2|CPSD_STRPN	Q9AHD2	cpsD wze SP_0349	Tyrosine-protein kinase CpsD (EC 2.7.10.2)	LNKLDISVNKYGVYGSYGNYGKK________	UID146	1;2;3	372
21.3488	23.155	22.0503	23.4638	22.6044	23.0189	22.5086	22.8392	21.5708	21.5869	23.4184	22.2148	23.6029	23.3947	23.3978	20.3584	22.5172	23.5897	21.5058	22.9949	24.7828	20.8797	24.8725	24.4187	2	___1			0.999985	3.87203e-07	102.58	84.959	102.58	0.14796	312380000	144	0.581521	-0.544583	-1.15095	sp|P66854|SSB_STRPN	T	144	sp|P66854|SSB_STRPN	P66854	ssb SP_1540	Single-stranded DNA-binding protein (SSB)	NSVPDFSRNENPFGATNPLDISDDDLPF___	UID52	1	169
25.1139	25.3815	24.4468	25.1405	24.9028	25.0982	24.0707	24.4469	24.9177	25.6583	26.3875	25.3647	23.944	24.1922	23.9113	23.3113	25.0797	26.0311	25.5393	26.0796	26.7662	26.5915	27.7868	27.473	3	___1			0.99968	4.26396e-73	240.21	218.01	97.542	-0.20281	2002100000	155	0.509858	-0.481352	-1.04111	tr|A0A0H2UQS8|A0A0H2UQS8_STRPN	T	155	tr|A0A0H2UQS8|A0A0H2UQS8_STRPN	A0A0H2UQS8	mltG SP_1518	Endolytic murein transglycosylase (EC 4.2.2.-) (Peptidoglycan polymerization terminase)	EKKAEQAGPETPTPATETVDIIRDTSRRSRR	UID86	1;2	622
21.9209	20.7301	21.4704	21.4112	22.5388	20.4156	19.9373	20.8702	22.5211	22.734	21.8791	21.1391	20.6344	21.3227	21.9142	20.7428	20.661	23.3119	21.8929	22.6828	21.9012	22.2168	22.4933	22.6902	2	___2			0.999999	1.70047e-15	174.42	145.46	125.75	0.2854	607180000	215	0.568299	-0.408036	-1.13106	sp|Q9AHD2|CPSD_STRPN	Y	215	sp|Q9AHD2|CPSD_STRPN	Q9AHD2	cpsD wze SP_0349	Tyrosine-protein kinase CpsD (EC 2.7.10.2)	FLGVVLNKLDISVNKYGVYGSYGNYGKK___	UID240	1;2;3	372
25.364	25.4077	24.4577	25.6373	24.6822	21.323	23.9514	25.0966	25.122	20.6778	25.7777	25.4443	24.7205	24.8709	23.69	24.1847	25.2431	26.0008	25.6772	20.369	25.1728	24.9204	26.3801	25.8165	2	___1			0.994464	1.45414e-05	155.95	127.53	155.95	-0.14441	876580000	136	0.213085	-0.342024	-0.514212	tr|A0A0H2UQS8|A0A0H2UQS8_STRPN	Y	136	tr|A0A0H2UQS8|A0A0H2UQS8_STRPN	A0A0H2UQS8	mltG SP_1518	Endolytic murein transglycosylase (EC 4.2.2.-) (Peptidoglycan polymerization terminase)	LEREYNETPTRVAVSYTTAEKKAEQAGPETP	UID127	1	622
20.9517	20.3895	20.5077	21.5706	20.2562	21.0739	20.8881	22.0424	21.9715	22.1088	22.1041	21.9682	21.1919	20.0957	20.1717	20.5457	22.4085	21.5559	20.9297	22.8247	22.2012	22.1321	23.176	22.527	2	___1			1	1.2258e-14	166.03	134.18	142.85	-0.24792	53284000	47	0.416646	-0.327282	-0.889921	sp|P0A483|RL29_STRPN	T	47	sp|P0A483|RL29_STRPN	P0A483	rpmC SP_0217	50S ribosomal protein L29	LFELRFQAATGQLEQTARLKEVKKQIARIKT	UID47	1	56
22.8226	20.8667	23.203	24.0292	22.4747	22.7559	21.7812	22.9366	23.5622	22.8694	23.6826	23.1104	22.3044	22.0273	21.7213	20.8206	23.4747	23.8141	23.8277	24.2554	22.2725	23.552	24.6085	24.4026	2	___1			1	9.36028e-298	502.41	467.33	365.53	-0.12885	17965000000	78	0.245998	-0.248879	-0.580393	tr|A0A0H2UNG3|A0A0H2UNG3_STRPN	T	78	tr|A0A0H2UNG3|A0A0H2UNG3_STRPN	A0A0H2UNG3	mapZ SP_0374	Mid-cell-anchored protein Z	DKFATRQYKKEEFVETQSLDDLIQEMREAVE	UID72	1	431
22.2634	21.2202	22.4499	23.0713	22.1728	22.9993	21.702	23.7366	23.7108	24.0738	22.3813	23.0477	23.5254	22.0443	21.7817	21.7063	22.1731	24.2628	23.0031	25.1391	22.6013	21.017	23.6794	24.3886	2	___3			0.999999	1.70047e-15	174.42	145.46	125.75	0.2854	607180000	215	0.191857	-0.207755	-0.470117	sp|Q9AHD2|CPSD_STRPN	Y	215	sp|Q9AHD2|CPSD_STRPN	Q9AHD2	cpsD wze SP_0349	Tyrosine-protein kinase CpsD (EC 2.7.10.2)	FLGVVLNKLDISVNKYGVYGSYGNYGKK___	UID368	1;2;3	372
26.3623	26.3505	25.2542	26.1425	25.6319	25.7056	24.5398	25.3587	25.6588	25.9071	27.2323	26.1072	23.2123	23.2188	24.5123	22.4646	26.2757	27.3209	26.9579	27.7067	27.3333	26.9509	28.5736	28.194	2	___1			1	2.13111e-31	246.25	214.41	51.612	1.2212	4257900000	356	0.123394	-0.205859	-0.319084	tr|A0A0H2UR32|A0A0H2UR32_STRPN	T	356	tr|A0A0H2UR32|A0A0H2UR32_STRPN	A0A0H2UR32	ftsZ SP_1666	Cell division protein FtsZ	PAHSHGFDRHFDMAETVELPKQNPRRLEPTQ	UID96	1	654
22.2634	21.0897	22.4499	24.3331	23.7635	24.1778	22.9781	23.7366	23.7108	24.6793	24.2381	24.1956	24.1253	22.0443	20.3997	22.4292	24.1423	25.1458	23.0031	25.1391	23.6022	22.8999	25.4013	25.1807	2	___3			1	5.59135e-53	288.6	272.96	266.17	0.0094081	20238000000	224	0.112294	-0.158084	-0.293145	sp|Q9AHD2|CPSD_STRPN	Y	224	sp|Q9AHD2|CPSD_STRPN	Q9AHD2	cpsD wze SP_0349	Tyrosine-protein kinase CpsD (EC 2.7.10.2)	DISVNKYGVYGSYGNYGKK____________	UID371	1;2;3	372
20.5643	22.408	21.2999	22.5254	21.916	21.9694	22.0633	20.1867	21.9125	22.4088	22.4807	20.304	21.6727	22.912	19.6837	21.9076	21.9435	22.4783	22.4568	22.6302	20.9756	22.0979	22.0318	21.0463	3	___1			0.862915	2.01391e-06	100.19	83.881	49.662	0.0058917	606490000	80	0.1672	-0.149775	-0.417366	tr|A0A0H2UNG3|A0A0H2UNG3_STRPN	S	80	tr|A0A0H2UNG3|A0A0H2UNG3_STRPN	A0A0H2UNG3	mapZ SP_0374	Mid-cell-anchored protein Z	FATRQYKKEEFVETQSLDDLIQEMREAVEKS	UID26	1	431
22.9791	23.0683	22.5212	23.1764	22.9872	23.1303	22.6406	23.0614	23.1623	23.541	24.4822	23.2396	22.2703	22.7349	19.9266	21.713	22.8727	23.6883	23.1913	23.8962	24.1576	24.2275	25.554	24.7739	2	___1			1	1.81312e-69	297.74	275.98	297.74	-0.74737	329800000	205	0.0683849	-0.0847363	-0.185793	tr|A0A0H2UR19|A0A0H2UR19_STRPN	S	205	tr|A0A0H2UR19|A0A0H2UR19_STRPN	A0A0H2UR19	divIVA SP_1661	Cell division protein DivIVA	PAPIEEEPIDMTRQFSQAEMAELQARIEVAD	UID36	1	647
22.2634	21.2642	21.1117	24.3331	23.1814	23.3367	22.2098	23.7366	23.7108	22.5825	21.8001	23.3296	23.8324	22.0443	19.3919	20.6952	23.7169	21.5823	23.0031	23.7828	23.6022	22.8999	24.8802	23.938	2	___3			0.988712	2.71488e-41	261.6	241.04	210.6	-0.17206	3560600000	221	0.0276179	-0.0424447	-0.0781856	sp|Q9AHD2|CPSD_STRPN	Y	221	sp|Q9AHD2|CPSD_STRPN	Q9AHD2	cpsD wze SP_0349	Tyrosine-protein kinase CpsD (EC 2.7.10.2)	NKLDISVNKYGVYGSYGNYGKK_________	UID370	1;2;3	372
26.654	21.2602	26.0102	27.4797	22.0445	21.4836	25.1221	26.75	20.2891	20.1803	26.8557	26.3048	19.9805	26.0759	22.0974	25.5395	26.8466	27.5817	20.0024	27.7976	21.9924	21.3078	23.4321	27.321	2	___1			0.83674	2.48922e-24	191.19	169.52	191.06	-0.093384	1560600000	211	0.0110319	0.0382633	0.0318003	tr|A0A0H2US80|A0A0H2US80_STRPN	T	211	tr|A0A0H2US80|A0A0H2US80_STRPN	A0A0H2US80	gap SP_2012	Glyceraldehyde-3-phosphate dehydrogenase (EC 1.2.1.-)	LRRARAGAANIVPNSTGAAKAIGLVIPELNG	UID103	1	744
27.8328	28.2583	27.9899	29.2255	28.0303	28.0736	26.7261	27.8669	28.4695	28.4092	28.54	27.7638	27.1155	27.1803	26.7374	26.6118	28.3544	29.3165	28.3918	28.9397	27.7435	27.6907	29.4055	29.0194	2	___1			1	4.63381e-109	357.15	326.97	357.15	-0.012749	21577000000	218	0.0616483	0.0566155	0.168584	sp|Q9AHD2|CPSD_STRPN	Y	218	sp|Q9AHD2|CPSD_STRPN	Q9AHD2	cpsD wze SP_0349	Tyrosine-protein kinase CpsD (EC 2.7.10.2)	VVLNKLDISVNKYGVYGSYGNYGKK______	UID113	1;2;3	372
24.046	24.2045	23.3521	24.8436	23.3054	24.0931	22.946	24.0013	24.0402	23.4794	25.0812	24.4532	23.0349	22.7619	22.0522	22.1982	24.2768	24.8875	24.7449	25.1443	24.038	23.9628	25.1866	24.808	2	___1			1	0.000214006	129.84	115.87	129.84	1.1586	479420000	246	0.0607202	0.0624733	0.166196	tr|A0A0H2UPY5|A0A0H2UPY5_STRPN	T	246	tr|A0A0H2UPY5|A0A0H2UPY5_STRPN	A0A0H2UPY5	SP_1110	Riboflavin biosynthesis protein [Includes: Riboflavin kinase (EC 2.7.1.26) (Flavokinase); FMN adenylyltransferase (EC 2.7.7.2) (FAD pyrophosphorylase) (FAD synthase)]	QRQKYRAMASVGKNVTFDGEEARFEVNIFDF	UID79	1	556
31.4448	31.5734	30.3952	31.562	30.8848	31.2398	30.0634	31.3568	31.5466	31.0418	32.3033	31.975	30.4661	30.6802	28.7711	29.4442	31.3466	31.9748	31.8035	32.2885	31.3433	31.3155	32.5967	32.2735	2	___1			1	1.65678e-46	290.61	198.08	60.49	0.091399	119710000000	7	0.0883359	0.0902507	0.235563	sp|Q97SX1|Y192_STRPN	T	7	sp|Q97SX1|Y192_STRPN	Q97SX1	SP_0192	UPF0297 protein SP_0192	_________MGFTEETVRFKLDDSNKKEISE	UID67	1;2	362
22.2634	20.6892	22.4499	23.5545	23.7635	24.1778	22.9781	20.7247	23.0086	24.0231	24.2381	24.1956	23.1928	18.8836	20.3997	21.9134	24.1423	25.1458	21.4529	24.4246	22.603	22.8999	25.4013	24.3938	2	___3			1	4.63381e-109	357.15	326.97	357.15	-0.012749	21577000000	218	0.0541449	0.101126	0.149161	sp|Q9AHD2|CPSD_STRPN	Y	218	sp|Q9AHD2|CPSD_STRPN	Q9AHD2	cpsD wze SP_0349	Tyrosine-protein kinase CpsD (EC 2.7.10.2)	VVLNKLDISVNKYGVYGSYGNYGKK______	UID369	1;2;3	372
26.8727	26.7943	26.3682	27.281	25.572	25.5601	25.0055	26.2097	27.498	23.1352	28.5384	27.2271	24.9682	24.4299	24.7234	23.1863	26.6048	27.2114	27.0002	27.388	27.7542	26.6206	27.5689	27.2731	2	___1			1	2.31676e-168	355.78	334.53	290.09	0.30985	18023000000	201	0.069025	0.111076	0.187417	tr|A0A0H2UR19|A0A0H2UR19_STRPN	T	201	tr|A0A0H2UR19|A0A0H2UR19_STRPN	A0A0H2UR19	divIVA SP_1661	Cell division protein DivIVA	GEPIPAPIEEEPIDMTRQFSQAEMAELQARI	UID93	1	647
23.1144	22.645	23.1514	24.0774	23.0227	20.5312	22.4967	21.6383	22.2407	20.7061	21.7654	22.871	20.5251	21.14	20.2771	19.8594	23.4386	23.3972	20.9865	20.6348	24.9922	21.3822	25.1168	24.3623	3	___1			0.923767	2.76075e-48	200.01	192.01	130.49	-0.20902	200120000	116	0.107192	0.179023	0.281071	sp|P67330|Y095_STRPN	T	116	sp|P67330|Y095_STRPN	P67330	SP_0095	UPF0176 protein SP_0095	LEDNDFDNDINPLETTGAYLSPKEFKEALLD	UID53	1	178
28.8679	28.9521	27.683	27.9207	28.1654	27.1775	26.6824	27.7845	28.5961	29.0858	28.8275	28.5565	24.7738	25.1849	26.2859	24.0935	28.4806	29.6487	29.0083	29.294	30.189	28.7997	30.4193	29.9427	2	___1			1	1.19779e-165	346.09	305.11	335.61	0.063282	24043000000	89	0.0990758	0.181581	0.261656	tr|A0A0H2USA3|A0A0H2USA3_STRPN	T	89	tr|A0A0H2USA3|A0A0H2USA3_STRPN	A0A0H2USA3	SP_2040	Putative jag protein	KINDLNEPVKTVSEETVDLGHVVDAIKKIEE	UID104	1	748
21.7961	22.8183	20.9698	22.6822	21.2755	21.1244	20.4251	21.0992	21.2676	22.1397	22.4503	22.118	20.6186	19.7901	20.7663	20.1961	21.7655	21.4426	20.2623	22.5988	21.9378	21.9865	23.1379	23.3948	3	___1			0.999999	1.65862e-06	125.03	102.45	125.03	-0.35029	95594000	125	0.18944	0.189071	0.465019	tr|A0A0H2UQS8|A0A0H2UQS8_STRPN	Y	125	tr|A0A0H2UQS8|A0A0H2UQS8_STRPN	A0A0H2UQS8	mltG SP_1518	Endolytic murein transglycosylase (EC 4.2.2.-) (Peptidoglycan polymerization terminase)	RPGPGPVRPKKLEREYNETPTRVAVSYTTAE	UID126	1	622
20.7546	21.4417	20.2605	21.5915	23.1815	23.2274	18.9328	20.6192	23.4246	23.7254	24.4826	23.654	20.2581	19.4821	20.2699	20.889	22.9423	21.1856	23.2975	23.6392	22.717	20.4754	24.1601	23.7065	2	___1			0.978191	0.000450506	85.554	68.922	85.554	-0.92968	151870000	155	0.104391	0.189415	0.2744	tr|A0A0H2UQ44|A0A0H2UQ44_STRPN	T	155	tr|A0A0H2UQ44|A0A0H2UQ44_STRPN	A0A0H2UQ44	nrdE SP_1179	Ribonucleoside-diphosphate reductase (EC 1.17.4.1)	IDIANEIIHQRYQPATPSFLNAGRARRGELV	UID82	1	570
25.5469	25.8479	24.8685	26.1171	26.0913	26.196	25.1412	26.1195	24.607	24.96	25.5229	24.7878	24.852	24.8853	24.3707	24.2774	25.7077	26.386	26.2961	26.8695	24.2347	24.3934	25.5953	25.2259	2	___1			1	3.52141e-44	254.71	209.57	230.97	0.09208	9008200000	387	0.320351	0.226005	0.721428	sp|P64030|EFTU_STRPN	T	387	sp|P64030|EFTU_STRPN	P64030	tuf tufA SP_1489	Elongation factor Tu (EF-Tu)	AVEQGTTFSIREGGRTVGSGMVTEIEA____	UID51	1	123
20.9503	20.8574	20.2854	23.9992	22.3451	21.3917	20.3663	21.1768	23.1993	23.2113	24.0705	23.8763	19.6943	19.3847	20.0337	18.5928	20.74	24.2194	23.3834	21.7727	23.0363	23.5392	24.1454	24.1999	3	___1			0.999975	3.92645e-26	167.73	139.83	167.73	-1.7935	225470000	207	0.130717	0.248992	0.335957	tr|A0A0H2UPH7|A0A0H2UPH7_STRPN	S	207	tr|A0A0H2UPH7|A0A0H2UPH7_STRPN	A0A0H2UPH7	SP_0877	PTS system, fructose specific IIABC components	AAEMGVGIKVETNGASGVGNQLTAEDIRKAK	UID30	1	517
24.4399	24.1893	23.7606	24.257	23.8806	23.6311	20.3968	24.1442	24.0885	24.2848	23.233	19.6792	20.187	21.8274	21.1046	22.2679	23.8585	22.593	24.5644	20.6764	24.1826	24.4475	25.3084	24.8291	2	___1			1	2.23595e-14	205.59	171.4	205.59	-0.18802	332860000	89	0.20805	0.34485	0.503857	tr|A0A0H2UNI5|A0A0H2UNI5_STRPN	Y	89	tr|A0A0H2UNI5|A0A0H2UNI5_STRPN	A0A0H2UNI5	cps4E SP_0350	Capsular polysaccharide biosynthesis protein Cps4E	SMKIDAPKNVAPRNLYNPEQWITKVGAFLRK	UID120	1	436
27.0726	27.4672	27.0728	28.4413	27.1945	27.3461	26.7599	27.7865	27.8943	27.636	28.1798	27.3427	22.8865	26.8495	26.2987	26.0902	27.7572	28.8463	27.8289	28.4708	26.77	26.9098	28.6994	28.1869	2	___2			1	4.63381e-109	357.15	326.97	357.15	-0.012749	21577000000	218	0.352733	0.383281	0.779688	sp|Q9AHD2|CPSD_STRPN	Y	218	sp|Q9AHD2|CPSD_STRPN	Q9AHD2	cpsD wze SP_0349	Tyrosine-protein kinase CpsD (EC 2.7.10.2)	VVLNKLDISVNKYGVYGSYGNYGKK______	UID241	1;2;3	372
24.4212	24.4354	23.8746	24.7963	20.7002	20.9733	23.8766	25.1121	24.9428	25.3271	26.3131	25.3186	22.6331	22.5628	21.4818	19.4959	24.593	25.5813	25.1253	21.3795	24.9842	25.1476	25.8378	25.3241	2	___1			1	4.47209e-265	462.76	409.9	432.5	-0.26712	39577000000	43	0.276032	0.495405	0.638681	tr|A0A0H2UPX4|A0A0H2UPX4_STRPN	T	43	tr|A0A0H2UPX4|A0A0H2UPX4_STRPN	A0A0H2UPX4	SP_0990	Uncharacterized protein	GEKISGPPLLDDNEETKILPTSSSRFGYANP	UID76	1;2	553
25.1078	25.4325	24.3261	25.664	23.8484	24.2086	23.2641	24.7865	25.3526	25.2865	26.3296	25.3082	22.8864	21.9322	20.8708	21.4788	24.6063	25.8203	25.3137	26.2241	25.1578	25.0161	26.3177	26.09	3	___1			1	2.40066e-28	239.38	217.52	99.021	-0.61402	3257100000	67	0.462029	0.600051	0.964822	tr|A0A0H2UNG3|A0A0H2UNG3_STRPN	T	67	tr|A0A0H2UNG3|A0A0H2UNG3_STRPN	A0A0H2UNG3	mapZ SP_0374	Mid-cell-anchored protein Z	YVKQHRDEIEADKFATRQYKKEEFVETQSLD	UID71	1	431
23.6978	21.279	20.2797	20.9252	23.4117	23.4656	21.8185	21.0862	23.2694	23.8714	21.8546	23.2939	20.584	19.9235	20.1815	20.6407	21.6951	20.9275	23.3152	21.1556	23.242	20.4746	24.2483	24.2694	3	___1			0.864623	2.42594e-12	138.66	126.93	98.035	0.65502	139470000	14	0.528879	0.63298	1.07076	tr|A0A0H2UNZ6|A0A0H2UNZ6_STRPN	Y	14	tr|A0A0H2UNZ6|A0A0H2UNZ6_STRPN	A0A0H2UNZ6	SP_0571	Cell filamentation protein Fic-related protein	__MQPTYNIDNPNLSYEAKRDLWRIGFGLQK	UID122	1	469
21.7944	22.112	20.8194	21.8006	20.0966	21.7711	21.0049	21.9701	22.0674	22.4724	22.7256	22.3683	20.3596	19.6426	19.1735	20.3236	21.5605	22.2341	21.6513	22.2002	21.2927	20.8752	22.3261	21.6316	2	___1			0.999812	2.58892e-11	157.56	147.51	87.18	-0.51825	92602000	195	1.01582	0.64432	1.73671	tr|A0A0H2URD5|A0A0H2URD5_STRPN	S	195	tr|A0A0H2URD5|A0A0H2URD5_STRPN	A0A0H2URD5	SP_1804	Putative general stress protein 24	SEGVEAVKGAANGVVSHENTRVN________	UID41	1	678
22.5711	23.0578	20.1942	23.3756	21.5547	21.106	20.496	22.8463	22.754	22.5121	21.4808	22.4415	20.0015	19.5654	20.3735	19.8481	22.2031	23.1971	21.3141	23.5361	20.6778	21.3657	21.7723	22.8019	2	___1			0.999993	2.10319e-08	137.27	104.52	137.27	0.8632	109850000	166	0.694409	0.644435	1.31482	tr|A0A0H2URD5|A0A0H2URD5_STRPN	S	166	tr|A0A0H2URD5|A0A0H2URD5_STRPN	A0A0H2URD5	SP_1804	Putative general stress protein 24	ESTGEFTSEQFEKAKSGLGSGFSTVQEKVSE	UID39	1	678
25.8756	26.2861	25.5339	27.1464	22.1793	25.8611	24.3453	25.2323	25.7049	26.0342	26.5859	25.1685	23.0014	23.0221	23.0765	22.7674	24.9897	26.7763	25.1501	26.4288	24.8102	24.5576	26.7786	26.3398	2	___1			1	5.59135e-53	288.6	272.96	266.17	0.0094081	20238000000	224	0.6069	0.687922	1.1887	sp|Q9AHD2|CPSD_STRPN	Y	224	sp|Q9AHD2|CPSD_STRPN	Q9AHD2	cpsD wze SP_0349	Tyrosine-protein kinase CpsD (EC 2.7.10.2)	DISVNKYGVYGSYGNYGKK____________	UID115	1;2;3	372
20.9552	23.5578	23.0083	24.1451	19.621	23.3492	21.0893	23.6847	23.7049	19.8001	23.9356	20.802	20.0627	19.8686	20.1973	21.8932	20.546	24.2651	23.6529	22.0023	20.9708	20.8285	23.8138	20.8764	2	___1			0.999776	3.39511e-14	162.52	120.92	162.52	-1.3293	148310000	170	0.538655	0.722979	1.08586	tr|A0A0H2URD5|A0A0H2URD5_STRPN	S	170	tr|A0A0H2URD5|A0A0H2URD5_STRPN	A0A0H2URD5	SP_1804	Putative general stress protein 24	EFTSEQFEKAKSGLGSGFSTVQEKVSEGVEA	UID40	1	678
23.6604	24.1069	21.2264	24.4176	23.6855	20.4408	23.1587	24.3251	24.4531	20.6875	20.9006	24.4203	20.2605	19.9405	19.413	20.678	24.4216	25.0117	25.1025	20.6424	20.9317	23.184	24.2689	22.6029	2	___1			0.993751	2.65546e-05	163.91	149.25	163.91	0.24554	331400000	30	0.466039	0.7521	0.971318	tr|A0A0H2UQE9|A0A0H2UQE9_STRPN	S	30	tr|A0A0H2UQE9|A0A0H2UQE9_STRPN	A0A0H2UQE9	SP_1339	Uncharacterized protein	VDETDEVDGMRFSTFSTNRCGNWSAFSWENC	UID32	1;2	593
24.6053	24.7598	23.3813	25.0215	23.5295	24.122	23.048	24.0931	24.3114	23.8678	24.6454	23.9175	21.1932	20.7578	19.5678	19.8374	24.3217	25.4353	24.9598	25.6676	24.1067	23.777	25.1734	24.6904	2	___1			1	6.17775e-09	196.95	135.98	43.083	-1.6298	517420000	24	0.616544	0.817877	1.2029	tr|A0A0H2UQH2|A0A0H2UQH2_STRPN	Y	24	tr|A0A0H2UQH2|A0A0H2UQH2_STRPN	A0A0H2UQH2	SP_1368	Psr protein	HHEQLRYDYLLKNIHYLNEREKNEFAYLQEK	UID124	1	598
27.0726	27.4672	27.0728	28.4413	27.1945	27.3461	26.7599	27.7865	27.8943	27.636	28.1798	27.3427	22.8865	26.8495	26.2987	26.0902	27.7572	23.3119	27.8289	28.4708	26.77	26.9098	28.6994	28.1869	2	___2			1	5.59135e-53	288.6	272.96	266.17	0.0094081	20238000000	224	0.841671	0.844484	1.51508	sp|Q9AHD2|CPSD_STRPN	Y	224	sp|Q9AHD2|CPSD_STRPN	Q9AHD2	cpsD wze SP_0349	Tyrosine-protein kinase CpsD (EC 2.7.10.2)	DISVNKYGVYGSYGNYGKK____________	UID243	1;2;3	372
29.4065	29.7313	28.7275	30.142	28.856	29.1457	28.3962	29.5022	30.1688	29.9038	30.5798	29.9705	26.4327	26.603	25.4855	25.4172	29.6036	30.5047	30.0544	30.8483	29.2669	29.1061	30.4299	30.1138	2	___1			1	1.81292e-58	298.51	264.96	294.41	-0.044954	25279000000	67	0.773276	0.88869	1.42375	tr|A0A0H2UPX4|A0A0H2UPX4_STRPN	T	67	tr|A0A0H2UPX4|A0A0H2UPX4_STRPN	A0A0H2UPX4	SP_0990	Uncharacterized protein	RFGYANPKDHGFSQETLKIQVEPSIHKSRRI	UID75	1	553
20.7885	21.0882	24.1868	21.6339	22.7985	20.713	23.2317	24.5573	24.6362	21.1009	25.0498	24.0154	21.3397	22.6054	20.2756	21.5261	24.5693	19.8293	21.4462	21.0479	21.509	23.8723	22.3888	22.1157	2	___2			0.988712	2.71488e-41	261.6	241.04	210.6	-0.17206	3560600000	221	0.839687	0.939569	1.51247	sp|Q9AHD2|CPSD_STRPN	Y	221	sp|Q9AHD2|CPSD_STRPN	Q9AHD2	cpsD wze SP_0349	Tyrosine-protein kinase CpsD (EC 2.7.10.2)	NKLDISVNKYGVYGSYGNYGKK_________	UID242	1;2;3	372
23.5739	23.9373	23.2975	24.1012	23.4205	23.8679	22.1587	23.1836	23.3627	23.1238	24.53	23.3828	19.2958	20.3451	21.5925	20.6326	23.1337	23.9242	23.9649	24.304	23.0903	22.5596	23.6261	23.6533	2	___1			0.998965	2.5446e-44	223.76	207.23	209.66	-0.3626	505880000	55	1.18848	0.984813	1.94402	tr|A0A0H2UPH7|A0A0H2UPH7_STRPN	T	55	tr|A0A0H2UPH7|A0A0H2UPH7_STRPN	A0A0H2UPH7	SP_0877	PTS system, fructose specific IIABC components	DFETFKEGILAREALTSTGLGDGIAMPHSKN	UID74	1	517
28.8162	28.9703	27.7665	21.8814	28.2323	28.6616	27.2747	28.1015	28.4317	28.9462	29.6564	28.6755	20.1651	24.282	26.477	23.3333	28.1852	29.1497	22.4356	29.3568	29.1138	29.0502	30.4095	30.2107	2	___1			1	2.39607e-90	329.1	271	215.04	-0.025826	12838000000	293	0.458313	1.10378	0.958786	sp|Q97PA9|STKP_STRPN	T	293	sp|Q97PA9|STKP_STRPN	Q97PA9	stkP SP_1732	Serine/threonine-protein kinase StkP (Ser/Thr-protein kinase StkP) (EC 2.7.11.1) (Eukaryotic-type Ser/Thr protein kinase) (ESTPK)	RNESKLIFDETSKADTKTLPKVSQSTLTSIP	UID58	1;2	234
23.9419	23.7808	23.7695	24.2581	24.3966	24.0338	21.631	22.3313	22.4516	20.4923	26.385	25.1843	21.2977	20.1005	20.4345	20.9767	23.2276	23.21	22.0608	21.0394	24.4243	22.0731	25.4516	24.8356	3	___1			0.993468	3.93297e-55	206.41	197.11	206.41	-0.25702	1027000000	79	0.928814	1.12702	1.62777	sp|Q97SI9|GPSB_STRPN	T	79	sp|Q97SI9|GPSB_STRPN	Q97SI9	gpsB SP_0372	Cell cycle protein GpsB (Guiding PBP1-shuttling protein)	PKPSPVQAEPLEAAITSSMTNFDILKRLNRL	UID64	1	340
20.7892	25.3935	23.9639	24.928	24.7339	21.623	22.9881	24.1919	20.0516	24.824	22.0128	20.8654	19.8379	21.3504	24.1053	20.5876	24.3987	25.3955	20.8171	20.9547	20.4749	20.7775	22.2014	21.4976	2	___1			0.999997	2.36839e-63	289.77	241.11	94.461	0.43486	401040000	295	0.86918	1.16389	1.55107	sp|Q97PA9|STKP_STRPN	T	295	sp|Q97PA9|STKP_STRPN	Q97PA9	stkP SP_1732	Serine/threonine-protein kinase StkP (Ser/Thr-protein kinase StkP) (EC 2.7.11.1) (Eukaryotic-type Ser/Thr protein kinase) (ESTPK)	ESKLIFDETSKADTKTLPKVSQSTLTSIPKV	UID59	1;2	234
25.8277	25.6935	25.2247	25.8412	26.3089	25.8241	25.103	26.099	25.5134	25.7107	25.8642	25.5399	20.9569	19.5444	19.2917	24.0821	25.7722	26.6791	26.3124	26.5634	26.0621	25.5379	26.6854	26.172	2	___1			1	5.5365e-53	260.29	245.3	260.29	-0.5987	1343600000	144	0.828289	1.24092	1.49742	sp|P0A3Y3|GPMA_STRPN	S	144	sp|P0A3Y3|GPMA_STRPN	P0A3Y3	gpmA SP_1655	2,3-bisphosphoglycerate-dependent phosphoglycerate mutase (BPG-dependent PGAM) (PGAM) (Phosphoglyceromutase) (dPGM) (EC 5.4.2.11)	EHSAHTDRRYASLDDSVIPDAENLKVTLERA	UID1	1	51
25.6411	25.7444	24.6143	25.4701	25.4226	25.715	25.249	25.7998	26.0909	26.465	27.2923	26.3167	23.8701	20.7286	19.5643	19.1954	25.3624	26.2116	25.725	26.3912	25.7754	25.8232	26.6513	26.4191	2	___1			1	2.35463e-28	253.97	221.93	253.97	0.39177	1382700000	20	1.07232	1.50865	1.80575	tr|A0A0H2UQ34|A0A0H2UQ34_STRPN	T	20	tr|A0A0H2UQ34|A0A0H2UQ34_STRPN	A0A0H2UQ34	ptsH SP_1177	Phosphocarrier protein HPr	DFHVVAETGIHARPATLLVQTASKFASDITL	UID81	1	567
30.0744	30.5654	29.4389	30.517	29.7143	30.0652	29.0949	29.8794	20.6203	30.363	31.3026	30.3693	29.7215	29.7037	20.7272	28.8508	20.049	30.8189	30.5911	31.0211	20.273	22.6237	23.7087	31.2646	2	___1			0.998701	6.02876e-10	171.2	121.11	164.68	0.21706	25257000000	303	1.00825	2.72094	1.72736	sp|Q97PA9|STKP_STRPN	T	303	sp|Q97PA9|STKP_STRPN	Q97PA9	stkP SP_1732	Serine/threonine-protein kinase StkP (Ser/Thr-protein kinase StkP) (EC 2.7.11.1) (Eukaryotic-type Ser/Thr protein kinase) (ESTPK)	TSKADTKTLPKVSQSTLTSIPKVQAQTEHKS	UID62	1;2	234
