# Supplementary material for: A multiomics analysis of direct interkingdom dynamics between influenza A virus and Streptococcus pneumoniae uncovers host-independent changes to bacterial virulence fitness
Source: PLoS Pathog. 2022 Dec 21;18(12):e1011020. doi: 10.1371/journal.ppat.1011020 (PMC9815659; doi:10.1371/journal.ppat.1011020)
Supplement: S5 Data — (XLSX) [file ppat.1011020.s020.xlsx]

## Sheet: CM Spn vs Spn+IAV
Accession	Description	# PSMs	# Peptides	# Unique Peptides	# Protein Unique Peptides	Coverage [%]	calc. pI	MW [kDa]	Contaminant	# Peptides (by Search Engine): A3 Sequest HT	# Peptides (by Search Engine): B3 Sequest HT	# Peptides (by Search Engine): C3 Sequest HT	# Peptides (by Search Engine): E3 Sequest HT	# Peptides (by Search Engine): F3 Sequest HT	# Peptides (by Search Engine): G3 Sequest HT	# Peptides (by Search Engine): H3 Sequest HT	# Peptides (by Search Engine): J3 Sequest HT	# PSMs (by Search Engine): A3 Sequest HT	# PSMs (by Search Engine): B3 Sequest HT	# PSMs (by Search Engine): C3 Sequest HT	# PSMs (by Search Engine): E3 Sequest HT	# PSMs (by Search Engine): F3 Sequest HT	# PSMs (by Search Engine): G3 Sequest HT	# PSMs (by Search Engine): H3 Sequest HT	# PSMs (by Search Engine): J3 Sequest HT
Q97QS2	Enolase OS=Streptococcus pneumoniae serotype 4 (strain ATCC BAA-334 / TIGR4) OX=170187 GN=eno PE=1 SV=1	692	17	17	17	65	4.81	47.1	FALSE		1	2	3	5	5	5	5		1	2	6	60	72	52	53
A0A0H2US80	Glyceraldehyde-3-phosphate dehydrogenase OS=Streptococcus pneumoniae serotype 4 (strain ATCC BAA-334 / TIGR4) OX=170187 GN=gap PE=1 SV=1	296	16	16	16	70	5.47	35.8	FALSE				1	2	2	2	1				1	10	9	10	7
P64030	Elongation factor Tu OS=Streptococcus pneumoniae serotype 4 (strain ATCC BAA-334 / TIGR4) OX=170187 GN=tuf PE=3 SV=1	269	16	16	16	67	4.97	43.9	FALSE				2			1					2			3
Q97SV1	50S ribosomal protein L5 OS=Streptococcus pneumoniae serotype 4 (strain ATCC BAA-334 / TIGR4) OX=170187 GN=rplE PE=3 SV=1	119	5	5	5	43	9.06	19.8	FALSE					1	1	1	1					13	21	27	20
P64022	Elongation factor G OS=Streptococcus pneumoniae serotype 4 (strain ATCC BAA-334 / TIGR4) OX=170187 GN=fusA PE=3 SV=1	88	13	13	13	37	4.96	76.8	FALSE					1	1	1	2					2	2	1	5
A0A0H2UNG6	6-phosphogluconate dehydrogenase, decarboxylating OS=Streptococcus pneumoniae serotype 4 (strain ATCC BAA-334 / TIGR4) OX=170187 GN=gnd PE=3 SV=1	53	6	6	6	22	5.06	52.5	FALSE				1								1
P0A3M9	L-lactate dehydrogenase OS=Streptococcus pneumoniae serotype 4 (strain ATCC BAA-334 / TIGR4) OX=170187 GN=ldh PE=3 SV=2	49	6	6	6	25	5.22	35.3	FALSE							1								1
P95829	Chaperone protein DnaK OS=Streptococcus pneumoniae serotype 4 (strain ATCC BAA-334 / TIGR4) OX=170187 GN=dnaK PE=3 SV=2	44	5	4	4	16	4.77	64.8	FALSE					2	2	2	2					5	11	8	9
P66581	30S ribosomal protein S5 OS=Streptococcus pneumoniae serotype 4 (strain ATCC BAA-334 / TIGR4) OX=170187 GN=rpsE PE=3 SV=1	38	5	5	5	40	9.52	17	FALSE				1								1
Q97SG9	Trigger factor OS=Streptococcus pneumoniae serotype 4 (strain ATCC BAA-334 / TIGR4) OX=170187 GN=tig PE=3 SV=1	38	4	4	4	16	4.5	47.2	FALSE				1								1
A0A0H2UPZ3	DNA-binding protein HU OS=Streptococcus pneumoniae serotype 4 (strain ATCC BAA-334 / TIGR4) OX=170187 GN=hup PE=3 SV=1	38	2	2	2	37	9.48	9.6	FALSE					1	1							10	2
P66112	50S ribosomal protein L20 OS=Streptococcus pneumoniae serotype 4 (strain ATCC BAA-334 / TIGR4) OX=170187 GN=rplT PE=3 SV=1	37	1	1	1	18	10.83	13.7	FALSE				1								1
Q97SU6	50S ribosomal protein L18 OS=Streptococcus pneumoniae serotype 4 (strain ATCC BAA-334 / TIGR4) OX=170187 GN=rplR PE=3 SV=1	33	2	2	2	25	10.4	12.9	FALSE				1			1					1			1
A0A0H2URA9	Thioredoxin OS=Streptococcus pneumoniae serotype 4 (strain ATCC BAA-334 / TIGR4) OX=170187 GN=trx PE=3 SV=1	22	2	2	2	31	4.88	11.4	FALSE							1								3
P0A4G2	Manganese ABC transporter substrate-binding lipoprotein OS=Streptococcus pneumoniae serotype 4 (strain ATCC BAA-334 / TIGR4) OX=170187 GN=psaA PE=1 SV=1	20	2	2	2	11	5.43	34.6	FALSE					1	1	1	1					4	4	9	1
P0A3B7	Elongation factor Ts OS=Streptococcus pneumoniae serotype 4 (strain ATCC BAA-334 / TIGR4) OX=170187 GN=tsf PE=1 SV=2	20	4	4	4	22	4.93	37.3	FALSE							1	1							1	1
A0A0H2UNF0	50S ribosomal protein L13 OS=Streptococcus pneumoniae serotype 4 (strain ATCC BAA-334 / TIGR4) OX=170187 GN=rplM PE=3 SV=1	20	2	2	2	24	9.95	16.1	FALSE					1								1
P66050	50S ribosomal protein L10 OS=Streptococcus pneumoniae serotype 4 (strain ATCC BAA-334 / TIGR4) OX=170187 GN=rplJ PE=3 SV=2	17	2	2	2	31	5.12	17.5	FALSE				1								1
Q97PT6	ATP synthase subunit beta OS=Streptococcus pneumoniae serotype 4 (strain ATCC BAA-334 / TIGR4) OX=170187 GN=atpD PE=3 SV=1	17	3	2	2	10	4.94	50.9	FALSE		1		1	1	1		1		1		3	1	3		4
P66942	Triosephosphate isomerase OS=Streptococcus pneumoniae serotype 4 (strain ATCC BAA-334 / TIGR4) OX=170187 GN=tpiA PE=3 SV=1	15	2	2	2	20	4.84	26.5	FALSE							1								2
A0A0H2UPF3	Lipoprotein OS=Streptococcus pneumoniae serotype 4 (strain ATCC BAA-334 / TIGR4) OX=170187 GN=SP_0845 PE=4 SV=1	12	2	2	2	6	5.52	36.7	FALSE					1			1					1			1
A0A0H2UMY9	LysM domain protein OS=Streptococcus pneumoniae serotype 4 (strain ATCC BAA-334 / TIGR4) OX=170187 GN=SP_0107 PE=4 SV=1	11	1	1	1	6	4.7	20.9	FALSE	1	1	1	1	1	1	1	1	1	1	1	1	1	1	2	2
A0A0H2UP36	Uncharacterized protein OS=Streptococcus pneumoniae serotype 4 (strain ATCC BAA-334 / TIGR4) OX=170187 GN=SP_0670 PE=4 SV=1	6	1	1	1	38	10.51	6	FALSE							1								2
Q97SN4	30S ribosomal protein S9 OS=Streptococcus pneumoniae serotype 4 (strain ATCC BAA-334 / TIGR4) OX=170187 GN=rpsI PE=3 SV=1	6	2	2	2	17	10.86	14.2	FALSE						1								1
A0A0H2UQ97	Amino acid ABC transporter, ATP-binding protein OS=Streptococcus pneumoniae serotype 4 (strain ATCC BAA-334 / TIGR4) OX=170187 GN=SP_1242 PE=4 SV=1	5	1	1	1	13	5.1	27.3	FALSE					1			1					1			1
A0A0H2UNW9	Conserved domain protein OS=Streptococcus pneumoniae serotype 4 (strain ATCC BAA-334 / TIGR4) OX=170187 GN=SP_0570 PE=4 SV=1	4	1	1	1	6	6.13	61.8	FALSE					1	1		1					1	1		2
P64297	GMP synthase [glutamine-hydrolyzing] OS=Streptococcus pneumoniae serotype 4 (strain ATCC BAA-334 / TIGR4) OX=170187 GN=guaA PE=3 SV=1	2	2	2	2	6	5.08	57.4	FALSE							1								1
Q97SU1	Adenylate kinase OS=Streptococcus pneumoniae serotype 4 (strain ATCC BAA-334 / TIGR4) OX=170187 GN=adk PE=1 SV=1	2	1	1	1	6	5.1	23.7	FALSE					1								2
Q97NQ7	DNA-directed RNA polymerase subunit beta OS=Streptococcus pneumoniae serotype 4 (strain ATCC BAA-334 / TIGR4) OX=170187 GN=rpoB PE=3 SV=1	1	1	1	1	2	5.14	134.3	FALSE							1								1
O05703	Zinc-binding lipoprotein AdcA OS=Streptococcus pneumoniae serotype 4 (strain ATCC BAA-334 / TIGR4) OX=170187 GN=adcA PE=3 SV=4	1	1	1	1	2	5.21	56.2	FALSE						1								1
