# Supplementary material for: A multiomics analysis of direct interkingdom dynamics between influenza A virus and Streptococcus pneumoniae uncovers host-independent changes to bacterial virulence fitness
Source: PLoS Pathog. 2022 Dec 21;18(12):e1011020. doi: 10.1371/journal.ppat.1011020 (PMC9815659; doi:10.1371/journal.ppat.1011020)
Supplement: S6 Data — (XLSX) [file ppat.1011020.s021.xlsx]

## Sheet: Sheet1
Spn+Flu_2	Spn+Flu_A549_1	Spn+Flu_A549_2	Spn+Flu_1	Spn+Flu_A549_3	Spn+Flu_3	Spn_3	Spn_2	Spn_1	C: Cluster	N: Peptides	N: Razor + unique peptides	N: Unique peptides	N: Sequence coverage [%]	N: Unique + razor sequence coverage [%]	N: Unique sequence coverage [%]	N: Mol. weight [kDa]	N: Q-value	N: Score	N: Intensity	N: MS/MS count	N: -Log ANOVA p value	N: ANOVA q-value	T: Protein IDs	T: Majority protein IDs	T: Protein names	T: Gene Names	T: id
24.3556	23.9863	21.7592	23.6808	25.1822	24.7838	22.6565	25.0667	28.5244	Cluster -363	5	5	5	76.6	76.6	76.6	9.2882	0	190.65	2544700000	128	0.239216	0.369198	Q97T34	Q97T34		SP_0122	2390
23.0593	23.1284	23.5946	25.9457	26.0598	26.1234	26.3451	27.2175	26.5842	Cluster -363	5	5	5	35.6	35.6	35.6	23.319	0	77.077	2788400000	57	0.791608	0.0842722	A0A0H2URM7	A0A0H2URM7		SP_1925	543
24.9727	22.7996	24.0564	25.1599	26.2046	26.0497	27.0217	26.2158	25.7655	Cluster -363	9	9	9	56.2	56.2	56.2	30.135	0	121.2	2556900000	74	0.762773	0.0905056	P65508	P65508		nadE	1669
24.6413	25.8431	25.1989	26.2617	25.7743	26.5008	26.7887	26.519	25.5974	Cluster -363	3	3	3	22.1	22.1	22.1	23.437	0	39.518	2525200000	57	0.292171	0.315235	O07344	O07344		lepB	723
24.5585	26.1917	24.0389	25.5401	26.3754	26.9235	26.0885	26.077	25.6981	Cluster -363	8	8	8	24.6	24.6	24.6	44.435	0	91.414	2101500000	96	0.0554076	0.719795	A0A0H2UR69	A0A0H2UR69		mvaS	491
25.2986	25.4583	25.7452	24.8448	24.9127	25.1312	25.7725	26.7234	24.4715	Cluster -363	7	7	7	25.8	25.8	25.8	43.283	0	52.604	1899600000	67	0.191363	0.432473	A0A0H2UQZ2	A0A0H2UQZ2		SP_1505	455
25.2816	24.5531	25.1169	25.3405	24.7643	25.9847	26.0321	26.0662	24.8964	Cluster -363	3	3	3	13.9	13.9	13.9	31.81	0	53.744	1779000000	49	0.862291	0.0714106	P60934	P60934		uppP	1540
25.9708	25.2889	25.2929	24.3639	25.6023	25.9453	26.0932	26.5669	25.9754	Cluster -363	6	6	6	36.6	36.6	36.6	28.279	0	88.043	2025700000	42	0.65819	0.115618	A0A0H2UP92	A0A0H2UP92		livG	197
24.679	25.2291	24.9453	24.5807	25.7215	25.7111	26.7754	26.0095	25.3576	Cluster -363	6	6	6	28.4	28.4	28.4	25.745	0	50.695	2141800000	32	0.797752	0.0832229	A0A0H2UP95	A0A0H2UP95		livF	199
24.6399	25.0078	24.0901	25.2144	25.2869	25.2757	25.5169	26.556	25.1952	Cluster -363	7	7	7	34.7	34.7	34.7	27.776	0	65.156	1924000000	63	0.715112	0.100395	A0A0H2UP37	A0A0H2UP37		SP_0675	178
22.2285	25.7098	22.9806	25.4232	25.5482	25.7314	26.1216	26.2679	25.887	Cluster -363	10	10	10	44.7	44.7	44.7	33.987	0	50.463	2126600000	69	0.410734	0.223263	Q97PA6	Q97PA6		fmt	2226
22.3812	25.81	25.5699	27.2283	26.3159	25.9931	25.9833	26.4468	26.1986	Cluster -363	10	10	10	35.7	35.7	35.7	38.717	0	56.791	1758600000	50	0.150369	0.501668	P0CB57	P0CB57		ddl	1072
23.0427	25.2737	25.3931	26.3588	25.712	25.6489	26.9204	26.6058	26.3709	Cluster -363	14	14	14	48.9	48.9	48.9	45.765	0	140.33	2567400000	121	0.65897	0.115624	Q9S400	Q9S400		aroA	2582
22.8496	26.4605	26.215	26.0476	26.0936	25.9556	27.2271	26.6576	26.5695	Cluster -363	11	11	11	43.7	43.7	43.7	46.536	0	118.4	3605500000	86	0.759999	0.0909239	A0A0H2UQG0	A0A0H2UQG0		SP_1356	379
23.0127	25.6422	26.2832	25.6139	25.7074	25.2159	26.2584	26.2405	26.3272	Cluster -363	10	10	10	39.3	39.3	39.3	34.892	0	124.63	2357900000	105	0.95418	0.0577917	A0A0H2USJ2	A0A0H2USJ2		SP_2189	632
24.1077	25.938	25.9487	25.7596	25.2204	25.291	25.9013	25.6173	26.3385	Cluster -363	7	7	7	64.7	64.7	64.7	16.565	0	56.847	2168300000	161	0.634485	0.123809	A0A0H2US68	A0A0H2US68		SP_1996	612
26.6815	23.7145	26.3838	25.5303	25.7486	25.9769	26.4632	25.4349	25.9963	Cluster -363	7	7	7	42.2	42.2	42.2	25.719	0	37.873	2055200000	76	0.251578	0.355252	P63588	P63588		aroD	1642
26.0999	24.2166	26.3741	25.2443	26.267	26.9954	25.9098	25.5845	26.5808	Cluster -363	7	7	7	31.7	31.7	31.7	24.806	0	49.193	2144900000	88	0.104085	0.594257	Q97RI7	Q97RI7		rpiA	2322
26.8035	25.484	25.317	26.3452	24.9665	24.9712	26.9718	26.83	25.8226	Cluster -363	9	9	9	23.9	23.9	23.9	68.655	0	153.73	3284300000	130	0.848768	0.0732242	A0A0H2URC2	A0A0H2URC2		SP_1780	508
27.2642	25.2061	25.8198	25.9755	25.7593	25.3133	26.1148	26.3374	25.7233	Cluster -363	10	10	10	44.5	44.5	44.5	32.237	0	46.383	2209000000	109	0.282072	0.323305	Q97NN5	Q97NN5		rsmA	2209
27.3892	25.4958	25.6137	26.3229	26.5184	25.9185	26.1066	26.34	25.7597	Cluster -363	12	12	12	32.9	32.9	32.9	58.485	0	51.961	2215100000	85	0.40352	0.227909	Q97SE4	Q97SE4		prfC	2355
26.6164	25.1285	25.4775	25.9105	25.6928	25.7774	25.7406	25.5957	24.7715	Cluster -363	4	4	4	16.7	16.7	16.7	34.903	0	43.367	1717300000	67	0.825928	0.0784449	P0A3C5	P0A3C5		fabH	1029
25.5396	26.0695	26.0907	25.9638	25.8922	25.7516	26.3196	26.345	28.2356	Cluster -363	3	3	3	29.5	29.5	29.5	22.736	0	120.03	3237800000	80	0.882042	0.06899	P66717	P66717		rpoE	1701
24.8314	25.5332	27.1838	26.2926	25.8788	26.447	27.1622	26.5871	27.1653	Cluster -363	8	8	8	47.6	47.6	47.6	31.201	0	134.13	3993500000	166	0.602571	0.134608	Q97Q31	Q97Q31		pstS1	2256
25.383	25.6029	26.6308	26.4565	25.1454	26.5157	26.6984	27.4568	27.0205	Cluster -363	18	18	18	43.5	43.5	43.5	56.662	0	148.56	4002400000	127	0.995263	0.0512751	A0A0H2UPJ1	A0A0H2UPJ1		SP_0886	246
25.6344	25.5053	26.1274	25.7759	26.5096	25.8157	25.6564	26.1204	26.5093	Cluster -363	14	14	14	44.8	44.8	44.8	39.34	0	113.89	2219500000	86	0.286433	0.319961	A0A0H2UN49	A0A0H2UN49		SP_0187	50
24.7645	26.2293	26.3536	25.634	26.0971	25.7167	25.4817	24.5946	25.9187	Cluster -363	8	8	8	53.8	53.8	53.8	24.597	0	27.687	2058500000	60	0.917652	0.0629754	Q97PK6	Q97PK6		cmk	2231
25.2009	26.0922	25.9549	25.6671	25.9437	26.0554	25.771	25.1189	25.9724	Cluster -363	10	10	10	36.5	36.5	36.5	41.359	0	55.186	1736900000	80	0.386318	0.237818	Q2MGI2	Q2MGI2		prfB	1946
25.9163	25.0271	25.8099	25.7296	26.3328	26.0578	25.5093	24.7678	25.5526	Cluster -363	7	7	7	25.8	25.8	25.8	41.49	0	78.637	1320400000	83	0.506737	0.16786	Q97QS7	Q97QS7		glgC	2285
25.6867	26.5285	25.0054	25.8517	25.5944	26.4497	25.4072	25.767	24.9143	Cluster -363	4	4	4	13.2	13.2	13.2	57.427	0	53.859	1149600000	61	0.364522	0.256639	P0A398	P0A398		dltA	1026
26.2351	26.4185	25.6268	25.0182	25.0562	26.0627	25.5765	25.7404	25.8208	Cluster -363	3	3	3	23.9	23.9	23.9	24.129	0	41.484	1424100000	43	0.00623292	0.950177	A0A0H2UPE2	A0A0H2UPE2		SP_0754	216
25.5863	26.8352	26.9178	26.7984	26.806	26.7484	25.7392	26.2867	25.8298	Cluster -363	12	12	12	52.5	52.5	52.5	34.01	0	83.897	2860000000	149	0.959708	0.056785	P0A3C3	P0A3C3		era	1028
24.2463	26.9388	27.0895	26.603	26.7792	26.8272	26.2206	26.2645	26.6283	Cluster -363	14	14	14	41.8	41.8	41.8	48.48	0	91.123	3424600000	126	0.425745	0.213825	Q97RU8	Q97RU8		murD	2335
25.9943	26.4216	26.0141	26.3234	25.9022	26.2653	26.9577	25.8353	26.2082	Cluster -363	8	8	8	40.7	40.7	40.7	29.48	0	40.92	2967400000	74	0.108338	0.584798	A0A0H2UQV0	A0A0H2UQV0		SP_1550	436
25.6223	26.9343	25.5945	27.002	26.4798	26.6937	26.4008	25.568	25.8559	Cluster -363	7	7	7	37.1	37.1	37.1	32.671	0	40.695	2122300000	60	0.212716	0.402505	A0A0H2UR40	A0A0H2UR40		SP_1674	478
26.8952	26.355	26.045	26.0867	26.1617	26.0862	26.5571	26.2874	26.4685	Cluster -363	13	13	13	48.2	48.2	48.2	40.639	0	97.788	2646900000	91	0.223551	0.388709	Q97R20;Q9UGC7	Q97R20		prfA	2298
26.4874	26.6527	26.3136	26.2445	26.0359	26.2563	25.5164	26.7789	25.9225	Cluster -363	4	4	4	23.7	23.7	23.7	19.854	0	20.497	1451100000	78	0.155573	0.492811	A0A0H2URP5	A0A0H2URP5		SP_1879	551
26.0671	25.9455	26.0592	26.443	26.1328	26.1606	25.7659	26.6169	25.9557	Cluster -363	13	13	13	49.3	49.3	49.3	33.766	0	140.95	2691800000	105	0.121694	0.552678	Q97PN7	Q97PN7		SP_1566	2233
25.4837	26.1653	25.7824	26.2822	26.679	26.4696	25.8553	26.6538	26.3019	Cluster -363	8	8	8	26.6	26.6	26.6	40.329	0	248.19	2576400000	83	0.057604	0.713175	A0A0H2UMX9	A0A0H2UMX9		SP_0097	24
26.165	26.3409	25.508	26.4834	26.5777	26.6182	26.5048	26.5572	25.2449	Cluster -363	6	6	6	25.7	25.7	25.7	32.1	0	61.676	1789100000	79	0.12286	0.550619	A0A0H2UQI0	A0A0H2UQI0		licD2	388
25.2315	26.4005	25.6686	25.1606	26.6417	26.3451	26.8532	26.9143	26.2808	Cluster -363	5	5	5	26.4	26.4	26.4	30.55	0	65.728	3618200000	85	0.983588	0.0528354	A0A0H2US74	A0A0H2US74		SP_2223	616
24.9652	25.8219	26.496	27.1691	25.9277	26.7503	25.3431	25.4527	23.7129	Cluster -363	19	19	19	29	29	29	85.979	0	66.77	1745000000	100	0.736462	0.0963443	A0A0H2UPX1	A0A0H2UPX1		pcrA	308
24.4231	25.4443	25.6207	26.5317	26.2534	25.8541	26.322	26.3458	24.4896	Cluster -363	12	12	12	19.1	19.1	19.1	86.576	0	46.771	2006300000	64	0.0118503	0.90822	A0A0H2UPY6	A0A0H2UPY6		SP_1118	316
26.4322	24.9781	22.4009	26.1137	25.6929	26.0038	26.1684	26.8287	25.4652	Cluster -363	11	11	11	24.8	24.8	24.8	65.658	0	48.794	2269600000	76	0.859502	0.0714745	A0A0H2US37;A0A0H2URM4	A0A0H2US37		SP_2073	599
25.6384	24.3456	22.7936	25.8938	25.8509	25.2421	25.8321	24.4615	25.5903	Cluster -363	7	7	7	67.1	67.1	67.1	16.197	0	55.619	1181500000	53	0.473123	0.184444	A0A0H2UQB4	A0A0H2UQB4		argR	364
24.6679	24.7522	22.1925	25.2106	24.8821	25.0701	23.8459	23.6267	23.9166	Cluster -363	3	3	3	26.1	26.1	26.1	18.057	0	17.545	640160000	25	0.547869	0.150651	P0A3T4	P0A3T4		dpnD	1039
25.0995	24.1202	21.44	25.3528	25.6852	26.0828	24.3317	24.1893	24.2651	Cluster -363	5	5	5	33.1	33.1	33.1	20.514	0	10.663	635310000	21	0.533587	0.156529	A0A0H2UPW5	A0A0H2UPW5		SP_0989	304
27.5709	26.0436	25.6827	25.9083	24.2402	26.1279	25.2007	24.9162	25.326	Cluster -363	7	7	7	21.5	21.5	21.5	45.024	0	68.343	1280400000	100	0.882468	0.069	Q97QW6	Q97QW6		murA2	2291
25.6579	25.2861	25.2674	25.8958	22.489	25.3123	25.5485	24.7007	25.3498	Cluster -363	3	3	3	48.1	48.1	48.1	12.348	0	14.445	1447600000	32	0.475131	0.183598	A0A0H2UPB2	A0A0H2UPB2		SP_0781	203
24.3235	24.6793	25.5271	25.3041	24.5669	25.2642	24.5487	25.2733	26.2128	Cluster -363	10	10	10	35.1	35.1	35.1	45.16	0	46.759	1203600000	43	0.155106	0.493314	Q97RE1	Q97RE1		thiI	2318
22.5801	25.1908	24.4422	26.0342	24.929	25.6693	24.9126	25.1637	27.7193	Cluster -363	2	2	2	25.9	25.9	25.9	9.8731	0	20.735	1572600000	32	0.244391	0.363537	Q97PW7	Q97PW7		SP_1473	2249
24.605	25.4183	26.0349	25.7359	23.4976	25.4475	25.9712	25.0307	27.2187	Cluster -363	3	3	3	69.4	69.4	69.4	8.2024	0	41.269	1750400000	50	0.333078	0.279202	P65121	P65121		infA	1661
25.2318	24.9001	24.0275	25.2938	25.2642	24.9905	24.9478	22.9715	27.0762	Cluster -363	3	3	3	43.8	43.8	43.8	12.411	0	8.7734	934010000	10	0.040984	0.770228	Q97R89	Q97R89		SP_0937	2311
25.7724	23.4414	25.1144	24.7671	25.2803	23.4723	24.7653	25.1597	24.6782	Cluster -363	9	9	9	26.1	26.1	26.1	56.538	0	76.397	832680000	49	0.0285511	0.821206	A0A0H2UNU2	A0A0H2UNU2		hsdM	151
24.8908	23.3974	23.6848	24.6959	25.0684	23.5077	23.5659	24.9892	24.3774	Cluster -363	3	3	3	18.2	18.2	18.2	30.124	0	5.7904	718830000	19	0.0578917	0.712843	A0A0H2URX3	A0A0H2URX3		pflA	583
26.2527	24.6095	24.7351	24.7119	24.6742	24.8615	24.4007	26.5682	25.1227	Cluster -363	16	16	16	38.2	38.2	38.2	58.397	0	200.03	1804500000	106	0.257091	0.349666	A0A0H2UPF2	A0A0H2UPF2		SP_0770	221
25.0701	25.1386	25.4283	24.1795	24.8556	24.7579	24.3489	26.2464	25.7385	Cluster -363	10	10	10	37.7	37.7	37.7	38.958	0	39.87	1554100000	80	0.406499	0.225964	Q97Q56	Q97Q56		aroB	2260
25.5649	24.0792	24.9427	25.2204	23.4564	24.1734	24.2351	25.6651	24.9829	Cluster -363	5	5	5	27.5	27.5	27.5	34.71	0	90.197	1286100000	94	0.453409	0.195009	Q97P62	Q97P62		prmA	2223
24.8482	24.7303	24.8539	24.9305	23.8248	25.4199	24.1494	24.5403	23.7331	Cluster -363	12	12	12	20.3	20.3	20.3	89.281	0	37.082	566010000	35	0.997092	0.0511624	A0A0H2UPW1	A0A0H2UPW1		rnr	302
24.7025	23.415	24.9938	24.9986	23.8433	25.1579	24.7894	24.9439	23.6616	Cluster -363	5	5	5	16.8	16.8	16.8	42.614	0	48.528	976980000	34	0.502332	0.170584	A0A0H2UNE9	A0A0H2UNE9		cps4G	82
24.3049	22.9387	25.0957	24.7479	22.8382	25.1156	23.853	24.0943	25.2161	Cluster -363	2	2	2	24.1	24.1	24.1	8.98	0.0068729	1.8671	653660000	18	0.447588	0.199	P63957	P63957		dltC	1651
23.8284	23.2299	24.8778	24.3422	23.1032	24.5713	24.2238	23.35	23.2124	Cluster -363	7	7	7	21.6	21.6	21.6	50.203	0	17.735	352940000	21	0.288004	0.320022	A0A0H2USB2	A0A0H2USB2		dnaC	627
24.1528	22.8544	24.66	23.6594	24.4036	24.0599	23.9688	24.3625	22.3301	Cluster -363	3	3	3	12.9	12.9	12.9	31.507	0	48.984	584390000	28	0.0972298	0.610455	P0A4N3	P0A4N3		malD	1062
25.7517	23.3531	25.4582	24.5815	25.3453	25.403	24.8936	24.2466	24.0255	Cluster -363	8	8	8	52.9	52.9	52.9	28.335	0	35.884	935160000	61	0.326589	0.283172	A0A0H2UP75	A0A0H2UP75		thiD	190
24.9726	24.4155	25.3469	24.4566	24.8173	24.5238	25.1496	23.1523	24.189	Cluster -363	9	9	9	27.9	27.9	27.9	49.885	0	26.73	544880000	46	0.337617	0.27614	Q97PS8	Q97PS8		murC	2242
24.9722	25.4478	23.9248	25.4411	25.0447	25.5423	24.7812	24.2532	24.2027	Cluster -363	7	7	7	26.3	26.3	26.3	42.645	0	21.677	999200000	40	0.734492	0.0967093	A0A0H2UPP5;A0A0H2UPJ6	A0A0H2UPP5;A0A0H2UPJ6		SP_0887	273
24.9995	25.0891	25.1253	24.9936	24.6552	24.8522	24.998	24.7949	24.5448	Cluster -363	2	2	2	16.9	16.9	16.9	27.836	0	61.731	1262000000	51	0.277008	0.328555	P63895	P63895		dapB	1650
25.4282	25.747	25.682	25.4301	24.732	25.4898	25.4645	24.7857	24.2801	Cluster -363	9	9	9	28.2	28.2	28.2	47.649	0	72.538	1198200000	75	0.521386	0.161747	A0A0H2UPX2	A0A0H2UPX2		SP_1083	309
25.7556	23.6375	24.8424	25.9848	25.4262	24.1542	25.1794	24.8126	23.9163	Cluster -363	9	9	9	35.7	35.7	35.7	34.521	0	41.871	1134400000	35	0.232246	0.376479	A0A0H2UPY5	A0A0H2UPY5		SP_1110	315
25.1624	24.6913	24.6794	25.1891	25.5434	24.9943	25.2421	24.7954	23.9752	Cluster -363	7	7	7	28.6	28.6	28.6	45.779	0	90.729	964370000	47	0.270067	0.336808	Q97RU7	Q97RU7		divIB	2334
25.4166	24.3586	24.1791	25.2139	25.2459	25.6013	25.3139	25.0863	23.0758	Cluster -363	6	6	6	26.6	26.6	26.6	39.927	0	60.004	736080000	43	0.442251	0.201735	Q97R95	Q97R95		proB	2314
27.008	25.1349	25.2915	24.9529	25.4331	25.6712	25.6862	23.8048	23.3364	Cluster -363	4	4	4	69.4	69.4	69.4	12.869	0	18.316	906390000	32	0.722117	0.0992391	A0A0H2UNN8	A0A0H2UNN8		SP_0442	132
23.6278	23.1076	24.4031	25.0268	24.5715	24.9107	24.4569	25.3133	25.0603	Cluster -363	5	5	5	24.4	24.4	24.4	32.554	0	21.231	1058700000	37	0.473858	0.184157	P67049	P67049		thyA	1709
23.0142	23.1552	24.6262	24.7958	25.0196	24.9759	25.0947	25.1932	24.5986	Cluster -363	4	4	4	11.2	11.2	11.2	47.299	0	79.865	1231700000	38	0.255876	0.350555	A0A0H2UP06	A0A0H2UP06		brnQ	165
23.5614	25.6792	25.9541	24.8565	25.0858	25.0869	25.9853	24.7664	23.8005	Cluster -363	8	8	8	55.3	55.3	55.3	17.571	0	62.363	1885000000	41	0.468155	0.186808	A0A0H2US55	A0A0H2US55		ctsR	606
23.8985	24.0372	25.7849	24.5544	25.1291	25.8705	25.7234	26.2766	24.4613	Cluster -363	11	11	11	24.9	24.9	24.9	70.921	0	100.8	1631700000	91	0.184001	0.442776	A0A0H2UR20	A0A0H2UR20		SP_1553	465
23.5343	24.7048	25.4571	25.6509	25.4923	24.8786	24.9448	26.4022	23.7048	Cluster -363	10	10	10	44.4	44.4	44.4	28.902	0	76.113	1644100000	62	0.0855212	0.638727	A0A0H2UNY6	A0A0H2UNY6		SP_0549	157
23.7582	24.4995	24.9564	24.7966	25.1695	24.9715	25.2938	25.0885	24.4475	Cluster -363	4	4	4	17.8	17.8	17.8	27.448	0	19.923	1140700000	41	0.259837	0.346442	A0A0H2UQL8	A0A0H2UQL8		cppA	402
23.3149	25.0258	25.0741	23.7699	24.617	25.6369	24.7832	25.7877	23.9238	Cluster -363	9	9	9	18	18	18	83.778	0	44.443	791600000	45	0.196549	0.424063	A0A0H2UN67	A0A0H2UN67		nrdD	57
23.3923	23.7111	23.9281	23.2449	23.1223	25.6257	25.9229	25.9406	24.5822	Cluster -363	3	3	3	19.2	19.2	19.2	13.661	0	30.045	1691100000	34	0.984846	0.0527881	A0A0H2UPY7	A0A0H2UPY7		mscL	317
24.3987	25.2725	24.765	23.2558	23.831	25.7033	24.196	26.2584	25.2791	Cluster -363	10	10	10	27.6	27.6	27.6	51.781	0	66.266	1449300000	35	0.20256	0.417178	O08397	O08397		dnaA	725
24.3661	25.9025	24.6528	24.1387	23.1338	25.8461	25.5024	25.2307	24.5028	Cluster -363	3	3	3	11.9	11.9	11.9	33.735	0	55.4	798990000	20	0.083071	0.643836	A0A0H2UPM8	A0A0H2UPM8		SP_0848	264
24.3424	23.9607	25.7524	23.2746	24.2817	21.8479	25.0068	24.6137	22.484	Cluster -363	6	6	6	18.6	18.6	18.6	46.82	0	27.284	618180000	21	0.437708	0.20489	A0A0H2UQR2	A0A0H2UQR2		SP_1504	417
23.9598	22.4991	25.4795	25.2866	26.1395	23.0517	26.3745	25.6613	26.1124	Cluster -363	5	5	5	42.4	42.4	42.4	18.434	0	45.651	1997300000	29	0.595575	0.136697	A0A0H2UMS5	A0A0H2UMS5		SP_0024	9
23.726	23.5629	26.1053	24.7419	25.6124	23.2037	25.5733	25.643	24.5002	Cluster -363	7	7	7	20.8	20.8	20.8	54.158	0	18.463	1603300000	52	0.594772	0.136682	Q97QS5	Q97QS5		glgA	2284
24.2694	23.4656	25.447	25.1275	25.5187	22.1602	26.6089	27.1019	24.9587	Cluster -363	12	12	12	21.5	21.5	21.5	62.165	0	98.222	2460300000	71	0.810069	0.0804376	A0A0H2USC5	A0A0H2USC5		SP_2075	629
25.8793	22.3559	25.7854	26.3306	25.3129	23.2662	25.2323	24.0395	23.937	Cluster -363	7	7	7	25.8	25.8	25.8	37.756	0	41.619	787370000	38	0.0965374	0.611744	A0A0H2UR22	A0A0H2UR22		SP_1506	467
24.9663	22.5734	23.6477	24.777	23.8061	24.3423	25.9007	26.8905	22.8064	Cluster -363	13	13	13	24	24	24	73.407	0	51.243	1451100000	46	0.565335	0.145604	A0A0H2USK7	A0A0H2USK7		SP_2205	635
26.2768	25.1635	22.2942	22.6292	22.7415	24.7534	25.3055	26.2294	25.2706	Cluster -363	7	7	7	27.4	27.4	27.4	38.77	0	57.658	1361300000	52	0.614874	0.130633	A0A0H2UQB3	A0A0H2UQB3		tarJ	363
25.132	23.3506	23.2388	22.4711	23.8003	24.4132	23.7406	26.3447	23.7988	Cluster -363	4	4	4	12.5	12.5	12.5	50.338	0	16.745	896670000	14	0.283414	0.323035	A0A0H2UPW9	A0A0H2UPW9		SP_1076	307
23.4942	24.322	23.3985	22.2894	23.4166	24.3244	22.1602	26.1775	25.2537	Cluster -363	6	6	6	27.4	27.4	27.4	37.043	0	40.985	737300000	14	0.221793	0.390367	P0A4T1	P0A4T1		malR	1065
24.9997	24.1584	23.0703	25.0805	23.3183	23.7401	22.6867	24.8633	26.2253	Cluster -363	1	1	1	13.6	13.6	13.6	7.2597	0.0012161	2.4285	414450000	8	0.329894	0.281184	P0A306	P0A306		atpE	1024
25.2972	24.1299	22.1574	23.0549	24.1136	23.1603	23.0024	24.2072	26.8092	Cluster -363	9	9	9	52.2	52.2	52.2	30.27	0	44.53	860220000	34	0.206305	0.412335	A0A0H2UQG7	A0A0H2UQG7		SP_1245	381
25.6821	23.6683	22.4835	24.2407	24.0128	24.0005	24.0032	24.9179	26.0049	Cluster -363	2	2	2	19.5	19.5	19.5	17.745	0	33.725	901910000	29	0.800516	0.0826107	Q97S61	Q97S61		rimP	2349
24.3075	23.7149	22.2514	23.8307	22.7239	22.7872	22.1145	25.7199	25.1579	Cluster -363	8	8	8	13.1	13.1	13.1	79.241	0	27.301	688410000	22	0.355093	0.263585	A0A0H2UNJ3	A0A0H2UNJ3		SP_0312	109
23.1011	23.4192	23.5576	22.6282	23.347	22.5209	24.0762	22.8294	26.4803	Cluster -363	3	3	3	44.6	44.6	44.6	9.2633	0	71.868	680410000	31	0.633909	0.123638	A0A0H2UQ18	A0A0H2UQ18		SP_1059	323
22.5991	23.7924	23.1641	24.3366	22.5792	22.6244	23.2542	23.6851	25.9677	Cluster -363	2	2	2	32.9	32.9	32.9	9.1363	0	67.873	427380000	13	0.400236	0.228846	A0A0H2UPA7	A0A0H2UPA7		SP_0782	202
23.6199	23.4656	22.8584	24.8698	22.7219	23.173	23.9285	23.6539	25.4208	Cluster -363	3	3	3	33.6	33.6	33.6	16.015	0	16.711	310250000	10	0.718801	0.1	A0A0H2UPN1	A0A0H2UPN1		SP_0870	266
22.9352	24.6649	23.807	23.7552	22.8836	23.2083	24.6235	24.721	28.6177	Cluster -363	6	6	6	78.9	78.9	78.9	8.4637	0	37.198	1989800000	44	0.902684	0.0653117	A0A0H2UPG2	A0A0H2UPG2		SP_0861	228
22.4693	24.4737	24.0071	24.1604	23.6754	23.498	24.5062	24.1536	25.642	Cluster -363	2	2	2	21.6	21.6	21.6	11.24	0	6.4466	464780000	5	0.88566	0.0683206	A0A0H2UNW2	A0A0H2UNW2		SP_0554	154
25.2598	23.5675	22.5178	25.1741	23.1941	22.8529	24.6958	24.3667	24.4089	Cluster -363	7	7	7	36.7	36.7	36.7	32.681	0	24.218	812710000	27	0.807094	0.0810038	Q97QZ6	Q97QZ6		SP_1045	2295
25.3531	24.0489	24.1199	26.2732	23.6764	22.8121	25.4734	24.1632	26.1359	Cluster -363	3	3	3	7	7	7	45.786	0	7.1933	817040000	15	0.352531	0.265708	Q97PP9	Q97PP9		cca	2238
24.789	25.0697	24.3989	25.7693	22.7326	22.8681	23.3927	23.965	24.2448	Cluster -363	4	4	4	11.7	11.7	11.7	49.351	0	17.122	372730000	21	0.0948524	0.615598	A0A0H2UN24	A0A0H2UN24		SP_0156	40
22.5881	25.191	21.8891	21.0205	23.6567	22.9345	21.7672	24.0169	22.25	Cluster -363	5	5	5	18.3	18.3	18.3	45.462	0	45.758	74348000	15	0.332976	0.278855	A0A0H2UNL9	A0A0H2UNL9		ilvA	126
22.4457	24.4629	21.2939	22.9374	23.8302	21.6016	20.9114	23.1996	22.7611	Cluster -363	1	1	1	4.2	4.2	4.2	35.904	0	6.6496	115480000	9	0.199851	0.420042	P66999	P66999		trpD	1708
21.7873	24.8322	21.4974	23.0966	24.3163	22.3036	22.3222	24.9205	24.1193	Cluster -363	1	1	1	2.3	2.3	2.3	51.434	0	15.213	376950000	5	0.347859	0.26783	A0A0H2US84	A0A0H2US84		comD	621
24.1694	23.6956	22.8538	21.3493	23.9899	22.1719	23.0646	22.8902	22.4505	Cluster -363	1	1	1	6.6	6.6	6.6	25.191	0.00043085	2.9891	85388000	3	0.328738	0.281907	A0A0H2UPD8	A0A0H2UPD8		SP_0823	214
22.9057	24.5826	22.6708	22.1485	21.9188	23.0942	23.2838	22.0316	22.0831	Cluster -363	2	2	2	12.4	12.4	12.4	38.824	0	10.374	92927000	7	0.124361	0.550066	A0A0H2UQI4	A0A0H2UQI4		SP_1264	391
23.4971	24.5852	22.6128	23.2868	22.3535	22.2335	22.7416	23.2401	21.9082	Cluster -363	1	1	1	8.2	8.2	8.2	14.805	0.002	2.3182	140170000	5	0.124068	0.54987	A0A0H2UMR4	A0A0H2UMR4		SP_0008	5
23.5177	24.8259	22.7213	22.7867	23.9207	22.4196	23.1548	23.4488	22.8869	Cluster -363	1	1	1	14	14	14	11.067	0	3.3589	29715000	10	0.478377	0.181805	A0A0H2UN64	A0A0H2UN64		SP_0206	55
22.5412	23.6222	23.2473	23.1176	24.0343	22.6649	22.9428	23.5315	22.2295	Cluster -363	1	1	1	7.4	7.4	7.4	33.285	0	22.639	140920000	12	0.878353	0.0694733	A0A0H2UNI7	A0A0H2UNI7		SP_0410	104
23.5829	22.9223	21.1616	21.8601	22.9431	22.7665	22.9913	23.4671	21.5306	Cluster -363	2	2	2	13.3	13.3	13.3	24.116	0	7.3027	141770000	24	0.0597922	0.70746	A0A0H2UQU7	A0A0H2UQU7		SP_1450	433
23.1633	22.2109	22.175	23.1892	23.8998	22.4023	23.1738	22.8203	22.9194	Cluster -363	3	3	3	20.1	20.1	20.1	29.137	0	14.474	187500000	20	0.0378548	0.782123	P63640	P63640		murI	1644
24.0208	22.8599	21.3972	22.3835	22.7776	23.2139	22.6871	21.6855	23.4668	Cluster -363	3	3	3	42.9	42.9	42.9	15.964	0	14.195	143750000	16	0.313337	0.293087	P65582	P65582		nusB	1672
22.8402	23.0289	22.4409	22.5616	22.2736	22.6139	22.6199	23.8069	24.6325	Cluster -363	5	5	5	27.4	27.4	27.4	23.353	0	17.668	317170000	40	0.862809	0.0714803	Q97R91	Q97R91		tmk	2312
23.5399	23.1458	22.2147	22.6638	23.1537	22.911	22.6336	22.392	24.2827	Cluster -363	1	1	1	4.9	4.9	4.9	34.077	0	19.302	72165000	9	0.047043	0.749255	A0A0H2UQ62	A0A0H2UQ62		SP_1115	341
25.9727	24.0513	22.9121	23.0103	24.0694	24.1017	23.7719	22.4986	23.6693	Cluster -363	3	3	3	47.9	47.9	47.9	10.718	0	14.62	134420000	11	0.308149	0.297637	A0A0H2USK2	A0A0H2USK2		SP_2199	634
25.5557	23.5033	22.6731	23.9321	22.6461	23.717	23.4089	23.2358	25.0147	Cluster -363	4	4	4	59	59	59	12.249	0	13.445	327800000	22	0.725441	0.0985091	A0A0H2URU3	A0A0H2URU3		SP_1911	574
25.3256	24.348	22.7555	23.8703	22.0754	24.059	22.6453	23.22	23.7401	Cluster -363	3	3	3	31	31	31	19.703	0	30.755	278500000	16	0.715391	0.100374	Q54801	Q54801		dhfR	1963
24.3272	22.7547	23.1916	23.4099	22.9581	22.8823	21.7816	23.1019	22.7915	Cluster -363	4	4	4	10	10	10	47.356	0	5.9764	143130000	9	0.682403	0.109548	A0A0H2UP33	A0A0H2UP33		fibB	175
25.146	23.463	24.1397	23.1217	24.0609	23.5477	22.0635	23.394	23.2026	Cluster -363	4	4	4	8.5	8.5	8.5	71.643	0	9.1262	78890000	12	0.603057	0.134646	A0A0H2US73	A0A0H2US73		SP_2141	615
24.9687	23.0028	22.5999	22.9561	24.6472	24.1361	22.431	23.2654	22.9693	Cluster -363	3	3	3	16.2	16.2	16.2	27.211	0	6.5713	200180000	15	0.442638	0.201707	A0A0H2UQX2	A0A0H2UQX2		SP_1446	448
24.3183	23.2352	21.4898	22.9581	24.4849	23.79	23.0558	23.8104	23.714	Cluster -363	2	2	2	12.7	12.7	12.7	22.347	0	3.5785	172450000	5	0.131811	0.535728	A0A0H2UPX3	A0A0H2UPX3		SP_1096	310
25.6325	23.991	22.5539	22.4977	24.7346	23.1615	22.2374	23.6484	23.1562	Cluster -363	4	4	4	27.4	27.4	27.4	25.567	0	15.668	268360000	7	0.15357	0.495424	A0A0H2URB8	A0A0H2URB8		ylmE	507
25.8525	24.7056	22.6212	25.139	24.5598	23.449	22.8876	24.0077	22.9597	Cluster -363	6	6	6	19.5	19.5	19.5	35.163	0	13.222	231430000	20	0.560923	0.146974	A0A0H2UPI9	A0A0H2UPI9		SP_0791	244
24.2329	23.0176	21.9721	24	24.0567	24.636	24.3246	24.2024	23.0152	Cluster -363	2	2	2	7.8	7.8	7.8	32.753	0	4.8044	387650000	4	0.716326	0.10057	A0A0H2UQ72	A0A0H2UQ72		SP_1130	347
25.5876	25.3895	22.6028	22.8496	23.1351	25.1616	23.8276	23.9349	23.3263	Cluster -363	7	7	7	24.1	24.1	24.1	39.377	0	32.745	451510000	22	0.187081	0.438508	Q9X4R2	Q9X4R2		hrcA	2630
25.3796	23.9779	21.6505	24.0192	23.7587	24.544	24.3204	23.8497	22.7786	Cluster -363	6	6	6	20.5	20.5	20.5	46.127	0	34.011	396510000	15	0.652809	0.117612	A0A0H2UPM4	A0A0H2UPM4		pyn	261
24.2596	24.7171	22.3442	23.6557	23.2555	24.754	22.2567	23.3207	22.9712	Cluster -363	2	2	2	11.1	11.1	11.1	21.689	0	17.49	50863000	13	0.692756	0.107251	P0CB76	P0CB76		recR	1078
24.999	24.4013	22.1137	24.2217	23.6376	24.2986	22.8109	24.0381	21.9084	Cluster -363	2	2	2	5.5	5.5	5.5	68.943	0	3.5381	89613000	10	0.725135	0.0983956	A0A0H2UN19	A0A0H2UN19		SP_0060	38
22.7435	24.6714	25.3558	24.9144	24.2818	24.8545	23.0443	23.4802	22.6128	Cluster -363	3	3	3	11.5	11.5	11.5	31.191	0	7.2612	137320000	18	0.992357	0.051448	A0A0H2UR33	A0A0H2UR33		SP_1681	473
22.7904	25.9381	24.9647	24.973	25.0363	25.248	23.9116	23.2454	23.6849	Cluster -363	5	5	5	36.6	36.6	36.6	24.165	0	11.186	676090000	52	0.890997	0.0674608	Q97QV8	Q97QV8		rex	2290
23.3432	24.7636	24.978	24.7591	23.407	22.7691	24.7653	24.6204	23.9362	Cluster -363	2	2	2	4.3	4.3	4.3	36.074	0	25.883	575330000	4	0.358036	0.261593	P0CB59	P0CB59		mraY	1074
23.1513	24.2877	23.8298	24.7414	23.1216	23.0309	23.7336	23.3977	23.09	Cluster -363	1	1	1	5.3	5.3	5.3	23.277	0.001222	2.4695	264890000	2	0.0839185	0.642125	A0A0H2UQJ4	A0A0H2UQJ4		nth	395
24.0416	25.023	23.1298	25.1741	24.01	23.0079	23.4789	23.2544	23.0669	Cluster -363	1	1	1	3.1	3.1	3.1	31.421	0.0050901	2.0939	63075000	12	0.342945	0.272252	A0A0H2USG4	A0A0H2USG4		SP_2142	631
23.7133	24.3533	23.2591	24.213	23.2901	24.3932	24.0694	22.8887	22.2542	Cluster -363	3	3	3	15.5	15.5	15.5	42.541	0	6.5954	89713000	14	0.606472	0.133516	A0A0H2UQS0	A0A0H2UQS0		SP_1366	421
23.3112	24.5815	23.1863	24.9152	23.258	24.5483	24.0278	23.7762	23.2736	Cluster -363	2	2	2	13.6	13.6	13.6	33.288	0	11.709	216950000	6	0.263805	0.343636	Q97RW5	Q97RW5		miaA	2337
23.7236	23.6216	23.468	24.475	24.8203	25.1041	23.7424	23.4689	22.8853	Cluster -363	3	3	3	19	19	19	22.77	0	8.8508	190270000	38	0.697149	0.105614	P66920	P66920		thiE2	1706
22.8031	23.7207	23.5315	24.6669	24.4187	24.7983	23.1805	23.9426	22.2596	Cluster -363	2	2	2	20.2	20.2	20.2	12.386	0.00043253	3.0527	253470000	6	0.396517	0.231433	A0A0H2UPW4	A0A0H2UPW4		SP_1074	303
23.4544	23.6873	23.0348	24.3707	24.3701	23.7379	23.9009	24.1653	21.8376	Cluster -363	2	2	2	18.6	18.6	18.6	15.824	0	49.937	331260000	14	0.13175	0.535154	A0A0H2UQZ8	A0A0H2UQZ8		SP_1636	457
22.8907	24.7368	23.4091	23.7432	25.8514	24.9909	24.4793	24.4493	22.9988	Cluster -363	2	2	2	17.7	17.7	17.7	23.828	0	14.014	541330000	17	0.201298	0.418368	A0A0H2UP62	A0A0H2UP62		SP_0707	185
22.7495	24.7416	23.9046	25.0889	25.2438	24.9232	24.4787	23.9328	22.5616	Cluster -363	2	2	2	14.2	14.2	14.2	24.466	0	10.738	626020000	24	0.269537	0.337177	P67413	P67413		udk	1717
23.0784	24.5984	23.997	25.0788	25.2174	24.9199	23.5919	23.2107	22.8335	Cluster -363	4	4	4	9.8	9.8	9.8	53.171	0	5.1381	186040000	16	0.867087	0.0710454	A0A0H2UN93	A0A0H2UN93		SP_0265	63
23.7908	22.925	23.6709	21.9482	22.6665	23.7159	26.2238	25.8023	23.1621	Cluster -363	4	4	4	23.7	23.7	23.7	15.638	0	7.1206	1053900000	7	0.849037	0.0732422	P63667	P63667		atpC	1645
24.9657	24.4275	23.258	23.811	22.3679	23.1835	24.8324	25.9477	24.2523	Cluster -363	4	4	4	25.5	25.5	25.5	30.378	0	29.607	916790000	41	0.766467	0.0896194	A0A0H2UN60	A0A0H2UN60		sdhA	53
24.7279	24.016	24.4919	22.7989	22.0845	23.0316	24.8038	24.9024	24.6052	Cluster -363	4	4	4	25.3	25.3	25.3	20.318	0	13.239	769370000	16	0.581488	0.140692	A0A0H2UPA1	A0A0H2UPA1		SP_0767	200
23.9542	24.3882	22.9699	22.4364	23.2897	23.8587	23.9182	24.9836	25.1806	Cluster -363	3	3	3	20.5	20.5	20.5	17.569	0	8.3922	836750000	28	0.803002	0.0817591	Q97T03	Q97T03		SP_0158	2387
24.1956	23.4755	22.3198	21.3295	24.0907	23.4873	23.5498	24.2728	24.1829	Cluster -363	2	2	2	32.5	32.5	32.5	8.5501	0	79.315	381760000	21	0.28798	0.31963	A0A0H2UPV5	A0A0H2UPV5		SP_0974	297
24.7996	24.4189	22.8383	22.0042	22.4897	23.4679	24.2348	23.2075	24.3602	Cluster -363	3	3	3	21.9	21.9	21.9	16.606	0	10.068	325850000	12	0.137641	0.525443	A0A0H2US15	A0A0H2US15		adcR	592
23.1341	24.8889	24.4204	22.749	22.6782	24.353	23.7621	25.6371	23.3816	Cluster -363	4	4	4	12	12	12	51.698	0	28.931	726300000	20	0.194195	0.427253	A0A0H2UQD0	A0A0H2UQD0		SP_1226	373
24.9371	24.1553	24.5962	23.0917	22.8095	24.3941	22.9644	24.3944	24.3636	Cluster -363	4	4	4	30	30	30	23.668	0	47.693	542510000	30	0.0369497	0.785295	A0A0H2UPA3	A0A0H2UPA3		SP_0673	201
24.3054	24.4633	23.8369	23.4444	22.7236	24.1934	23.7955	24.0569	24.6387	Cluster -363	7	7	7	28.8	28.8	28.8	29.958	0	16.263	402790000	13	0.187803	0.438071	A0A0H2USM5	A0A0H2USM5		comE	638
24.2738	24.3998	23.3328	24.2865	22.9148	24.3354	23.1266	24.0824	24.3436	Cluster -363	1	1	1	8.6	8.6	8.6	31.705	0	3.4502	112770000	14	0.46373	0.188839	A0A0H2URL2	A0A0H2URL2		rafG	538
23.445	24.0022	23.1034	23.8093	22.8867	23.3471	23.2765	23.8974	22.9642	Cluster -363	6	6	6	17.7	17.7	17.7	62.867	0	17.58	202220000	18	0.0674039	0.686284	A0A0H2UQ59	A0A0H2UQ59		recN	339
23.5592	23.6226	23.7247	23.2997	22.3677	23.7055	22.8223	23.5034	23.3939	Cluster -363	2	2	2	22.3	22.3	22.3	12.14	0	8.7953	247420000	17	0.132128	0.535604	A0A0H2UQ22	A0A0H2UQ22		SP_1060	326
23.5656	24.4347	23.8773	22.2746	22.4873	24.3766	24.1465	23.8558	23.4672	Cluster -363	4	4	4	17.7	17.7	17.7	33.951	0	9.8277	294300000	11	0.0738427	0.668252	A0A0H2UPY0	A0A0H2UPY0		lmb	313
24.2731	24.3154	23.5832	22.7306	23.2913	24.1555	22.3232	23.9	22.7881	Cluster -363	1	1	1	2.7	2.7	2.7	46.783	0	3.3761	158320000	7	0.352795	0.265627	A0A0H2UNM3	A0A0H2UNM3		SP_0356	127
24.1799	24.392	23.5124	22.76	23.4704	23.4044	23.3962	23.5545	22.8066	Cluster -363	6	6	6	21	21	21	48.815	0	9.016	90446000	18	0.28019	0.325394	A0A0H2US39	A0A0H2US39		SP_2153	600
23.8873	24.7152	24.7263	22.6458	24.3799	25.1679	22.8503	23.536	23.6231	Cluster -363	3	3	3	5.7	5.7	5.7	62.846	0	5.2833	215340000	27	0.670067	0.113067	A0A0H2URS6	A0A0H2URS6		SP_1883	565
24.4358	23.9399	22.6746	23.3455	23.4213	24.1222	23.7049	24.7254	23.968	Cluster -363	2	2	2	12.4	12.4	12.4	32.64	0	19.989	334380000	7	0.54321	0.151754	A0A0H2UR73	A0A0H2UR73		SP_1637	495
24.3086	24.1311	22.0977	23.0555	23.0961	23.6056	23.0564	24.4216	23.3358	Cluster -363	3	3	3	16.1	16.1	16.1	35.409	0	8.5719	248500000	16	0.171872	0.462235	A0A0H2URY1	A0A0H2URY1		SP_1989	584
24.4798	22.8256	21.979	23.8049	23.888	23.3863	23.5006	24.7126	24.0114	Cluster -363	3	3	3	8.7	8.7	8.7	48.302	0	15.947	376270000	30	0.734088	0.0965912	P0A4N1	P0A4N1		malC	1061
24.0712	23.5787	23.8363	24.3441	23.2895	22.7556	23.5443	24.86	23.2918	Cluster -363	4	4	4	21.8	21.8	21.8	35.975	0	23.356	539540000	50	0.069124	0.682235	P0CB58	P0CB58		rsmH	1073
24.2595	22.5829	22.6093	23.5457	23.3974	22.4908	24.1155	24.7258	23.3037	Cluster -363	2	2	2	10.7	10.7	10.7	25.606	0	13.445	384860000	3	0.688068	0.108811	A0A0H2UQU9	A0A0H2UQU9		SP_1575	435
24.244	24.2931	24.465	22.6176	23.4196	22.5005	24.9027	24.5633	23.3667	Cluster -363	1	1	1	4.5	4.5	4.5	46.655	0	63.307	466110000	10	0.605706	0.133723	A0A0H2UNQ2	A0A0H2UNQ2		SP_0408	137
24.2482	23.5313	24.6262	22.6037	23.4401	22.2222	24.2242	23.8248	23.6095	Cluster -363	5	5	5	18.9	18.9	18.9	39.571	0	36.581	513130000	18	0.464626	0.188586	A0A0H2UPX6	A0A0H2UPX6		SP_1094	312
24.4731	24.3488	23.6034	23.0055	23.4195	23.0065	24.9395	23.7347	23.4361	Cluster -363	3	3	3	20.3	20.3	20.3	27.155	0	111.95	432940000	18	0.169039	0.46739	A0A0H2UQP8	A0A0H2UQP8		SP_1341	410
23.6147	23.2757	24.1876	22.8642	23.2472	22.2668	23.8623	24.523	22.6442	Cluster -363	2	2	2	4.1	4.1	4.1	53.832	0	3.7408	484290000	15	0.350718	0.266365	A0A0H2UNF7	A0A0H2UNF7		SP_0354	87
23.0966	23.8637	23.4167	24.0968	24.2595	23.1952	23.9679	23.7372	23.3284	Cluster -363	2	2	2	8.3	8.3	8.3	36.033	0	5.8924	294000000	6	0.225852	0.385688	Q97PN8	Q97PN8		SP_1565	2234
23.3763	23.9358	22.8892	23.3312	25.1743	22.8322	23.5461	23.2865	24.129	Cluster -363	1	1	1	4.8	4.8	4.8	30.756	0	9.3209	99935000	3	0.36222	0.258265	P0C2M5	P0C2M5		pstS2	1071
23.8458	23.1314	24.1528	23.2546	24.787	22.6458	24.2964	23.5551	23.7279	Cluster -363	5	5	5	16.8	16.8	16.8	48.034	0	18.3	284870000	14	0.451524	0.196445	A0A0H2US53	A0A0H2US53		dltD	604
21.69	24.1337	23.4035	23.3453	23.2554	23.6231	24.0553	23.3716	23.9071	Cluster -363	4	4	4	11.9	11.9	11.9	50.673	0	8.934	147640000	7	0.495123	0.174548	P0A4I5	P0A4I5		ciaH	1055
22.7916	23.8082	23.4103	23.3373	23.4354	22.795	24.7272	24.1608	22.9058	Cluster -363	6	6	6	13.2	13.2	13.2	79.1	0	28.283	422960000	20	0.679199	0.11038	A0A0H2UQH1	A0A0H2UQH1		topA	385
22.3381	23.2768	24.4147	23.3645	22.7312	23.1744	24.0517	24.104	23.629	Cluster -363	1	1	1	10.9	10.9	10.9	18.135	0	26.449	314100000	12	0.643844	0.120598	A0A0H2URL1	A0A0H2URL1		SP_1785	537
21.9677	24.3512	22.1162	23.4079	22.498	24.0003	23.6353	23.8048	22.9158	Cluster -363	4	4	4	18.2	18.2	18.2	29.477	0	7.5371	317880000	16	0.0783524	0.655558	A0A0H2USC1	A0A0H2USC1		ecfT	628
23.8508	25.3874	22.4534	23.5326	23.4446	21.9828	23.7987	23.2269	23.8169	Cluster -363	1	1	1	4.3	4.3	4.3	24.684	0.0012215	2.4691	195030000	8	0.125142	0.54955	A0A0H2UPP7	A0A0H2UPP7		mtf	274
23.943	24.1236	22.9841	22.9369	22.4413	22.6857	23.7529	23.9886	23.5742	Cluster -363	3	3	3	23.5	23.5	23.5	14.89	0	7.7105	381330000	16	0.32252	0.285525	A0A0H2UN57	A0A0H2UN57		SP_0189	51
22.9342	24.107	23.1787	23.4424	23.0382	21.9989	23.7555	23.5377	23.9288	Cluster -363	3	3	3	9.6	9.6	9.6	49.984	0	20.183	328520000	18	0.746949	0.0934291	A0A0H2UP51	A0A0H2UP51		vex3	183
23.1813	24.8137	22.8437	23.0336	22.6795	22.9668	24.2666	24.715	24.3427	Cluster -363	3	3	3	13.5	13.5	13.5	29.9	0	11.485	428290000	13	0.921975	0.0617284	A0A0H2UNZ8	A0A0H2UNZ8		estA	161
22.793	24.4776	23.1009	23.3181	22.2494	22.146	24.2607	25.028	23.826	Cluster -363	3	3	3	8.6	8.6	8.6	44.157	0	13.23	487950000	25	0.92552	0.0616033	Q97Q42	Q97Q42		potA	2258
23.1893	24.0965	23.8406	22.8058	24.6469	23.9673	24.8841	24.9539	23.5758	Cluster -363	7	7	7	14.9	14.9	14.9	57.286	0	46.735	983070000	29	0.879186	0.0695936	A0A0H2XFA2	A0A0H2XFA2		lytC	639
22.1968	22.9413	24.0752	22.8108	25.1297	24.1451	24.2813	24.2076	24.0655	Cluster -363	3	3	3	21.1	21.1	21.1	26.544	0	37.557	546310000	24	0.547437	0.150364	A0A0H2UR56	A0A0H2UR56		SP_1710	484
22.477	23.8025	22.7432	22.7394	23.5541	24.4677	25.2485	23.5866	24.4388	Cluster -363	4	4	4	23.2	23.2	23.2	27.134	0	16.887	411710000	11	0.606653	0.133688	A0A0H2UQ88	A0A0H2UQ88		SP_1171	355
22.9895	23.6742	24.2133	23.213	24.5513	23.6427	25.6272	23.0287	25.0143	Cluster -363	9	9	9	35.7	35.7	35.7	43.014	0	48.77	665370000	40	0.604821	0.133963	A0A0H2UQU3	A0A0H2UQU3		aspC	430
23.6615	23.1583	22.2896	24.2252	23.6851	23.9337	24.9623	25.7722	23.3775	Cluster -363	5	5	5	21.7	21.7	21.7	32.63	0	24.499	771890000	26	0.906442	0.0649878	A0A0H2UQH6	A0A0H2UQH6		licD3	387
22.4875	23.846	22.503	24.752	24.3943	23.4228	25.9809	25.6578	24.4284	Cluster -363	4	4	4	13.5	13.5	13.5	43.936	0	121.31	1009400000	19	0.965321	0.0558243	A0A0H2UR60	A0A0H2UR60		SP_1716	486
23.5082	24.4583	21.8648	24.1597	24.1309	22.4661	25.325	25.0281	24.5243	Cluster -363	6	6	6	20.9	20.9	20.9	34.979	0	15.552	738430000	29	0.7738	0.0883146	A0A0H2UQD4	A0A0H2UQD4		SP_1298	375
24.4117	24.3758	22.066	23.6396	24.4555	23.5103	24.6814	25.353	25.3534	Cluster -363	7	7	7	36.9	36.9	36.9	28.391	0	21.672	750150000	23	0.821158	0.0788593	A0A0H2UQ29	A0A0H2UQ29		SP_1071	328
24.1461	23.5209	22.0977	24.6713	24.8517	22.5193	25.3196	24.7467	24.8225	Cluster -363	6	6	6	37.7	37.7	37.7	26.876	0	41.044	810720000	31	0.580887	0.140605	A0A0H2UPE4	A0A0H2UPE4		SP_0824	218
22.8991	24.7423	23.2362	24.7575	24.2476	22.6546	23.3006	26.1972	24.7201	Cluster -363	10	10	10	34.9	34.9	34.9	42.68	0	56.956	1001700000	51	0.359001	0.260911	A0A0H2UNF4	A0A0H2UNF4		cps4H	86
22.1741	23.641	23.6312	24.3757	23.4081	23.6614	24.0579	25.3594	23.8442	Cluster -363	8	8	8	16	16	16	64.382	0	79.192	1073500000	57	0.49378	0.175171	A0A0H2UQR4	A0A0H2UQR4		SP_1358	418
23.266	23.5018	23.0772	24.4001	23.8763	23.1044	23.6298	25.4225	24.2631	Cluster -363	2	2	2	24.1	24.1	24.1	7.1404	0	7.577	531280000	20	0.572748	0.142969	A0A0H2URR7	A0A0H2URR7		SP_2008	562
24.0769	23.9673	22.9751	22.9934	23.7782	22.8452	25.5696	25.8257	22.1405	Cluster -363	3	3	3	11.4	11.4	11.4	51.824	0	56.876	866700000	13	0.283032	0.322942	A0A0H2UNS8	A0A0H2UNS8		blpH	147
22.9548	25.1996	23.7457	22.615	23.5571	22.4	24.2439	25.7608	22.6026	Cluster -363	6	6	6	18.1	18.1	18.1	41.327	0	60.652	666090000	24	0.684565	0.109416	A0A0H2UQQ9	A0A0H2UQQ9		SP_1483	415
23.6729	24.8211	22.5374	22.9288	23.8029	24.9844	25.3561	24.749	23.2008	Cluster -363	3	3	3	7.7	7.7	7.7	35.983	0	3.536	590620000	25	0.145905	0.509801	Q97TA9	Q97TA9		SP_0034	2398
23.7037	25.4064	23.0524	24.7463	23.1914	23.3848	25.4903	24.8993	22.6083	Cluster -363	2	2	2	9.7	9.7	9.7	30.85	0	49.293	624340000	14	0.0497746	0.739406	A0A0H2UPG1	A0A0H2UPG1		livH	227
23.6257	24.9515	21.3976	22.3507	24.6475	22.2685	25.3922	26.5598	24.6969	Cluster -363	5	5	5	18.3	18.3	18.3	49.636	0	36.056	1272600000	72	0.994079	0.0512681	A0A0H2URP2	A0A0H2URP2		SP_1963	548
22.1127	24.9513	21.9083	23.5431	24.5668	22.1948	24.831	23.6539	24.8574	Cluster -363	3	3	3	43.2	43.2	43.2	10.356	0	35.729	348350000	13	0.668399	0.11321	A0A0H2UN61	A0A0H2UN61		SP_0201	54
24.541	25.6743	23.4117	24.0776	25.5819	22.395	26.9035	26.6447	23.5883	Cluster -363	4	4	4	15.6	15.6	15.6	37.418	0	129.48	2050500000	55	0.529067	0.158566	A0A0H2UPL3	A0A0H2UPL3		SP_0847	254
33.1012	33.2545	32.9127	33.6329	33.1677	33.3088	32.015	31.8353	33.2565	Cluster -364	11	11	11	80.8	80.8	80.8	11.449	0	273.23	182800000000	2572	0.975543	0.0538235	A0A0H2URA9	A0A0H2URA9		trx	505
32.4115	32.966	32.9507	32.9275	32.9319	32.6554	32.6816	32.358	33.2657	Cluster -364	30	30	30	87.9	87.9	87.9	41.908	0	323.31	252410000000	6617	0.262919	0.344066	Q97S89	Q97S89		pgk	2351
32.5438	32.6237	32.5484	32.5742	32.537	32.6473	32.7296	32.6629	34.2686	Cluster -364	49	49	49	82	82	82	64.841	0	323.31	274810000000	5413	0.524518	0.160854	P95829	P95829		dnaK	1758
31.7213	32.3962	32.3383	32.5965	32.4029	32.3045	31.959	32.0415	32.8757	Cluster -364	19	19	19	92.6	92.6	92.6	21.816	0	323.31	150950000000	3181	0.0615565	0.703252	A0A0H2URD5	A0A0H2URD5		SP_1804	513
32.9582	33.1139	33.0881	33.3066	33.2111	33.1269	33.3942	33.121	32.3829	Cluster -364	23	23	23	52.5	52.5	52.5	43.881	0	323.31	251420000000	5112	0.114429	0.569603	A0A0H2UPG5	A0A0H2UPG5		rpsA	231
31.1786	31.4515	31.0774	31.1632	31.3013	30.9566	31.4804	31.3821	33.1407	Cluster -364	31	31	31	79.4	79.4	79.4	47.198	0	323.31	130890000000	2104	0.665235	0.113962	Q97SG9	Q97SG9		tig	2361
31.0191	31.5223	31.3164	31.4886	31.3404	31.596	31.1285	30.6717	31.3433	Cluster -364	23	23	23	79.2	79.2	79.2	37.361	0	323.31	76284000000	2268	0.523956	0.160853	P0A3B7	P0A3B7		tsf	1027
31.6959	31.4496	31.1561	31.7779	31.1114	31.3823	31.0907	30.9559	31.5997	Cluster -364	22	22	22	66.6	66.6	66.6	44.415	0	323.31	79734000000	1942	0.764145	0.0901304	A0A0H2UR32	A0A0H2UR32		ftsZ	472
31.0679	31.6599	31.2686	31.8592	31.2638	31.8619	31.3188	30.9985	30.2763	Cluster -364	9	9	9	66.7	66.7	66.7	11.582	0	106.8	65943000000	1632	0.755862	0.0917852	P66339	P66339		rpsJ	1689
31.3586	31.4598	31.3719	31.6817	31.3901	31.7004	31.4418	31.1702	30.4675	Cluster -364	29	29	29	70.6	70.6	70.6	34.412	0	323.31	81944000000	2043	0.783726	0.0857627	Q97R51	Q97R51		prsA	2303
31.6791	31.6077	31.6301	31.7498	31.3796	31.3467	31.4526	31.6376	31.6937	Cluster -364	27	27	27	80.8	80.8	80.8	47.16	0	323.31	101060000000	2959	0.0460969	0.752345	A0A0H2UQW7	A0A0H2UQW7		SP_1588	445
31.2302	31.4433	31.7877	31.6124	31.793	31.2365	31.7882	31.5295	31.0786	Cluster -364	19	19	19	81.5	81.5	81.5	28.867	0	323.31	110820000000	2484	0.395991	0.231554	Q97N56	Q97N56		rpsB	2196
31.6219	31.9894	32.1913	31.6535	32.0209	31.371	31.9625	31.7543	30.9447	Cluster -364	13	13	13	59.9	59.9	59.9	24.045	0	323.31	117500000000	3377	0.779713	0.0863039	P0A4C3	P0A4C3		rpsC	1050
31.9487	32.0327	31.7238	32.396	31.9326	32.0375	32.0313	31.3971	31.1794	Cluster -364	16	16	16	82.9	82.9	82.9	17.057	0	273.51	118210000000	1999	0.878633	0.0696859	P66581	P66581		rpsE	1697
31.2855	32.0729	32.0467	32.1188	32.3423	31.9607	32.1479	31.9416	31.2344	Cluster -364	21	21	21	78.8	78.8	78.8	23.028	0	323.31	122890000000	2582	0.348927	0.267624	P66565	P66565		rpsD	1696
32.2685	32.0262	32.0248	32.1566	32.0298	32.0152	32.1345	32.0262	31.9234	Cluster -364	33	33	33	74.1	74.1	74.1	54.754	0	323.31	157220000000	4417	0.547161	0.150295	A0A0H2UPJ3	A0A0H2UPJ3		pyk	247
31.9943	32.3484	32.2247	32.3739	32.2737	31.946	32.7381	32.2869	31.2628	Cluster -364	22	22	22	72.2	72.2	72.2	29.919	0	323.31	142980000000	1491	0.066783	0.68734	Q97SV2	Q97SV2		rplB	2381
34.2958	34.5721	34.6457	34.4631	34.3563	34.5172	34.2174	34.2449	34.6763	Cluster -364	32	32	32	75.9	75.9	75.9	43.97	0	323.31	663220000000	11449	0.195177	0.426208	P64030	P64030		tuf	1653
34.1101	33.9427	34.0457	33.6343	33.8228	33.6647	33.7612	33.6689	33.5057	Cluster -364	40	40	40	68.9	68.9	68.9	65.265	0	323.31	489160000000	12230	0.64386	0.120771	Q54970	Q54970		spxB	1965
29.5971	30.2908	31.1169	29.7612	31.6897	29.9111	29.6495	28.4417	23.1322	Cluster -366	12	12	12	30.3	30.3	30.3	60.786	0	65.666	18491000000	44	0.887592	0.0679518	A0A0H2UPM2	A0A0H2UPM2		dnaX	259
27.7178	27.9416	27.8113	27.8833	27.6944	27.8189	27.9939	28.2067	29.3157	Cluster -366	10	10	10	56.3	56.3	56.3	25.829	0	254.57	9354200000	252	0.847492	0.0734163	P67186	P67186		SP_1922	1710
26.7176	27.7445	27.9815	27.7531	27.6484	28.1831	29.181	27.8114	29.4459	Cluster -366	6	6	6	66.1	66.1	66.1	6.8841	0	11.669	15453000000	87	0.893344	0.0666694	P66155	P66155		rpmB	1685
25.9424	27.6005	26.9709	28.1219	27.2728	27.1574	28.8169	28.4705	28.0377	Cluster -366	8	8	8	31.6	31.6	31.6	38.977	0	114.86	10400000000	148	0.98429	0.0528372	A0A0H2UPS5	A0A0H2UPS5		asd	287
25.853	28.3238	28.2311	28.063	28.3249	28.0538	28.5569	28.3742	27.9995	Cluster -366	15	15	15	47.7	47.7	47.7	49.539	0	178.56	10510000000	272	0.580799	0.140371	A0A0H2UNK1	A0A0H2UNK1		accC	115
29.0268	29.0548	28.7846	29.3412	29.2997	28.9359	29.9111	29.6538	28.0819	Cluster -366	5	5	5	27	27	27	27.23	0	143.64	21851000000	348	0.0264069	0.829728	A0A0H2UNA0	A0A0H2UNA0		manM	67
29.2579	28.7092	29.3435	28.8132	30.0436	30.0394	30.071	29.5955	26.983	Cluster -366	2	2	2	60.5	60.5	60.5	4.4214	0	7.2851	24720000000	116	0.0824462	0.644592	P0A495	P0A495		rpmJ	1046
28.9226	29.0486	28.7092	29.0041	29.0842	29.1313	28.8113	28.6494	27.4087	Cluster -366	21	21	21	32.7	32.7	32.7	78.387	0	323.31	15383000000	484	0.732414	0.0968015	A0A0H2UQ91	A0A0H2UQ91		SP_1241	357
28.72	28.9684	29.2639	29.0057	28.9937	28.916	29.3239	28.8989	27.3573	Cluster -366	14	14	14	44.5	44.5	44.5	40.58	0	240.72	17464000000	699	0.245572	0.362578	A0A0H2UN84	A0A0H2UN84		ribD	60
29.1087	28.8921	28.8859	29.2861	29.3449	29.2385	28.9219	29.2133	27.919	Cluster -366	22	22	22	55.4	55.4	55.4	45.116	0	312.13	20185000000	397	0.440027	0.203195	A0A0H2UN41	A0A0H2UN41		ribAB	47
29.4536	28.7385	28.8971	28.9319	28.428	28.6811	28.4603	28.472	28.5753	Cluster -366	33	33	33	60.5	60.5	60.5	75.438	0	323.31	13142000000	727	0.878406	0.0696111	Q97PW6	Q97PW6		glyS	2248
29.1751	28.8445	29.1403	28.4873	28.5968	28.5771	28.6607	28.1747	28.8085	Cluster -366	11	11	11	56.4	56.4	56.4	23.244	0	196.32	12794000000	484	0.27168	0.335114	A0A0H2UN48;REV__Q69YQ0	A0A0H2UN48		ribE	49
29.4922	28.7433	29.0224	28.6496	28.7134	28.3458	28.6804	28.019	28.0522	Cluster -366	12	12	12	53.7	53.7	53.7	35.912	0	242.82	11245000000	551	0.6445	0.120883	Q97QG5	Q97QG5		guaC	2269
29.1271	28.686	28.7853	28.7872	28.6833	28.6305	29.0809	28.8439	28.7759	Cluster -366	22	22	22	53.1	53.1	53.1	46.597	0	307.94	19061000000	549	0.323875	0.285276	A0A0H2UNG2	A0A0H2UNG2		cps4K	91
28.9465	28.6697	28.8062	28.4474	28.7753	28.4176	29.4487	29.2441	28.5695	Cluster -366	20	20	20	51.1	51.1	51.1	52.702	0	323.31	17748000000	539	0.616077	0.130549	A0A0H2UPP2	A0A0H2UPP2		SP_0871	271
28.6474	27.893	28.3032	28.1991	27.9978	27.7542	28.6826	28.6795	28.0947	Cluster -366	26	26	26	54.8	54.8	54.8	56.695	0	323.31	13570000000	429	0.424519	0.214465	Q97RS9	Q97RS9		lysS	2333
27.9576	28.2882	28.3094	28.3593	28.1652	28.2978	28.4358	28.0747	28.4419	Cluster -366	15	15	15	43.1	43.1	43.1	45.242	0	277.43	10279000000	308	0.12229	0.551691	A0A0H2UN95	A0A0H2UN95		pepS	64
27.4782	28.4377	27.9545	28.2025	28.0602	28.4455	28.3027	28.4914	28.2229	Cluster -366	24	24	24	56.6	56.6	56.6	55.961	0	209.5	10701000000	342	0.238719	0.369472	Q97NG1	Q97NG1		gltX	2206
27.4826	28.4689	28.1576	28.8552	28.1947	28.5671	28.0393	28.2107	28.3166	Cluster -366	22	22	22	56.9	56.9	56.9	42.797	0	130.21	9291100000	368	0.0233643	0.844933	A0A0H2UP18	A0A0H2UP18		nusA	168
28.0677	28.1157	27.869	28.4468	28.3819	28.2814	28.5787	28.1462	27.4894	Cluster -366	17	17	17	55.4	55.4	55.4	47.693	0	208.9	8938800000	247	0.0945849	0.615514	Q97SG0	Q97SG0		serS	2359
28.1105	28.1716	28.4153	27.7222	28.7646	28.0849	28.7239	27.7749	27.7947	Cluster -366	10	10	10	47.8	47.8	47.8	20.212	0	76.96	8738500000	271	0.464625	0.188292	Q97TC4	Q97TC4		hpt	2399
28.2259	28.2957	28.2356	28.2598	28.183	28.1447	27.955	27.4658	28.1577	Cluster -366	12	12	12	53.4	53.4	53.4	35.75	0	238.68	7893000000	288	0.904498	0.0652358	A0A0H2UNB1	A0A0H2UNB1		SP_0285	72
27.9894	28.4051	28.2206	28.2953	28.1107	28.0439	28.0859	28.0066	27.7227	Cluster -366	12	12	12	54.6	54.6	54.6	33.09	0	221.33	8133000000	297	0.789862	0.0846792	A0A0H2UNN0	A0A0H2UNN0		fabD	130
28.4862	28.647	28.2922	28.2458	28.1895	28.5925	28.6519	28.5889	27.9395	Cluster -366	13	13	13	74.3	74.3	74.3	25.796	0	247.01	12837000000	367	0.018141	0.869621	A0A0H2UPG6	A0A0H2UPG6		ftsE	232
28.516	28.5211	28.7843	28.1309	28.3141	28.5865	28.0505	28.8427	28.2799	Cluster -366	20	20	20	49.1	49.1	49.1	60.87	0	283.6	10313000000	404	0.0873906	0.63437	A0A0H2US79	A0A0H2US79		SP_2230	617
28.0937	28.2093	28.4117	28.5805	28.6868	28.951	28.3327	28.3492	27.6144	Cluster -366	19	19	19	40.3	40.3	40.3	51.066	0	114.63	9474800000	364	0.423155	0.215554	Q97PR0	Q97PR0		asnS	2240
28.2527	28.5819	28.5884	28.7109	28.694	28.9346	28.3675	28.5719	28.3528	Cluster -366	17	17	17	72.8	72.8	72.8	34.177	0	323.31	13018000000	383	0.318072	0.28828	A0A0H2UNJ5	A0A0H2UNJ5		fabK	111
28.2119	29.1506	28.7739	29.1785	28.8501	29.3629	28.4174	28.7388	28.7824	Cluster -366	4	4	4	33.6	33.6	33.6	15.436	0	184.14	15305000000	199	0.197891	0.42232	P0A475	P0A475		rplP	1044
28.3285	29.0082	28.3645	28.7679	28.593	28.7178	28.8399	28.8553	28.9862	Cluster -366	20	20	20	59.8	59.8	59.8	48.122	0	312.62	15714000000	516	0.455538	0.193984	Q97PP4	Q97PP4		glmM	2236
27.962	28.8466	28.4108	28.5978	28.9612	28.4832	28.9165	28.9029	28.5413	Cluster -366	19	19	19	42.9	42.9	42.9	59.856	0	323.31	15276000000	400	0.701542	0.104394	P67282	P67282		rny	1712
27.9214	28.5261	28.3142	28.9184	28.6377	28.6724	28.7463	28.8578	28.3793	Cluster -366	14	14	14	48.4	48.4	48.4	35.702	0	323.31	13955000000	295	0.0929638	0.619594	P0A3Q9	P0A3Q9		msrAB1	1035
28.2222	28.4938	28.5553	28.4412	28.2505	28.0574	29.2229	28.9826	28.1967	Cluster -366	11	11	11	69.3	69.3	69.3	16.523	0	68.004	14518000000	269	0.685714	0.109	P66320	P66320		rplI	1688
27.713	28.7914	28.7119	28.3339	28.1638	28.6686	28.8647	29.3316	28.4588	Cluster -366	17	17	17	48.7	48.7	48.7	41.949	0	291.33	16335000000	452	0.594103	0.136588	P0A451	P0A451		recA	1041
27.9206	28.7608	28.548	28.6815	29.0341	28.724	29.1332	28.3035	27.9893	Cluster -366	18	18	18	48.9	48.9	48.9	40.502	0	323.31	11389000000	327	0.205456	0.413365	P95830	P95830		dnaJ	1759
28.6462	28.765	28.5137	28.7228	28.838	29.0058	28.8674	29.1442	27.9272	Cluster -366	27	27	27	44.9	44.9	44.9	72.288	0	323.31	16542000000	375	0.0434929	0.761937	Q97PA9	Q97PA9		stkP	2227
27.867	28.726	28.3859	28.5745	28.6594	28.7494	29.3138	29.1524	27.6319	Cluster -366	16	16	16	47.5	47.5	47.5	44.258	0	222.08	15056000000	350	0.0799635	0.651801	A0A0H2UNJ4	A0A0H2UNJ4		cps4L	110
28.6007	28.6343	28.2905	28.3829	28.7022	28.6702	27.5325	28.0571	29.1989	Cluster -366	10	10	10	40.8	40.8	40.8	35.125	0	187.89	8465500000	280	0.125628	0.549029	P65241	P65241		prs2	1665
28.8673	27.9409	27.9714	27.3783	27.9151	27.7938	28.3352	28.1525	30.9589	Cluster -366	18	18	18	74.6	74.6	74.6	38.019	0	323.31	18534000000	549	0.484002	0.178828	A0A0H2URN4	A0A0H2URN4		pepA	546
30.7291	30.6998	30.513	30.0355	30.3158	30.3017	30.7694	30.6643	31.8825	Cluster -366	17	17	17	84.8	84.8	84.8	26.051	0	323.31	71234000000	2285	0.740502	0.0951706	P0A3Y3	P0A3Y3		gpmA	1040
29.6886	30.1567	30.231	30.2195	30.5684	30.1203	30.2237	30.3006	31.7691	Cluster -366	11	11	11	80.6	80.6	80.6	16.752	0	323.31	43225000000	1179	0.51749	0.163324	P66040	P66040		ribH	1680
30.634	31.1458	31.0497	31.0618	31.1469	30.9584	30.9568	30.6925	29.494	Cluster -366	11	11	11	52.8	52.8	52.8	24.495	0	122.51	51695000000	1218	0.643236	0.120652	P66095	P66095		rplA	1682
30.1394	31.0746	30.5466	31.008	30.6664	30.5939	31.3272	30.4789	29.1726	Cluster -366	12	12	12	49.6	49.6	49.6	15.143	0	224.37	40670000000	365	0.123966	0.549359	P0A4A7	P0A4A7		rpsL	1047
30.143	30.7417	30.4995	30.8584	30.6351	30.5013	30.8409	30.0536	29.7965	Cluster -366	15	15	15	63.6	63.6	63.6	35.174	0	323.31	44657000000	1453	0.320525	0.28664	Q97RC6	Q97RC6		pfkA	2316
30.9288	30.6995	30.5072	30.9345	30.823	30.6499	30.9345	30.7322	30.6488	Cluster -366	35	35	35	71.7	71.7	71.7	71.097	0	323.31	57323000000	1315	0.309868	0.296011	P22976;A0A0H2XDS8	P22976		tkt	1234
30.7074	30.994	30.5083	31.3556	30.7901	31.0451	30.7999	30.5252	30.323	Cluster -366	11	11	11	84.7	84.7	84.7	10.785	0	263.89	51166000000	1210	0.769045	0.0892935	Q97SV3	Q97SV3		rplW	2382
30.1952	30.4894	30.6094	30.5761	30.7266	30.7193	30.4099	30.1066	30.607	Cluster -366	31	31	31	88.4	88.4	88.4	52.444	0	323.31	48896000000	1302	0.313554	0.293333	A0A0H2USM1	A0A0H2USM1		guaB	637
30.5529	29.9697	30.3493	29.9844	30.5321	29.9756	31.3174	30.7951	29.8842	Cluster -366	9	9	9	59.1	59.1	59.1	13.136	0	175.04	49175000000	1284	0.322471	0.285115	Q97QC6	Q97QC6		rplS	2263
29.6081	30.1847	30.2242	30.5309	30.8478	29.9906	31.3446	30.5318	30.065	Cluster -366	14	14	14	60.3	60.3	60.3	13.421	0	183.94	51857000000	1118	0.401598	0.228418	P66392	P66392		rpsM	1691
30.9394	30.2625	30.0661	30.3126	30.2189	30.3002	30.9484	31.0027	28.6804	Cluster -366	13	13	13	73.1	73.1	73.1	20.633	0	214.78	47960000000	795	0.0691065	0.681452	A0A0H2UQI3	A0A0H2UQI3		lemA	390
29.4218	29.379	29.7558	29.3973	29.9516	29.4193	29.2511	29.2368	30.8318	Cluster -366	7	7	7	60.8	60.8	60.8	20.6	0	223.23	27362000000	657	0.143732	0.512955	P64042	P64042		efp	1654
28.7994	29.6692	30.2172	29.2985	29.9832	29.7964	29.5526	30.1107	31.5859	Cluster -366	8	8	8	74	74	74	11.153	0	323.31	40615000000	1126	0.663371	0.114098	P66602	P66602		rpsF	1698
28.6469	29.1501	28.6836	29.4959	28.7921	29.2181	29.1279	28.6933	30.7641	Cluster -366	8	8	8	86.2	86.2	86.2	9.9122	0	88.474	20070000000	298	0.266436	0.340557	Q97NV3	Q97NV3		groS	2215
29.4596	29.4488	29.0186	29.4898	28.7205	29.6421	29.0743	30.1899	30.2072	Cluster -366	22	22	22	54.1	54.1	54.1	49.868	0	323.31	24858000000	704	0.753174	0.0921996	Q97NG0	Q97NG0		pgi	2205
29.5275	29.3295	29.9351	30.3124	29.1139	29.4874	29.9882	29.307	28.6282	Cluster -366	6	6	6	47.1	47.1	47.1	13.693	0	122.36	36273000000	1129	0.236304	0.372238	P66112	P66112		rplT	1683
30.2961	29.6563	29.8794	29.4025	29.589	29.5992	29.0559	29.2073	29.9359	Cluster -366	26	26	26	55.5	55.5	55.5	60.099	0	323.31	24062000000	928	0.290909	0.316399	A0A0H2UNS2	A0A0H2UNS2		SP_0443	144
29.9126	29.7811	29.6437	29.5055	29.5022	29.4948	29.5387	29.6346	29.5432	Cluster -366	15	15	15	81.3	81.3	81.3	22.898	0	323.31	27231000000	833	0.0739121	0.668798	Q97RQ3	Q97RQ3		upp	2329
30.0634	29.3066	29.4167	29.184	29.1648	29.5983	29.9212	29.3914	29.7265	Cluster -366	26	26	26	67.1	67.1	67.1	46.119	0	323.31	25159000000	693	0.48422	0.178946	A0A0H2UQH0	A0A0H2UQH0		hom	384
29.4015	29.6557	29.8261	29.6159	29.7257	29.6337	29.6466	29.8867	29.4007	Cluster -366	20	20	20	69.7	69.7	69.7	37.617	0	323.31	33933000000	995	0.352479	0.265345	Q97NQ0	Q97NQ0		asnA	2211
29.8917	29.6019	29.8844	29.4572	29.6673	29.4598	29.6621	29.4232	29.2662	Cluster -366	30	30	30	65.8	65.8	65.8	68.652	0	323.31	26260000000	1036	0.470264	0.185731	Q97SR1	Q97SR1		proS	2369
29.7936	29.4948	29.7559	29.5897	29.5669	29.7844	29.4684	29.4984	28.9255	Cluster -366	19	19	19	61.1	61.1	61.1	49.474	0	323.31	24304000000	874	0.947091	0.0587137	A0A0H2UR24	A0A0H2UR24		ftsA	468
29.303	29.6282	29.5667	29.7636	29.561	29.7233	29.5462	29.1577	28.9115	Cluster -366	42	42	42	50.4	50.4	50.4	103.31	0	306.84	21628000000	587	0.8238	0.0784402	Q97QX6	Q97QX6		ppc	2293
29.5104	29.5556	29.3287	29.4243	29.3921	29.3587	29.4681	29.3181	29.0476	Cluster -366	24	24	23	58.6	58.6	57.2	56.789	0	299.8	19215000000	504	0.389707	0.23633	O54537	O54537		zwf	773
29.1931	29.1591	29.235	28.9913	29.1548	28.7804	29.1931	29.0885	29.0013	Cluster -366	17	17	17	54.1	54.1	54.1	38.732	0	271.89	18972000000	406	0.553842	0.148925	A0A0H2UQG8	A0A0H2UQG8		SP_1363	382
29.5048	29.1213	29.3166	29.0647	28.9614	29.1125	29.2212	29.3831	29.449	Cluster -366	15	15	15	69	69	69	37.379	0	323.31	21171000000	823	0.386994	0.237988	A0A0H2UQY4;Q14376	A0A0H2UQY4		galE-1	450
29.7838	29.4588	28.9787	29.344	29.1857	29.1332	29.1682	29.1192	28.7857	Cluster -366	17	17	17	48.9	48.9	48.9	44.184	0	241.31	15517000000	581	0.576869	0.141881	Q97RI6	Q97RI6		deoB	2321
28.7147	29.342	29.3097	29.0038	29.2709	28.9597	29.6648	29.1947	28.9208	Cluster -366	5	5	5	34.6	34.6	34.6	13.385	0	99.232	25228000000	501	0.85346	0.0723992	P66359	P66359		rpsK	1690
29.1336	29.428	29.416	29.2614	29.3658	29.5422	30.0121	29.6357	29.2097	Cluster -366	24	24	24	59	59	59	66.492	0	323.31	28527000000	668	0.402199	0.228309	Q97RK0	Q97RK0		ezrA	2324
29.1278	29.2773	29.2557	29.3588	29.3868	29.3456	29.8673	29.6037	29.0357	Cluster -366	10	10	10	52.2	52.2	52.2	25.448	0	323.31	22755000000	445	0.260745	0.346011	Q97SJ6	Q97SJ6		cpsC	2363
29.0075	29.422	29.1394	29.266	29.3408	29.4273	29.6666	29.4847	29.3824	Cluster -366	37	37	37	72.5	72.5	72.5	63.471	0	323.31	25025000000	678	0.710829	0.101082	Q54869	Q54869		argS	1964
28.3049	29.3168	29.2356	29.2195	29.2199	29.5222	29.1848	29.61	29.0507	Cluster -366	22	22	22	53.3	53.3	53.3	61.165	0	323.31	25470000000	445	0.162423	0.479177	A0A0H2UNZ5	A0A0H2UNZ5		rnj	160
30.4576	29.5013	30.1731	29.2297	29.538	29.08	30.6938	30.4365	30.1696	Cluster -366	8	8	8	66.2	66.2	66.2	14.248	0	76.934	43457000000	1369	0.750295	0.0928708	Q97SN4	Q97SN4		rpsI	2365
30.0405	30.178	30.0226	30.2458	30.1413	30.1311	29.9986	29.4587	29.9438	Cluster -366	31	31	31	74.4	74.4	74.4	63.296	0	323.31	40634000000	1578	0.911665	0.0643436	A0A0H2UQ90	A0A0H2UQ90		ptsI	356
30.5237	30.3235	29.5462	30.573	30.5327	30.0045	29.9063	29.6193	29.8522	Cluster -366	9	9	9	72.1	72.1	72.1	22.397	0	323.31	30584000000	464	0.642848	0.120658	P0A4J6	P0A4J6		sodA	1057
29.8528	29.9473	30.0136	29.8975	30.0859	29.9096	30.4362	30.2538	29.6761	Cluster -366	50	50	50	60.8	60.8	60.8	95.045	0	323.31	45023000000	1001	0.296538	0.310612	Q97PD6	Q97PD6		secA1	2228
30.2278	30.0814	29.7956	30.2925	30.0113	30.1057	30.3696	30.1737	29.8875	Cluster -366	14	14	14	57.9	57.9	57.9	27.061	0	323.31	34774000000	897	0.563537	0.146142	A0A0H2URQ9	A0A0H2URQ9		proV	559
29.9531	29.8636	29.7503	29.7354	29.7802	29.7777	30.1791	29.4379	29.647	Cluster -366	11	11	11	64.8	64.8	64.8	13.006	0	82.735	30752000000	1173	0.0277	0.823687	P0A473	P0A473		rplN	1043
29.2188	29.8883	29.7825	29.9249	29.7722	29.9028	30.119	29.8533	29.8491	Cluster -366	16	16	16	72.3	72.3	72.3	28.405	0	218.31	29890000000	636	0.305821	0.299649	A0A0H2UPG7	A0A0H2UPG7		SP_0867	233
28.8503	30.1908	29.9286	29.5938	29.5612	29.6134	30.269	29.8008	29.7289	Cluster -366	12	12	12	65.4	65.4	65.4	22.178	0	229.54	43140000000	1251	0.795131	0.0839772	Q97SV5	Q97SV5		rplC	2384
29.3819	30.267	30.0267	30.0548	30.1884	30.0914	30.0739	29.6919	30.086	Cluster -366	18	18	18	68.6	68.6	68.6	43.931	0	323.31	40380000000	975	0.389895	0.236499	A0A0H2UNK4	A0A0H2UNK4		fabF	117
29.238	29.7975	29.5161	29.7521	29.6993	29.8269	29.9096	29.6492	29.9516	Cluster -366	22	22	22	73.8	73.8	73.8	37.905	0	323.31	31572000000	630	0.325585	0.283988	P67330	P67330		SP_0095	1715
29.721	29.8433	29.709	29.8393	29.8184	29.787	29.8305	29.7978	30.8306	Cluster -366	9	9	9	78.9	78.9	78.9	12.2	0	323.31	41928000000	1188	0.420193	0.21697	P61182	P61182		rplV	1552
27.9486	26.9345	22.33	27.8148	26.7912	27.362	26.8215	27.7028	27.7008	Cluster -366	6	6	6	52.1	52.1	52.1	16.735	0	109.32	4766600000	86	0.679763	0.110384	A0A0H2UNJ1	A0A0H2UNJ1		SP_0416	107
27.7042	23.0638	27.1596	27.0416	27.4143	27.1514	27.2585	27.3978	25.3162	Cluster -366	15	15	15	40.9	40.9	40.9	50.746	0	88.391	3990600000	104	0.241673	0.36712	A0A0H2UPE7	A0A0H2UPE7		cshB	219
26.832	22.1661	26.4453	27.1667	27.3417	27.3674	26.7972	26.231	25.9149	Cluster -366	4	4	4	45.5	45.5	45.5	11.047	0	21.935	3673000000	89	0.351107	0.266127	A0A0H2US94	A0A0H2US94		yajC-2	623
25.3495	23.8036	26.9688	27.3508	27.6789	27.1785	25.9877	26.2754	25.9821	Cluster -366	16	16	16	35	35	35	69.835	0	65.984	2045400000	136	0.060877	0.704816	A0A0H2UPP8	A0A0H2UPP8		pepF	275
26.648	25.4407	27.1654	27.4987	27.384	27.7788	26.1464	25.4122	25.7698	Cluster -366	15	15	15	31.5	31.5	31.5	50.995	0	70.072	2589300000	138	0.966519	0.0556562	Q97S25	Q97S25		cysS	2341
27.6574	25.2641	27.4605	27.7066	27.4806	27.5016	26.7789	26.5262	26.3574	Cluster -366	16	16	16	26.2	26.2	26.2	72.237	0	189.19	3301000000	169	0.598644	0.135503	P0A4L9	P0A4L9		gyrB	1058
26.9187	25.6581	27.2728	26.5218	27.1842	26.857	27.2455	27.1617	27.2763	Cluster -366	15	15	15	47	47	47	43.187	0	56.369	4268500000	128	0.322547	0.285914	A0A0H2UN02	A0A0H2UN02		araT	33
26.8784	24.8717	26.9677	25.2667	27.3578	25.5514	27.5941	27.4622	27.3724	Cluster -366	15	15	15	60.9	60.9	60.9	34.858	0	132.13	5369100000	141	0.742006	0.0950809	Q97Q18	Q97Q18		hprK	2254
24.0909	23.5762	27.125	26.7905	27.1127	26.9218	28.0735	27.3918	26.7108	Cluster -366	23	23	23	55.7	55.7	55.7	57.386	0	323.31	5521800000	183	0.336136	0.277145	A0A0H2UNP9	A0A0H2UNP9		SP_0453	136
26.4835	27.764	27.2532	27.0007	25.1535	27.7665	28.2396	28.0497	27.9959	Cluster -366	21	21	21	60.8	60.8	60.8	53.657	0	323.31	7759000000	257	0.649506	0.118784	Q97SE7	Q97SE7		gatB	2358
27.4366	27.4744	27.149	27.7287	27.7956	28.0965	28.1589	27.5774	25.5589	Cluster -366	7	7	7	33.2	33.2	33.2	22.109	0	17.687	6151400000	131	0.189201	0.436357	A0A0H2URE2	A0A0H2URE2		SP_1802	516
26.6968	27.2187	27.4161	27.895	27.7523	27.6223	27.1411	26.246	26.3648	Cluster -366	12	12	12	47	47	47	32.159	0	41.641	3994800000	180	0.922174	0.0618557	A0A0H2UQ83	A0A0H2UQ83		SP_1155	352
27.3555	27.9379	27.2888	28.1182	27.5786	27.8324	27.4194	26.9891	26.1882	Cluster -366	6	6	6	11.2	11.2	11.2	47.353	0	19.137	4674500000	80	0.950807	0.0581538	A0A0H2UNE3	A0A0H2UNE3		secY	79
28.1898	27.906	28.0998	28.4199	27.2957	28.3206	27.9683	27.1826	27.8277	Cluster -366	7	7	7	64.3	64.3	64.3	21.358	0	134.37	8997300000	279	0.902721	0.0654442	P63787	P63787		clpP	1648
26.8303	27.7994	27.6062	27.8572	27.649	27.7464	28.6472	26.8235	27.6946	Cluster -366	5	5	5	54.7	54.7	54.7	10.011	0	25.697	12130000000	319	0.0569298	0.714724	P0A4B3	P0A4B3		rpsQ	1048
26.6661	26.8344	27.6699	27.7586	27.9583	27.523	28.4789	27.8844	28.2321	Cluster -366	16	16	16	69.6	69.6	69.6	25.028	0	174.14	8869600000	196	0.811222	0.0803615	A0A0H2UQU1	A0A0H2UQU1		SP_1395	429
28.4156	27.7558	27.9308	27.655	27.7098	27.7832	28.2013	27.7374	27.1473	Cluster -366	19	19	19	35.1	35.1	35.1	69.206	0	211.99	6965700000	293	0.134138	0.53165	A0A0H2UMZ0	A0A0H2UMZ0		SP_0103	29
27.823	27.6904	27.9107	27.5993	28.0107	27.4785	27.6626	27.7861	27.1577	Cluster -366	11	11	11	43.9	43.9	43.9	34.964	0	79.218	6899300000	215	0.553571	0.148786	Q97PW5	Q97PW5		glyQ	2247
27.6757	27.4782	27.9872	27.4046	28.5218	28.1118	28.2936	28.4911	27.9987	Cluster -366	18	18	18	66.3	66.3	66.3	41.303	0	278.13	9139900000	223	0.491005	0.176164	A0A0H2UNF3	A0A0H2UNF3		cps4I	85
27.3945	27.8516	27.6697	28.1518	27.8703	28.0772	28.3026	28.2546	27.1558	Cluster -366	12	12	12	58.6	58.6	58.6	32.324	0	323.31	10050000000	298	0.0195136	0.863923	Q97PT5	Q97PT5		atpG	2245
26.7715	27.9479	27.4517	27.8531	27.7561	27.8446	28.7345	28.3105	27.2293	Cluster -366	16	16	16	49.2	49.2	49.2	45.893	0	295.43	9566200000	240	0.304282	0.301062	Q97SR2	Q97SR2		SP_0263	2370
27.2911	27.7943	27.158	27.9767	27.4679	27.5087	28.2637	28.0787	27.8072	Cluster -366	10	10	10	76	76	76	23.96	0	194.95	8517300000	237	0.906035	0.0650183	A0A0H2UMX0	A0A0H2UMX0		SP_0079	21
28.5337	26.761	27.2999	26.9248	26.9851	26.799	27.5754	27.4488	27.3369	Cluster -366	14	14	14	28.7	28.7	28.7	77.994	0	201.09	5358900000	191	0.209189	0.408133	P35595	P35595		exp5	1342
28.0925	26.9574	26.7325	27.2733	26.8066	27.1437	26.7852	27.6186	27.8768	Cluster -366	10	10	10	55.3	55.3	55.3	31.063	0	237.58	6089300000	232	0.668969	0.113121	P0A2X3	P0A2X3		exoA	1019
27.3679	27.2625	27.3492	26.9417	26.9025	26.8697	27.9885	27.9086	27.1306	Cluster -366	9	9	9	24	24	24	55.103	0	107.88	6824100000	194	0.846592	0.0734913	A0A0H2UR55	A0A0H2UR55		SP_1715	483
27.9801	27.087	27.4306	26.8633	27.6687	27.2714	27.8975	27.8761	27.7638	Cluster -366	9	9	9	38.5	38.5	38.5	35.82	0	104.72	7049700000	170	0.547529	0.150504	A0A0H2UQ21	A0A0H2UQ21		SP_1163	325
27.1795	27.4344	27.9966	27.3444	26.1758	27.5957	27.0186	27.8081	27.4618	Cluster -366	13	13	13	43.8	43.8	43.8	35.451	0	134.86	6832200000	235	0.0501726	0.738771	P65239	P65239		prs1	1664
27.8833	27.2352	27.8888	27.3654	27.7296	27.0297	26.6699	27.1426	27.0506	Cluster -366	12	12	12	44.1	44.1	44.1	45.729	0	167.99	5368400000	220	0.877565	0.0694625	A0A0H2URS4	A0A0H2URS4		SP_1994	564
28.4643	27.7374	27.8291	27.5323	27.5555	27.3949	27.1841	27.2056	27.5452	Cluster -366	12	12	12	45.3	45.3	45.3	40.271	0	141.23	5743100000	267	0.529863	0.158216	A0A0H2UR67	A0A0H2UR67		pepQ	490
27.303	27.0101	27.6415	27.402	27.6412	27.7089	27.4142	26.9683	27.1765	Cluster -366	10	10	10	49.4	49.4	49.4	28.904	0	72.154	6114000000	203	0.355503	0.263721	A0A0H2UPE3	A0A0H2UPE3		SP_0831	217
27.1995	27.5121	27.4818	27.3156	27.5691	27.9339	27.5279	27.2107	27.0282	Cluster -366	8	8	8	70.5	70.5	70.5	12.937	0	93.188	5692800000	191	0.320227	0.286802	A0A0H2XFG1	A0A0H2XFG1		SP_0780	640
27.5353	27.8622	27.5588	27.3996	27.4727	27.3076	27.6029	26.3991	27.2497	Cluster -366	12	12	12	33.4	33.4	33.4	55.064	0	52.073	3935000000	157	0.545974	0.150867	Q97SJ8	Q97SJ8		SP_0341	2364
27.5637	27.5198	27.8471	27.2886	27.2911	27.3426	27.0637	26.7772	27.7791	Cluster -366	10	10	10	43.8	43.8	43.8	31.662	0	95.464	3619700000	148	0.287104	0.319983	P64403;Q96IZ5	P64403		hslO	1660
27.2924	27.4113	27.732	27.129	27.5506	27.3404	27.0975	27.6189	27.7691	Cluster -366	10	10	10	38.1	38.1	38.1	36.984	0	202.25	6761700000	250	0.520702	0.161744	A0A0H2UQ95	A0A0H2UQ95		nrdF	360
26.8342	27.5316	27.3383	27.5234	27.112	27.5024	27.4682	27.1305	27.8544	Cluster -366	6	6	6	40.3	40.3	40.3	22.687	0	182.2	5252100000	150	0.123446	0.549825	A0A0H2UP38	A0A0H2UP38		SP_0622	179
27.4562	27.7565	27.385	28.0757	27.1827	27.2736	27.0571	27.2415	27.6115	Cluster -366	3	3	3	31.5	31.5	31.5	10.076	0	7.983	4802900000	73	0.233447	0.3751	P66419	P66419		rpsN	1692
26.737	26.9075	26.2433	27.0292	26.8215	26.7846	25.8194	25.6074	27.3173	Cluster -366	7	7	7	62.8	62.8	62.8	16.229	0	108.28	2531400000	126	0.318733	0.288017	A0A0H2UMW1	A0A0H2UMW1		SP_0033	17
25.8602	26.6968	26.8485	27.194	26.8162	26.715	27.3553	26.9979	28.412	Cluster -366	4	4	4	55.8	55.8	55.8	10.888	0	112.99	3968600000	85	0.791684	0.0843939	A0A0H2UNR9	A0A0H2UNR9		SP_0520	142
24.9807	27.4324	27.0255	27.5029	27.4462	27.4071	27.4755	27.1111	27.072	Cluster -366	21	21	21	36.1	36.1	36.1	86.884	0	182.36	6229400000	186	0.22346	0.388408	Q97RC8	Q97RC8		pepX	2317
27.2901	26.2615	26.8304	26.7492	25.733	26.3915	27.45	27.6904	26.7329	Cluster -366	15	15	15	44.7	44.7	44.7	48.13	0	211.98	4884000000	200	0.921189	0.0618727	Q97QW8	Q97QW8		obg	2292
26.8335	26.8312	26.7233	26.7451	25.605	26.6508	26.7277	26.9354	25.53	Cluster -366	15	15	15	30.2	30.2	30.2	85.53	0	162.16	3573600000	132	0.145364	0.510227	P35597	P35597		exp7	1344
26.2906	26.4035	26.6889	27.3371	25.932	26.9673	27.7584	26.4529	27.0828	Cluster -366	18	18	18	67.3	67.3	67.3	49.187	0	117.08	4260800000	171	0.551907	0.149549	Q97R84	Q97R84		trmFO	2310
27.031	26.8386	26.4879	26.5067	26.2222	27.1105	28.1145	26.0431	26.5257	Cluster -366	3	3	3	20.2	20.2	20.2	21.442	0	207.52	4335600000	124	0.125001	0.549287	A0A0H2UN26	A0A0H2UN26		SP_0157	42
26.3711	26.7515	26.4983	27.0458	26.5424	25.5623	26.9585	27.5266	26.2638	Cluster -366	13	13	13	46.2	46.2	46.2	38.791	0	113.49	4284700000	112	0.311029	0.295392	Q97T09	Q97T09		metN	2388
26.0106	26.3426	26.2845	26.4576	26.2193	26.4333	27.6765	27.7247	26.1938	Cluster -366	8	8	8	47.2	47.2	47.2	20.541	0	85.862	4898000000	168	0.901923	0.065204	P0A2Z4	P0A2Z4		atpH	1023
25.7855	26.8608	26.3759	26.9891	26.5194	26.4516	27.9134	27.2117	26.726	Cluster -366	7	7	7	60.5	60.5	60.5	14.133	0	29.571	4270500000	126	0.781108	0.0862932	A0A0H2UNK7	A0A0H2UNK7		SP_0434	119
26.0486	26.9655	26.1889	26.9321	26.3787	26.8198	27.7962	27.151	26.6661	Cluster -366	15	15	15	47.4	47.4	47.4	47.976	0	223.03	4133300000	106	0.608907	0.133032	A0A0H2URR5	A0A0H2URR5		ccs50	561
27.3289	27.3559	26.3721	27.3403	27.016	27.4095	27.4287	27.7273	27.4717	Cluster -366	11	11	11	37.5	37.5	37.5	38.098	0	86.18	5776500000	260	0.983235	0.0527242	A0A0H2UQ85	A0A0H2UQ85		SP_1162	353
26.8527	27.3019	26.8213	27.1599	27.0051	27.253	26.8682	27.3066	27.3713	Cluster -366	15	15	15	49.2	49.2	49.2	45.867	0	186.98	4250200000	203	0.106423	0.589231	Q97NQ4	Q97NQ4		murA1	2212
26.0818	27.2475	26.9164	27.7007	26.867	27.9259	26.8657	27.5833	26.714	Cluster -366	6	6	6	66.7	66.7	66.7	6.3985	0	26.68	7175600000	243	0.0433575	0.761624	Q97SU4	Q97SU4		rpmD	2377
26.4297	27.745	27.5451	27.1798	27.2273	26.9824	27.1362	27.5383	26.4969	Cluster -366	11	11	11	47.5	47.5	47.5	35.123	0	108.31	4525800000	154	0.657908	0.115549	A0A0H2UQ52	A0A0H2UQ52		pta	337
26.387	27.353	27.2369	27.2766	27.32	27.6477	26.7313	27.2334	26.9447	Cluster -366	4	4	4	41.4	41.4	41.4	14.917	0	199.96	5378600000	152	0.208493	0.409049	A0A0H2UQV3	A0A0H2UQV3		SP_1558	438
25.7852	26.9637	26.7816	26.3177	26.8586	26.8131	26.7471	26.553	26.1472	Cluster -366	10	10	10	26.9	26.9	26.9	46.558	0	71.018	2498300000	98	0.674165	0.112084	A0A0H2URT3	A0A0H2URT3		lysA	569
26.2087	27.0674	27.0445	26.8108	26.7613	27.0707	26.8961	26.6089	26.1572	Cluster -366	8	8	8	34.7	34.7	34.7	35.189	0	96.792	3411700000	143	0.387111	0.238237	A0A0H2URP7	A0A0H2URP7		cbf1	552
26.175	26.9978	26.9662	27.3883	27.0886	26.6171	26.5975	27.0789	26.4992	Cluster -366	17	17	17	50.5	50.5	50.5	50.518	0	176.87	3352400000	127	0.213507	0.402155	Q97R24	Q97R24		mnmE	2299
26.4361	26.8726	27.0778	26.8906	26.4777	26.6606	26.8269	27.4337	26.6158	Cluster -366	10	10	10	58.9	58.9	58.9	27.352	0	323.31	5988600000	208	0.240486	0.368119	A0A0H2UQ97	A0A0H2UQ97		SP_1242	361
25.9621	26.4038	26.8178	26.6554	26.6002	26.5493	27.134	27.2408	26.3798	Cluster -366	8	8	8	45.8	45.8	45.8	26.13	0	114.36	4008200000	126	0.551665	0.149351	A0A0H2UPL9	A0A0H2UPL9		deoD	257
26.6905	27.1837	27.216	26.6544	26.7017	27.049	26.9897	26.8065	27.0565	Cluster -366	9	9	9	61.1	61.1	61.1	26.702	0	232.37	4564800000	179	0.333327	0.279563	Q97R83	Q97R83		pyrH	2309
27.3621	26.9692	26.5926	27.0921	27.0531	27.2548	27.1078	26.9248	26.3827	Cluster -366	7	7	7	23.6	23.6	23.6	46.99	0	37.305	4341700000	124	0.71597	0.100389	A0A0H2UPL6	A0A0H2UPL6		SP_0919	255
26.4592	27.0837	27.0142	27.2011	26.1602	27.0328	26.7618	26.4739	26.3771	Cluster -366	18	18	18	25.4	25.4	25.4	99.252	0	103.59	3549800000	161	0.254807	0.351202	P59199	P59199		polA	1524
26.9558	26.7826	26.6353	26.7653	26.2762	27.0862	26.7598	27.0035	26.6502	Cluster -366	11	11	11	35.9	35.9	35.9	37.735	0	63.62	3392100000	173	0.79387	0.0840531	A0A0H2UQ30	A0A0H2UQ30		SP_1160	329
26.6249	26.9389	26.7044	27.5689	26.8007	27.5366	27.0525	26.8196	26.871	Cluster -366	13	13	13	38.6	38.6	38.6	49.344	0	187.52	4593800000	166	0.508984	0.166924	Q97R46	Q97R46		glmU	2302
26.347	26.0957	26.771	27.4855	26.9135	27.2278	27.1181	27.443	26.378	Cluster -366	12	12	12	38.8	38.8	38.8	37.537	0	146.87	4728200000	141	0.234217	0.37424	A0A0H2URQ4	A0A0H2URQ4		SP_1967	556
27.0303	27.4389	27.6451	27.8124	28.0874	26.3772	27.0426	27.3436	28.9632	Cluster -366	3	3	3	47.4	47.4	47.4	8.8378	0	104.53	6560300000	158	0.316294	0.290357	A0A0H2UPE1	A0A0H2UPE1		SP_0822	215
27.3124	26.137	27.5622	27.8483	27.2574	27.3603	27.5648	27.7647	29.6447	Cluster -366	12	12	1	81.3	81.3	14.2	27.103	0	167.56	7957100000	165	0.687279	0.108774	A0A0H2UR71	A0A0H2UR71		SP_1733	493
27.388	26.7498	27.4091	27.117	27.3226	26.5092	27.5696	27.6531	29.4442	Cluster -366	5	5	5	47.5	47.5	47.5	11.229	0	93.432	7425400000	108	0.84094	0.0744264	A0A0H2UPD4	A0A0H2UPD4		SP_0816	212
27.5915	26.8764	27.4473	26.6154	27.0959	26.6424	27.1085	28.6787	29.1333	Cluster -366	3	3	3	50.7	50.7	50.7	8.1933	0	77.988	6983700000	310	0.944897	0.0589565	A0A0H2UNL1	A0A0H2UNL1		SP_0451	121
27.7862	26.9478	25.9668	27.0567	26.7321	27.4692	26.238	26.5912	28.9936	Cluster -366	7	7	7	80.4	80.4	80.4	12.457	0	117.41	5122300000	164	0.294318	0.312845	Q97Q59	Q97Q59		SP_1372	2261
26.2093	26.9745	26.3981	26.915	26.5279	27.3758	26.9376	27.2195	30.0184	Cluster -366	13	13	13	86.2	86.2	86.2	17.572	0	323.31	8745700000	276	0.558396	0.147737	Q97PT2	Q97PT2		greA	2243
27.2266	26.5603	26.4765	26.6466	26.1602	26.8611	26.0497	28.2464	29.7264	Cluster -366	4	4	4	82.8	82.8	82.8	8.9391	0	111.99	16720000000	1074	0.587804	0.138627	A0A0H2UQ34	A0A0H2UQ34		ptsH	331
