# Supplementary material for: A multiomics analysis of direct interkingdom dynamics between influenza A virus and Streptococcus pneumoniae uncovers host-independent changes to bacterial virulence fitness
Source: PLoS Pathog. 2022 Dec 21;18(12):e1011020. doi: 10.1371/journal.ppat.1011020 (PMC9815659; doi:10.1371/journal.ppat.1011020)
Supplement: S7 Data — (XLSX) [file ppat.1011020.s022.xlsx]

## Sheet: Sheet1
A549+Flu_BR3	A549+Flu_BR2	A549+Flu_BR1	A549+Spn_BR2	A549+Spn_BR3	A549+Spn_BR1	A549+Spn_BR4	A549+Spn+Flu_BR2	A549+Spn+Flu_BR3	A549+Spn+Flu_BR1	A549_BR3	A549_BR2	A549_BR1	C: T: Gene names	C: Cluster
36.8136	36.8621	36.6024	36.789	36.5606	36.4962	36.7291	36.9687	36.8936	36.7146	36.2799	36.227	36.3328	HIST1H4A	Cluster -311
36.5908	36.5005	36.4527	36.5956	36.4458	36.519	36.405	36.8506	36.5999	36.7175	36.2455	36.3028	36.1882	ANXA2;ANXA2P2	Cluster -311
35.0421	34.7261	34.8234	35.0463	35.0632	34.9905	35.0254	34.6396	34.7154	35.0117	34.1452	33.9637	34.3268	PLEC	Cluster -311
34.3271	34.2625	34.2907	34.4337	34.3904	34.2823	34.4486	33.9132	34.1981	33.8916	33.7549	33.7917	33.7181	HNRNPA2B1	Cluster -311
25.2161	25.5989	25.7282	24.3337	24.8497	23.2163	23.7044	22.8982	23.6281	23.8056	24.871	24.8664	24.8757	PGLS	Cluster -312
23.9202	25.3448	25.2822	23.4552	24.1518	23.189	23.8834	23.9264	23.3503	23.3608	25.2603	25.385	25.1355	ME1	Cluster -312
23.0005	24.2084	23.9576	25.2159	23.8965	24.6038	23.6672	23.2319	22.9606	22.7026	25.7099	25.764	25.6559	FASTKD3	Cluster -312
24.1539	23.9145	23.6448	24.8663	25.8575	25.7816	25.3251	25.4345	25.2691	25.1527	24.6553	23.9269	25.3836	LAMTOR3	Cluster -312
25.2067	25.3613	25.4683	25.063	26.557	26.7529	26.0802	25.2075	24.4756	24.8325	23.9534	23.6039	24.3029	PPOX	Cluster -312
24.8726	25.9773	25.8261	26.6665	25.6869	26.0667	25.0898	24.6251	23.8536	24.0008	24.6089	24.4447	24.7731	COPE	Cluster -312
25.831	25.5941	25.7298	24.7927	24.7229	25.639	24.7921	25.8739	25.5014	25.9834	24.3723	24.6849	24.0597	ARPC2	Cluster -312
25.9122	26.031	25.9202	25.1603	25.0931	24.3867	24.2123	24.5958	24.9428	24.896	24.9378	25.3198	24.5558	PCBD1	Cluster -312
25.6654	25.3726	25.2973	24.0753	24.2155	24.0183	25.407	25.997	26.2891	25.9074	25.2169	25.477	24.9567	SRPR	Cluster -312
29.0529	28.3157	29.0382	27.3809	26.3124	26.5465	24.7493	28.4217	27.4271	28.8676	29.0782	28.8359	29.3205	APEX1	Cluster -312
24.9723	24.5819	24.3301	27.9427	27.5725	27.4522	25.0571	27.7528	26.9412	27.4404	27.6075	27.598	27.6169	SULT1C3	Cluster -312
24.2229	24.613	26.2917	27.711	27.1717	27.6083	27.3611	27.7501	27.543	27.2626	28.4977	28.7017	28.2936	CTAGE5;MIA2	Cluster -312
24.6792	24.7849	23.3707	26.4187	27.6589	27.2294	29.193	27.3278	28.2649	27.8654	27.8084	27.5216	28.0952	COX7C	Cluster -312
26.3932	26.9091	26.095	26.4732	26.9246	27.3108	26.7054	25.9943	26.3603	25.6968	28.1672	27.5793	28.7551	LACTB2	Cluster -312
26.6756	26.4088	26.6037	26.3011	26.7764	27.0522	26.0045	25.9155	25.4063	25.8633	27.417	27.2911	27.5429	MALSU1	Cluster -312
26.1515	26.3459	26.33	26.1015	26.0432	26.5304	26.1863	26.2821	26.4481	26.3139	26.9944	26.879	27.1098	BCAT2	Cluster -312
25.7401	26.0108	25.9807	26.8104	26.4674	26.5184	27.2137	26.0111	26.0744	26.3437	27.2171	27.5216	26.9127	PRR14L	Cluster -312
26.2813	25.652	26.2657	27.0579	26.3352	26.434	26.6562	27.2332	27.4587	26.6454	27.4025	27.6248	27.1802	MACF1	Cluster -312
26.5304	24.3658	25.1289	27.1613	27.0313	26.0934	27.2185	26.9255	26.5103	26.6569	27.89	28.0767	27.7033	CHCHD6	Cluster -312
28.101	27.9371	28.0873	27.5693	27.6522	27.1858	27.6613	26.8863	27.1252	27.2804	27.8337	27.8798	27.7876	YWHAB	Cluster -312
27.6878	28.1404	28.3788	28.0199	28.03	28.0355	28.0624	27.1856	26.8076	27.3737	28.0365	27.9854	28.0876	PPP2R1A	Cluster -312
27.5772	27.8309	27.7298	27.9813	27.297	27.5707	27.305	27.2972	28.0447	27.9853	28.9171	29.2516	28.5826	AK3	Cluster -312
27.2513	27.166	27.004	27.3583	27.4747	27.6463	27.6319	27.5004	28.1181	27.9079	28.1418	28.2978	27.9857	EGFR	Cluster -312
27.6165	27.5799	26.9599	27.6645	27.8844	27.7789	27.6549	27.3984	27.6924	27.3873	28.5508	28.4317	28.67	PYCR2	Cluster -312
27.2521	26.5072	27.2224	27.4053	27.1626	27.4184	27.5353	26.9982	26.9502	26.9388	28.0516	27.8887	28.2146	ORMDL1;ORMDL2	Cluster -312
27.0645	26.9565	26.9432	27.4874	27.4492	27.1542	27.6174	26.9025	27.0493	26.9361	28.101	28.216	27.9859	NME3	Cluster -312
26.8116	26.6966	26.9621	27.4861	27.2798	27.1465	27.1874	27.3768	26.5875	27.0074	27.9727	28.0695	27.876	LEMD2	Cluster -312
27.2061	26.9045	26.8324	27.3254	27.1367	26.9583	27.4268	27.2829	27.5373	27.2218	28.2743	28.281	28.2675	MRPL54	Cluster -312
26.8625	26.8809	26.5055	27.7009	27.3417	27.4815	27.3732	27.0422	26.7464	27.6164	28.3853	28.332	28.4386	HMGA2	Cluster -312
27.0242	27.52	28.1311	26.4354	26.1971	26.2515	26.2853	26.8266	26.3736	25.9962	26.7764	26.6998	26.8529	STIP1	Cluster -312
26.8275	26.9988	26.8789	26.4003	26.8046	27.0664	26.8017	26.5657	26.6736	26.6409	27.5205	27.6702	27.3707	C2orf43	Cluster -312
27.5438	27.9353	27.7783	26.6099	27.4953	26.661	26.2047	25.6561	26.6101	26.7189	28.1304	28.0232	28.2375	SLC6A6	Cluster -312
26.7044	27.5022	27.663	27.1236	27.3327	27.1035	27.1157	26.563	26.5843	26.8332	27.8889	27.6988	28.079	LAMA5	Cluster -312
27.2556	27.2059	27.4101	26.4771	26.7262	26.6958	26.2592	26.8094	26.8169	27.0099	28.1317	28.2753	27.988	FARSA	Cluster -312
28.0355	28.3269	28.5685	27.0108	27.403	26.5456	26.3726	28.2427	27.1482	27.7659	27.8321	28.0857	27.5786	CCT7	Cluster -312
28.5259	28.0598	28.2347	26.3822	26.992	26.1751	27.2117	27.4752	27.021	27.2798	27.4359	27.977	26.8947	TMEM14C	Cluster -312
28.1939	27.8743	28.2545	27.8567	28.2376	27.6307	27.8351	27.4551	24.1943	24.5476	28.6278	28.6127	28.643	RPL36A;RPL36AL	Cluster -312
29.5271	28.9294	28.8198	30.2107	29.9735	30.1044	30.0678	29.884	29.7239	29.521	26.7162	27.6618	25.7705	HNRNPUL2	Cluster -312
28.6098	29.3279	29.2344	30.0609	29.6471	29.7522	29.2162	29.8882	29.5707	29.3302	25.2089	25.5903	24.8274	DDX39B	Cluster -312
29.5001	29.7931	30.1228	29.0957	29.4438	29.6654	29.0767	29.622	29.4239	28.7683	24.5791	24.3912	24.7671	CPNE1	Cluster -312
29.2978	28.8407	28.7268	28.6135	28.5456	27.8052	28.9519	28.8359	29.5254	29.559	26.3974	26.1991	26.5958	GFPT2	Cluster -312
28.035	28.7881	28.0836	27.852	28.9773	28.4624	28.5076	28.8582	29.3072	28.9887	25.6744	25.1736	26.1751	CYP1B1	Cluster -312
28.3936	28.8463	29.3392	27.5138	29.246	29.6741	28.6193	28.228	28.3736	28.2233	26.4118	26.331	26.4927	KIAA0020	Cluster -312
28.0955	29.0418	28.8166	29.1719	29.2201	29.0908	29.0181	28.5748	28.5393	27.8435	26.1761	26.5201	25.8321	PNN	Cluster -312
28.9082	28.871	29.1764	28.9769	29.6235	29.516	29.4745	29.0052	29.2497	29.3082	26.4636	27.4491	25.478	TOP2B	Cluster -312
29.0065	28.7847	29.328	29.0433	29.0245	29.4139	28.759	29.4887	28.5703	29.2059	26.6837	26.6988	26.6686	IQGAP1	Cluster -312
28.9696	28.6073	29.1813	29.33	29.336	29.0567	29.2	29.1311	29.1323	29.1561	25.9132	25.7969	26.0294	SF3B1	Cluster -312
28.9475	29.0833	29.203	28.9919	29.2125	29.2331	29.3235	28.8609	28.6552	28.8127	26.2698	26.5986	25.9411	ELAVL1	Cluster -312
29.6441	29.3516	30.2584	28.7664	29.1566	29.1543	28.5584	28.8687	28.9769	28.3942	27.1071	26.1273	28.087	DDX3X	Cluster -312
29.6578	29.595	30.0312	28.7255	29.2538	28.9657	28.8001	29.2436	29.7911	29.0816	26.4428	25.607	27.2786	SNRPD1	Cluster -312
28.9197	28.5207	29.0247	29.8705	29.6875	29.5664	29.5104	29.1366	29.4618	28.4399	27.1199	26.6623	27.5774	ERH	Cluster -312
28.1659	28.0965	28.2042	28.4439	27.8167	28.5559	28.0553	28.6672	29.2498	29.3062	28.2325	28.3239	28.141	NDUFS5	Cluster -312
28.2988	28.3814	28.2619	28.7207	28.6451	28.8535	28.8937	28.6325	28.4332	28.6559	28.341	28.2192	28.4629	ERP44	Cluster -312
28.3189	27.9837	28.3039	28.7252	28.8688	28.5517	28.6121	29.0023	28.3664	28.4628	27.9777	27.9858	27.9696	RNPS1	Cluster -312
28.5209	28.2358	28.2104	28.6856	28.9798	28.7839	29.2534	29.3806	28.6955	28.7912	27.7185	27.7554	27.6817	TM9SF2	Cluster -312
28.4372	28.1993	28.6299	28.4699	28.8238	28.9155	28.6016	28.7694	28.39	28.7241	27.6761	28.0778	27.2743	CEBPZ	Cluster -312
28.6105	28.477	28.7519	28.3514	28.9029	28.6685	28.7697	28.6108	28.4408	28.4319	27.7154	28.0291	27.4017	FTSJ3	Cluster -312
28.6844	29.0972	28.9212	28.595	28.5595	29.0815	28.6971	29.2878	29.3774	29.2289	27.4939	27.3344	27.6534	COMT	Cluster -312
29.2669	29.5578	29.4302	28.3694	28.7803	28.8332	28.2409	28.9689	29.3315	29.3182	27.5231	27.2794	27.7669	MSN	Cluster -312
29.3199	29.1713	29.4599	29.6178	29.4294	28.9136	28.9567	29.8438	29.585	29.0578	27.7898	27.7356	27.844	PRPF19	Cluster -312
29.1029	29.0764	29.2018	29.1088	29.4596	29.4905	29.3993	29.0224	28.741	29.026	28.0289	27.9158	28.1419	WDR12	Cluster -312
29.1721	29.1699	29.4837	28.8305	29.0273	28.9703	28.9892	28.7985	28.6949	28.4937	28.1985	28.0861	28.3108	SNRPD3	Cluster -312
28.7805	28.1188	28.1483	29.2814	28.9138	28.9086	29.0572	29.6319	29.5573	29.4905	26.7887	27.1808	26.3967	TM9SF3	Cluster -312
27.7593	28.0744	28.5752	28.5985	28.5198	28.7321	28.303	28.5316	28.8228	28.5578	27.2463	27.6377	26.855	WDR43	Cluster -312
27.9957	28.4355	27.985	28.3456	28.4691	28.8471	28.7073	28.8571	28.7122	29.2014	26.8072	27.3466	26.2679	PREB	Cluster -312
28.31	28.4603	28.4086	28.8648	28.71	27.8729	28.5804	28.724	28.7702	28.6096	26.6183	27.2852	25.9515	GALNT2	Cluster -312
28.3962	28.4152	28.7356	28.3618	28.3634	28.8162	28.614	28.7985	28.2316	29.0589	27.4737	27.2112	27.7363	MRPL44	Cluster -312
28.3353	28.968	28.5705	28.4675	28.1689	28.5484	28.475	28.5255	28.0055	28.1263	27.2431	26.8643	27.6219	MRPL3	Cluster -312
28.2896	28.653	28.9695	28.0218	28.6	28.7846	28.4639	28.5314	28.0877	28.628	27.0804	26.7528	27.4079	PPP1CC	Cluster -312
29.1006	29.0171	29.3341	27.9049	28.6917	28.5811	28.3151	28.6576	28.6033	28.4819	27.32	26.7982	27.8418	TXNRD1	Cluster -312
28.9986	28.5928	29.0786	28.3756	28.442	28.1641	28.7357	28.6002	28.6939	27.9442	27.2288	27.2847	27.1728	RPS24	Cluster -312
29.0157	29.6156	29.0892	28.181	27.8847	28.2039	27.3162	28.1881	28.4305	29.0877	27.3393	27.1872	27.4914	FIS1	Cluster -312
28.4365	28.8192	28.6191	28.115	28.1032	28.3573	27.8081	28.6432	28.4824	28.7624	27.2805	27.6523	26.9086	SEC11A	Cluster -312
28.3462	29.0541	28.978	27.9913	28.7625	28.4588	28.7727	27.5601	28.1429	27.9561	26.8672	27.0513	26.6831	SNRPE	Cluster -312
28.2405	28.3232	28.5783	27.9931	28.1133	27.5518	28.206	27.9475	28.2354	27.9503	27.2934	27.0997	27.487	SNRPB;SNRPN	Cluster -312
27.5719	27.8311	28.086	27.8741	28.4929	28.4166	28.0288	27.8133	27.6803	28.1672	26.916	27.0142	26.8178	IPO5	Cluster -312
28.2867	28.2361	28.604	27.6857	28.1944	28.3679	27.7825	28.197	27.8716	27.9199	27.0378	27.4208	26.6547	DDX47	Cluster -312
28.0471	27.8666	28.2818	28.325	28.2235	28.2482	28.5061	28.4776	28.1638	27.443	27.0525	27.3613	26.7436	GNL3	Cluster -312
27.848	26.8446	27.1689	28.5756	28.6144	28.3854	28.8143	28.3146	28.384	27.9727	28.1324	28.1647	28.1	RER1	Cluster -312
29.0064	29.0419	29.0052	28.3378	28.0488	27.5479	27.9957	28.8892	28.0201	28.6735	28.8064	28.826	28.7867	TXN	Cluster -312
29.3725	28.8671	29.4377	28.2862	28.6231	27.8489	28.4878	28.0103	28.2485	28.3244	28.1189	28.1005	28.1372	AKR1C3	Cluster -312
27.8617	28.5405	28.0128	28.1778	28.1281	28.2451	28.798	27.2925	27.7505	27.8883	28.9667	28.823	29.1105	SEC62	Cluster -312
28.0277	27.843	27.6258	28.4999	28.3982	28.3007	28.0293	28.0023	27.806	28.0552	29.0362	29.0638	29.0086	BRI3BP	Cluster -312
27.7091	27.3497	27.3894	28.2113	28.0738	28.1411	27.996	27.9492	27.8996	28.1494	29.0138	29.0473	28.9803	DHCR7	Cluster -312
27.7564	28.1493	27.6686	28.4191	28.3246	28.4303	28.2363	28.0293	28.2866	28.6827	29.0424	29.0382	29.0467	OCIAD2	Cluster -312
28.1187	28.2087	28.1373	27.6366	28.0013	28.0341	27.8782	27.9925	28.4016	28.2636	28.5606	28.446	28.6752	AAAS	Cluster -312
28.0718	28.2148	28.3188	28.1935	28.1495	27.9905	28.1701	28.3629	28.1476	28.0627	28.6066	28.5026	28.7105	MRPL45	Cluster -312
28.0936	28.2677	28.3029	28.283	28.2569	27.8838	28.0607	27.9402	28.0313	28.0799	28.924	29.0865	28.7614	TMEM70	Cluster -312
28.5802	28.3214	28.5759	29.0331	28.8543	28.7314	28.9966	28.4629	28.4624	28.6837	29.4349	29.8224	29.0473	TIMM9	Cluster -312
28.2239	28.7155	28.4908	28.7636	28.5285	28.5479	28.9451	28.7298	28.7473	28.5649	29.331	29.1956	29.4664	NDUFA12	Cluster -312
28.6115	28.7648	28.6383	28.6468	28.5018	28.5297	28.325	28.0846	28.5995	28.3674	29.1826	29.082	29.2832	ACOT1;ACOT2	Cluster -312
28.349	28.7569	28.5738	28.5486	28.7736	28.8531	28.4815	28.0704	28.6078	28.1683	29.5431	29.5449	29.5412	HIBADH	Cluster -312
28.6289	28.9279	28.7185	28.4496	28.6927	28.7255	28.6669	28.5243	28.8249	28.1894	29.4117	29.3876	29.4358	GSTK1	Cluster -312
28.089	27.9857	28.0793	28.3588	28.3666	28.4082	28.319	28.66	28.0415	28.4985	28.791	28.6579	28.9242	CLU	Cluster -312
28.0985	28.1786	28.0495	28.3844	28.6856	28.731	28.7277	28.4304	28.105	28.2657	28.7812	28.9472	28.6153	MRPL38	Cluster -312
28.2394	28.2232	28.1436	28.8539	28.8331	28.4433	28.7536	28.0372	28.2812	28.0029	28.907	28.902	28.912	NME4	Cluster -312
28.1238	27.9951	28.0598	28.5487	28.467	28.6182	28.5302	28.6819	28.88	28.5786	28.8602	28.8718	28.8486	EIF6	Cluster -312
28.7218	28.6569	28.3762	28.4315	28.4604	28.3345	28.3076	28.8962	28.7068	28.8361	28.8972	28.9248	28.8697	FADS2	Cluster -312
28.492	28.5232	28.0626	28.5827	28.5299	28.557	28.3063	28.9563	28.7883	28.7938	29.0179	29.0115	29.0243	NDUFB8	Cluster -312
28.476	28.3503	27.4542	28.913	28.2708	28.5484	28.4526	28.9134	28.8545	28.6428	29.4321	29.3933	29.4709	MBOAT7	Cluster -312
28.5062	27.6127	27.9055	28.9986	28.8526	28.7228	28.8497	28.968	28.913	29.0471	29.7318	29.6077	29.856	USMG5	Cluster -312
28.2876	27.8987	28.2738	29.1095	29.0638	29.2793	28.9277	28.5944	29.069	28.437	29.2415	29.2231	29.2599	SEC61B	Cluster -312
28.2654	27.3307	27.7101	28.8781	28.9004	28.6037	28.9304	28.5904	28.7694	28.396	29.5157	29.4302	29.6012	NDUFS6	Cluster -312
28.0571	27.6073	27.9465	29.0499	29.0664	28.8202	28.8307	28.4122	28.6236	28.3891	29.1956	29.0151	29.3761	NDUFA7	Cluster -312
23.2052	22.9291	24.4407	26.1574	26.064	26.1252	24.3545	25.1615	26.1987	26.3679	26.9403	26.9324	26.9482	ARMCX3	Cluster -312
23.0544	23.2301	22.8915	26.2861	25.1432	26.7041	26.4564	26.1702	25.9941	26.2456	26.5696	27.0366	26.1026	GRAMD1B	Cluster -312
24.5505	24.8572	24.1513	26.3532	26.067	26.3864	26.0451	25.9918	26.0517	25.3954	27.0572	27.3206	26.7939	PIGBOS1	Cluster -312
23.9627	24.3483	24.792	26.1652	25.9772	25.9714	25.5222	25.8359	24.1477	24.4319	26.4179	26.657	26.1787	MRM1	Cluster -312
24.6246	26.7227	26.0307	26.9581	28.0577	27.5844	26.5007	27.6125	27.9226	28.1637	24.968	24.7307	25.2053	ERGIC2	Cluster -312
25.1289	26.9469	24.4831	27.2655	26.9226	27.3643	27.0563	26.3066	26.5462	26.7903	24.4066	24.0674	24.7458	SYNE2	Cluster -312
26.468	25.9401	23.9336	27.5225	28.2198	28.1072	27.9725	28.3931	27.9195	27.0868	24.4995	24.7815	24.2174	NUP85	Cluster -312
26.8012	26.0005	25.9685	27.7949	28.6468	28.1036	28.159	27.7099	26.8113	27.0068	24.5525	24.806	24.2989	RANBP2	Cluster -312
24.4914	25.1636	23.5162	25.9042	27.006	27.148	27.0147	26.7206	26.2844	26.4567	25.331	24.9137	25.7483	MPV17	Cluster -312
26.0569	24.4753	24.7257	27.0042	26.8603	26.6607	27.1794	27.4602	26.4978	26.3973	25.1196	25.4739	24.7654	SEH1L	Cluster -312
24.607	23.3247	25.2391	27.1054	26.5898	26.9104	26.5298	26.5869	26.3523	26.7338	24.6639	24.1184	25.2093	GALNT7	Cluster -312
24.1376	24.2067	24.4972	25.9548	27.005	26.5197	26.3185	26.8014	26.1889	24.9886	24.5469	24.6942	24.3996	AHCTF1	Cluster -312
23.8591	24.4836	24.6726	26.4597	26.8815	26.1407	26.8138	24.8142	26.0103	25.8042	25.3545	26.0686	24.6404	RAB8B	Cluster -312
23.9274	24.8294	24.0107	26.7397	26.5449	26.6664	26.0608	26.0142	26.4155	26.2633	25.6294	26.5878	24.671	DKK1	Cluster -312
24.7458	23.8731	24.2151	28.1092	27.4368	27.1797	27.7708	27.3298	27.472	28.125	25.6912	26.2093	25.1732	HBG1;HBG2	Cluster -312
23.9704	23.8101	24.6839	27.5193	27.7302	28.0528	28.0384	27.4382	27.8037	23.7498	24.8088	24.7255	24.892	NUP98	Cluster -312
23.6359	24.1026	25.0877	28.6493	29.0056	28.882	28.6709	28.9014	28.0998	25.6065	25.243	25.048	25.438	NUP133	Cluster -312
27.738	27.6002	28.042	26.4204	26.551	25.9013	25.3965	25.0146	25.8069	25.3721	25.3613	25.2471	25.4755	HDLBP	Cluster -312
26.4112	26.6806	26.6994	25.0249	25.8405	25.9075	25.519	26.0388	25.4209	25.6036	25.7157	25.935	25.4963	HSPA2	Cluster -312
26.1969	26.5662	26.8511	26.1241	26.2127	26.0675	26.6861	25.7017	25.3564	25.5998	26.3244	26.1155	26.5333	AGPAT5	Cluster -312
26.4947	27.5598	26.857	26.4305	26.0197	25.1238	24.8217	27.5373	27.4	26.7944	24.5394	24.4872	24.5917	SPPL2A	Cluster -312
27.3092	26.664	27.8917	26.9125	26.72	27.8582	26.0128	27.5546	27.521	26.885	24.8237	25.0231	24.6243	SNRPA1	Cluster -312
27.8565	26.6503	28.2242	26.2789	27.1036	27.7065	25.7895	27.1744	26.6398	27.0646	24.2264	23.5291	24.9238	TLN1	Cluster -312
27.6036	26.7832	27.1338	26.0522	25.6552	27.1281	25.0265	27.3226	27.2287	27.2322	25.1639	25.424	24.9038	CSNK2A1;CSNK2A3	Cluster -312
27.1596	27.5347	27.1792	27.1734	26.8221	27.2808	26.5623	25.5582	27.2507	26.8309	24.6915	24.6172	24.7659	HIBCH	Cluster -312
27.2724	27.5859	28.1555	26.532	27.1152	25.7494	27.2178	27.2404	26.54	27.184	24.8273	25.0346	24.62	SRC	Cluster -312
27.3245	27.2673	27.6323	26.5676	26.9944	27.126	27.0756	27.3486	27.1017	26.5019	24.7979	24.1522	25.4436	RBM39	Cluster -312
26.9999	27.6413	27.5537	26.6885	27.3174	27.2598	27.0473	27.1319	27.039	26.7313	24.8322	24.6934	24.971	DIMT1	Cluster -312
26.7779	27.388	27.1192	26.8478	26.3764	26.4009	27.2891	26.9928	26.6392	26.4212	24.5888	24.6643	24.5133	SF3B2	Cluster -312
27.027	26.8699	27.3334	27.1717	27.2096	27.1114	27.1613	26.913	26.1679	25.9724	25.1551	25.3463	24.9639	CBX5	Cluster -312
26.7816	26.9257	27.0944	26.5591	26.7407	27.8746	26.6303	27.0793	26.6398	26.4022	25.2274	25.5233	24.9315	CAPN1	Cluster -312
27.3505	26.6767	27.0551	26.5206	26.366	26.4527	26.5529	26.9362	26.145	26.1547	25.613	25.8226	25.4034	TAF15	Cluster -312
27.0693	27.7587	28.0088	25.8396	26.8212	27.6814	26.4868	27.1544	26.6125	26.8855	25.1694	25.0702	25.2686	EZR	Cluster -312
26.6724	27.7121	27.4899	26.0782	27.442	27.5759	27.0761	26.8342	26.3751	26.6139	25.2332	25.5265	24.9399	ERBB2IP	Cluster -312
26.9893	27.1746	28.2618	26.0222	27.4375	27.5596	26.6373	26.1916	26.2888	26.4652	24.8018	24.6555	24.9482	RBM14	Cluster -312
26.0922	26.0164	25.9298	26.5868	26.3097	26.5729	26.0201	26.8841	26.2517	26.4851	24.9667	24.7954	25.138	LYAR	Cluster -312
26.4327	26.7178	25.6573	25.8713	26.2394	26.5285	26.5332	27.0072	26.3167	26.7365	24.5886	24.3752	24.802	GTPBP10	Cluster -312
26.054	26.4761	26.442	25.7035	26.4667	26.5895	26.396	26.6734	25.8676	26.8147	24.8811	24.7028	25.0595	PQLC3	Cluster -312
26.8708	25.4052	26.1888	26.1443	26.3588	25.8483	26.0405	26.6172	26.1127	26.1277	24.3795	23.8417	24.9173	BUD31	Cluster -312
26.9901	26.4842	26.9994	25.3398	26.6608	26.2612	26.3471	26.5752	26.434	26.1768	24.7146	24.1561	25.273	PSMC3	Cluster -312
25.3901	25.5144	25.9214	26.2725	27.0503	26.461	26.4338	26.7681	26.3549	26.5173	24.0138	23.9578	24.0699	RNF6	Cluster -312
25.5801	25.826	25.9352	26.0071	26.6501	26.4529	26.1819	25.9329	25.8877	26.2381	24.3049	23.7954	24.8144	THOC2	Cluster -312
26.1081	26.1899	26.8523	25.7515	26.3999	25.9687	25.3689	25.7414	25.6592	26.1734	24.5912	24.2591	24.9233	SSB	Cluster -312
25.7361	25.9578	25.8427	25.9441	26.2312	25.7868	25.8452	25.3677	25.6963	25.4268	24.8869	25.1284	24.6454	MFSD5	Cluster -312
26.6167	25.6023	27.6328	28.6949	28.4284	28.6309	28.3772	27.1978	27.8611	27.5966	26.4057	26.416	26.3954	SAFB	Cluster -312
26.1985	26.1166	26.4998	28.8755	29.1264	29.2922	28.9128	28.8641	28.1364	26.1248	25.6525	25.733	25.5721	TPR	Cluster -312
25.9995	24.2822	25.8429	27.9085	28.2673	28.306	28.988	28.2422	28.5824	26.9093	25.3312	25.5862	25.0762	NUP160	Cluster -312
27.7982	27.8441	28.2129	29.2755	28.9369	28.6295	28.017	27.0412	28.1217	26.0373	25.3836	25.5264	25.2408	CAPZB	Cluster -312
27.211	27.0663	27.8522	29.2804	29.4015	27.8585	27.1439	28.6467	29.8115	28.4332	25.1511	24.9282	25.3741	ARL6IP1	Cluster -312
28.3002	27.0093	27.7539	29.3262	28.7623	29.2553	28.7682	29.1208	28.5969	27.6093	24.7759	25.1795	24.3722	TMPO	Cluster -312
27.8923	28.0586	26.3562	27.9311	27.4481	26.6374	27.9168	28.875	28.0298	28.1902	25.0061	24.8811	25.131	PRKCA	Cluster -312
27.3411	27.9308	27.8698	27.2406	27.7974	27.3379	27.5415	27.7599	26.9941	27.6448	24.0325	24.3507	23.7143	SLC23A2	Cluster -312
27.0999	27.1829	27.4391	26.8511	27.4474	27.2886	27.1365	27.5671	27.2505	27.6741	24.6937	25.182	24.2054	TIMM17A	Cluster -312
28.1474	27.579	27.888	27.8441	27.2896	27.9365	26.9687	27.6856	27.8743	27.0351	24.7334	25.3562	24.1106	CD9	Cluster -312
28.357	26.8413	27.2124	27.7024	27.0115	27.7551	27.3359	28.0033	27.9966	27.3132	24.9433	24.9636	24.9231	MISP	Cluster -312
27.6992	26.8259	27.1525	27.3898	27.6509	27.0923	27.5337	27.7457	28.2716	27.5853	24.8894	25.0136	24.7652	DYNLL1;DYNLL2	Cluster -312
27.8539	26.8083	28.0036	28.0186	27.1462	27.7003	27.0735	27.6387	26.9331	28.037	25.458	25.0018	25.9141	ACTR3	Cluster -312
26.6838	26.8454	27.3293	28.2638	28.5217	28.3752	28.7725	28.0374	28.0828	26.9602	25.1098	24.5787	25.641	CAMK2D	Cluster -312
27.384	27.8868	27.4819	27.6639	28.4543	28.6767	28.504	28.1668	27.1894	27.2191	24.1873	23.4595	24.915	MRPL40	Cluster -312
27.5449	27.4424	27.926	27.5829	27.6217	28.3346	28.0116	27.842	27.5692	28.3862	24.9576	25.4815	24.4336	KHDRBS1	Cluster -312
27.8309	27.1529	27.3069	27.7994	27.8861	28.649	28.378	28.337	28.0884	28.1687	25.2276	25.3833	25.0718	ITPR3	Cluster -312
28.4954	28.4831	28.594	27.9505	28.6224	28.2785	28.5783	28.4172	28.1729	28.4464	24.9593	25.2015	24.7171	UTP20	Cluster -312
26.9615	26.3805	26.4599	28.0359	27.431	28.4778	27.7643	27.7036	28.1461	28.8557	25.1641	24.8131	25.5151	LHX3;LHX4	Cluster -312
27.9644	27.4316	29.7052	27.1735	27.3518	27.2148	27.7714	27.3271	27.4855	27.8723	24.8547	24.563	25.1463	KTN1	Cluster -312
28.5747	27.9738	28.8487	27.6	27.7891	27.5153	27.5514	27.729	27.6583	27.132	26.4244	26.9334	25.9155	EEF1G	Cluster -312
28.5217	28.8009	29.0242	27.857	28.6058	28.1468	28.5152	28.3907	27.3565	28.1968	25.9051	25.2243	26.5859	CCT3	Cluster -312
28.3636	28.3511	29.2118	26.7812	27.7562	27.4901	27.3487	28.1231	28.1102	27.637	25.7502	25.1547	26.3456	FASN	Cluster -312
27.8369	28.2292	28.1504	26.6807	27.8502	27.5533	27.1403	27.5866	27.2822	27.4969	25.1885	25.5859	24.7911	DYNC1H1	Cluster -312
27.4049	27.8773	28.1699	27.0998	27.8017	28.2226	27.7563	27.3885	26.7012	27.2805	25.7558	26.3792	25.1324	NCBP1	Cluster -312
26.7966	27.4733	27.4251	27.5126	27.8806	28.1096	27.513	26.9963	26.5431	26.428	26.0298	25.8088	26.2507	PRPF40A	Cluster -312
27.3709	27.709	27.1875	27.9193	28.0658	27.1975	28.0915	27.4252	27.2287	27.1726	26.5072	26.3301	26.6842	RPL7L1	Cluster -312
27.224	27.6244	27.7057	26.8132	27.6636	27.1388	27.644	26.8008	27.1693	27.379	26.114	26.0972	26.1307	PABPC4	Cluster -312
27.6246	27.1774	27.857	27.5512	27.2728	26.7225	27.4423	26.7336	27.3039	27.5167	25.7897	25.5982	25.9813	DAZAP1	Cluster -312
32.0041	31.1082	32.191	31.6378	32.0712	33.3267	32.3006	32.6093	32.1503	33.0736	29.934	29.9364	29.9317	HIST1H2AA	Cluster -309
32.9351	32.8562	32.7237	33.1488	33.1119	32.9216	33.1221	33.001	33.0064	32.9209	33.5419	33.5823	33.5014	IMMT	Cluster -309
33.8054	33.4043	33.6834	33.1955	32.9586	32.8175	32.9719	33.3185	33.1739	33.0399	33.354	33.4091	33.299	ALDH1A1	Cluster -309
33.4267	33.5759	33.1281	33.5218	33.4718	33.5028	33.5069	33.7267	33.7764	33.7574	33.2917	33.2239	33.3595	VDAC1	Cluster -309
33.0122	32.8267	32.9875	33.1993	33.0038	32.9732	33.0152	33.2109	32.9051	32.8815	32.5161	32.6294	32.4028	NCL	Cluster -309
33.2899	33.184	33.346	33.3543	33.308	33.0928	33.3897	32.979	33.4453	32.9242	32.1907	32.1864	32.1949	HNRNPC	Cluster -309
33.2268	33.0103	33.5497	33.2447	33.2085	32.8939	33.1224	33.2273	32.946	33.1497	32.0201	32.0662	31.974	NPM1	Cluster -309
32.6681	32.3513	32.0964	32.1258	32.2981	32.0344	32.3914	31.6788	31.5598	32.2818	33.0238	32.835	33.2127	BASP1	Cluster -309
32.5226	32.2721	32.1074	32.8484	32.5073	32.549	32.8258	32.5622	32.5914	32.7045	33.0066	33.0465	32.9667	ITGB1	Cluster -309
32.3548	32.3144	32.0084	32.6269	32.4772	32.1319	32.4206	32.9876	32.77	32.8203	31.29	31.315	31.265	SLC25A5	Cluster -309
32.233	32.1096	32.1149	32.3442	32.3072	32.1271	32.2623	32.3042	32.1701	32.0123	31.8207	31.917	31.7243	FLNB	Cluster -309
32.1392	32.1771	32.3041	32.5065	32.374	32.4011	32.6834	32.185	32.1169	32.1376	31.7467	31.8162	31.6772	ILF3	Cluster -309
32.4449	32.3955	32.6735	32.4227	32.5752	32.5076	32.7055	32.2417	32.1969	32.17	31.8048	31.7463	31.8634	DHX9	Cluster -309
32.3257	32.1812	32.3504	32.2317	32.1778	31.8929	32.2189	31.7657	32.0545	32.1177	31.5856	31.6599	31.5114	HNRNPL	Cluster -309
32.658	32.951	32.9636	32.9648	32.9452	32.4773	32.5604	32.3579	32.2153	32.2457	32.2517	32.1901	32.3132	HNRNPA3	Cluster -309
31.996	32.1388	32.0833	31.2801	31.4017	31.1919	31.2473	31.4463	31.1662	31.9918	31.5795	31.5837	31.5752	XRCC6	Cluster -309
31.7989	31.8301	32.1437	31.9135	31.7425	31.5428	31.5892	31.7825	31.5424	31.6381	31.2924	31.2756	31.3093	DDX5	Cluster -309
32.0242	31.9413	32.0696	31.8818	31.5984	31.5072	31.8882	31.3867	31.6259	31.5078	31.5501	31.5939	31.5064	RPS3A	Cluster -309
32.2926	32.1768	32.4765	31.9363	31.5833	31.4105	31.3692	32.0241	32.0518	31.7541	31.9265	31.9419	31.9111	AKR1B10	Cluster -309
32.5506	32.1091	32.637	31.4871	31.8724	31.4097	31.7578	31.7276	31.868	31.5072	32.1644	32.1741	32.1547	TUBB4A;TUBB4B	Cluster -309
32.2294	32.2173	32.3978	31.5598	31.6771	31.4752	31.5595	31.8471	31.4396	31.6447	32.0771	32.0686	32.0856	PKM	Cluster -309
31.891	31.8144	32.1165	31.4929	31.529	31.4035	31.3804	31.6516	31.4696	31.2854	31.904	31.9511	31.8569	CLTC	Cluster -309
31.9771	31.7681	32.0556	31.6284	31.6607	31.5909	31.4384	31.5045	31.1457	31.4281	32.0273	32.0225	32.0321	HSP90AB1	Cluster -309
31.5953	31.4218	31.3225	31.7647	31.4941	31.537	31.671	31.8413	31.78	31.745	31.9753	31.9952	31.9554	SDHA	Cluster -309
31.2802	31.3386	31.0598	31.7185	31.8315	31.5625	31.9298	31.8195	31.8276	31.7013	32.0904	32.1179	32.0628	ATP5H	Cluster -309
31.4515	31.0796	31.2927	32.0065	31.7415	31.6708	31.9974	31.785	31.5642	31.7209	32.1259	32.1263	32.1256	COX5B	Cluster -309
31.6653	31.7011	31.5486	31.8407	31.789	31.7776	32.0316	31.9844	31.8064	31.8125	32.1163	32.2178	32.0148	NDUFS1	Cluster -309
31.7419	31.6875	31.4807	31.9177	31.9266	31.9229	32.025	31.8635	31.6039	31.7613	32.2056	32.2328	32.1784	ACSL3	Cluster -309
31.8585	31.6939	31.6978	32.2077	31.8723	31.9146	31.9112	31.8863	31.8648	31.6187	32.3133	32.2792	32.3474	PDIA4	Cluster -309
31.9609	32.1714	31.7975	32.2343	32.2716	32.157	32.3646	32.5001	32.3985	32.3451	32.1673	32.2577	32.0768	UQCRC1	Cluster -309
32.0417	32.1319	31.8379	32.4275	32.2073	32.1898	32.2431	32.0995	32.0887	32.1064	32.4305	32.4501	32.411	AIFM1	Cluster -309
32.0316	31.8658	31.7396	32.4082	32.1851	32.0871	32.1362	31.8924	31.9179	32.1451	32.3606	32.3341	32.3872	LMNB1	Cluster -309
31.9849	31.7296	31.417	32.369	32.0597	32.0222	32.0271	32.1363	32.2106	32.1667	32.5065	32.6505	32.3624	COX4I1	Cluster -309
32.0355	32.0152	31.8677	32.4526	32.3625	32.3436	32.4533	32.3868	32.4238	31.9405	32.6161	32.5659	32.6662	PDIA3	Cluster -309
31.1044	30.3913	30.474	31.2221	30.6154	30.8293	31.2059	31.219	32.6511	31.2512	28.1138	27.7764	28.4513	HIST1H2BB;HIST1H2BJ;HIST1H2BO;HIST2H2BE	Cluster -309
31.9343	31.9096	32.0804	31.6558	31.8075	31.6252	31.9828	31.7193	31.7095	32.082	30.6229	30.4967	30.7491	PTBP1	Cluster -309
31.4367	31.5183	31.694	31.8424	31.8392	31.7185	31.9077	31.7204	31.6308	31.3501	30.68	30.4171	30.943	MATR3	Cluster -309
31.4368	31.6983	31.6447	31.6841	31.5686	31.4825	31.5251	31.5961	31.4444	31.6085	30.7404	30.9112	30.5696	SYNCRIP	Cluster -309
31.3199	31.467	31.7558	30.9786	30.8208	30.728	31.0124	30.9613	30.8158	31.1253	31.0327	31.0959	30.9695	HNRNPM	Cluster -309
31.4389	31.6067	31.7013	31.3093	31.31	31.1341	31.1998	31.2981	31.3487	31.1415	31.1544	31.1721	31.1366	G6PD	Cluster -309
31.5792	31.4002	31.6058	30.9716	31.1302	31.0637	31.6788	31.133	31.2006	31.1084	30.6528	30.6258	30.6799	RPS13	Cluster -309
31.1772	31.1393	31.0299	31.3142	31.0491	31.2218	31.3662	31.5743	31.3699	31.5817	30.732	30.9141	30.55	GPD2	Cluster -309
31.4486	31.3418	31.2173	31.3793	31.3476	31.3529	31.1863	31.3634	31.4313	31.4857	30.931	30.9393	30.9226	GNB1	Cluster -309
31.1155	31.2241	31.0119	31.4013	31.2975	31.4039	31.3253	31.3729	31.1127	31.3485	31.5835	31.6957	31.4713	ATP2B1	Cluster -309
31.2026	31.324	31.225	31.2807	31.2903	31.3355	31.284	30.8513	31.2027	30.87	31.6681	31.6167	31.7194	PDHB	Cluster -309
30.8611	31.332	30.9697	31.0587	31.0737	31.1755	31.2307	31.0283	31.2029	30.8319	31.8426	31.8903	31.795	HSD17B10	Cluster -309
30.651	30.7415	30.3876	30.9566	30.8237	30.5649	31.1468	31.7414	31.5091	31.0928	30.3521	30.4093	30.2949	COX6B1	Cluster -309
30.8945	30.7122	31.031	30.9291	31.124	31.0878	30.9827	30.5694	30.7807	30.4051	30.6217	30.6349	30.6086	EIF4A3	Cluster -309
30.9163	31.0132	30.8968	31.2276	31.273	31.3075	31.272	31.1728	30.8312	31.014	30.4231	30.3958	30.4504	HNRNPR	Cluster -309
30.9185	31.0462	31.0877	31.1747	31.2873	31.3306	31.2487	31.1706	30.8941	31.2283	29.9573	30.0223	29.8923	ILF2	Cluster -309
30.96	30.9791	30.9427	31.1745	31.1428	30.9219	31.2104	30.6525	30.8871	30.6654	30.1049	30.0213	30.1884	RPL10	Cluster -309
30.6106	30.9553	30.653	30.9431	30.7568	30.6333	30.7437	31.0285	31.14	31.1429	30.2834	30.3598	30.2071	CYC1	Cluster -309
30.6824	30.6351	30.4242	30.8428	30.8106	30.7026	30.8228	30.6519	30.7373	30.9395	30.2577	30.3175	30.1978	RAP1B	Cluster -309
30.4966	30.2449	30.4776	30.5967	30.6217	30.4711	30.6971	30.8911	30.8476	30.8387	30.4983	30.4605	30.5361	RAB7A	Cluster -309
31.1304	30.8451	31.0321	30.9958	30.7226	30.2395	30.5179	31.0292	30.8692	30.8072	29.8587	29.8357	29.8818	RPL9	Cluster -309
30.7651	30.525	31.1734	30.4923	30.4033	30.5479	30.4056	30.8245	30.8772	31.0774	30.1768	30.0748	30.2789	RPS7	Cluster -309
30.5271	30.9279	30.8807	30.6457	30.6901	30.7433	30.8638	30.94	30.5366	30.4955	29.9025	30.0861	29.719	PABPC1	Cluster -309
30.4458	30.3851	30.4017	30.8147	30.5721	30.8211	30.3209	30.4426	30.9726	30.6925	31.353	31.3988	31.3072	SSBP1	Cluster -309
30.7404	30.6119	30.4791	30.9359	30.7764	30.8678	30.8761	30.9607	30.9755	30.8982	31.2244	31.2186	31.2303	PCYOX1	Cluster -309
30.5325	30.7803	30.444	30.8366	30.7261	30.7915	30.812	30.6283	30.78	30.7338	31.0485	31.0138	31.0832	ACADVL	Cluster -309
31.051	30.8391	31.2429	30.2885	30.3324	29.9086	30.1975	30.6413	30.1917	30.3516	30.5015	30.6107	30.3923	ENO1	Cluster -309
30.9853	30.9429	31.1537	30.359	29.7909	29.7259	29.4239	30.6154	30.2525	30.509	30.8834	30.7954	30.9714	TKT	Cluster -309
30.8562	30.8788	31.0033	29.9877	30.0445	30.192	29.9124	30.6241	29.9866	31.0996	30.8843	30.8613	30.9074	SSRP1	Cluster -309
30.9022	30.6803	31.1282	30.4231	30.198	30.1294	29.9598	30.5516	29.8995	30.4433	30.8678	30.7724	30.9633	LDHB	Cluster -309
30.8525	30.7506	31.0098	30.0757	30.0784	29.9925	29.8414	30.3655	30.0855	30.6657	30.7855	30.686	30.885	SUPT16H	Cluster -309
31.3455	31.1416	31.4648	30.5336	30.7	30.5652	30.632	30.7568	30.6291	31.2629	30.6146	30.4785	30.7507	XRCC5	Cluster -309
31.0312	31.1661	31.3473	30.5944	30.5895	30.4228	30.5789	30.5075	30.703	30.7961	30.7244	30.8382	30.6107	AKR1C2	Cluster -309
30.9261	31.1051	31.0301	30.868	30.7446	30.6151	30.7626	30.5726	30.5852	30.5837	30.7236	30.6433	30.8038	RPS25	Cluster -309
31.0882	31.1435	31.281	30.6925	30.5321	30.6511	30.1888	30.3151	30.5389	30.7003	30.982	30.9289	31.0352	LDHA	Cluster -309
31.0937	30.9115	30.7539	30.4735	30.3704	30.2554	30.5623	30.7002	30.4007	30.4635	30.8004	30.8307	30.77	HSPA1A;HSPA1B	Cluster -309
30.7749	31.0237	30.8109	30.1327	30.4636	30.3791	30.2931	30.7797	30.3435	30.6718	29.6301	29.2879	29.9724	SPTAN1	Cluster -309
30.7584	31.2713	31.1171	30.8961	30.9076	30.8987	30.9408	30.7059	30.7802	31.5221	29.5008	29.7196	29.282	SURF4	Cluster -309
30.7442	30.9058	31.0873	30.9736	31.036	30.8384	31.1488	30.895	30.7603	30.7303	29.2549	28.9812	29.5286	HNRNPF	Cluster -309
30.8359	31.1375	31.1166	30.6058	30.8582	30.7681	31.0695	30.4321	30.5892	30.5205	28.8892	29.0006	28.7778	PRPF8	Cluster -309
30.971	30.359	30.8503	29.5434	28.8248	28.4197	28.9932	29.1973	29.8422	29.8125	30.4917	30.1994	30.784	HMGB1;HMGB1P1	Cluster -309
31.44	31.5802	31.5437	29.9688	29.4786	29.5044	29.7687	29.2445	29.4357	30.2021	30.9403	30.7787	31.1019	LGALS1	Cluster -309
28.8708	28.7256	28.432	29.1537	29.0169	29.0744	29.1472	29.3805	28.9651	29.2808	29.3511	29.3046	29.3976	NDUFS8	Cluster -309
28.6613	28.7175	28.659	29.0056	28.8875	29.2357	28.8441	28.7701	28.5238	28.8274	29.2853	29.1654	29.4052	EMC2	Cluster -309
28.8655	28.781	29.2073	29.0278	29.1989	29.3478	29.0475	28.5778	28.9867	28.2012	29.5961	29.6805	29.5118	PYCR1	Cluster -309
28.9842	28.9753	29.1405	28.9515	28.9075	28.9016	29.0354	28.6586	29.0811	28.6833	29.6688	29.5834	29.7543	FDXR	Cluster -309
29.0054	28.8061	28.9277	29.4411	29.3841	28.9876	29.4896	29.4308	29.3517	29.1325	29.7306	29.8167	29.6444	MYL6	Cluster -309
28.806	29.2981	28.5506	29.3218	29.1458	28.9939	29.1639	29.2528	29.37	29.2638	29.8393	29.9832	29.6955	NDUFB10	Cluster -309
29.0643	29.3028	29.3285	29.2521	29.2779	29.3981	29.3235	28.8404	29.28	28.9931	29.7449	29.7434	29.7465	ACO2	Cluster -309
29.216	29.119	29.2865	29.5779	29.1904	29.3573	28.8875	29.2037	29.0058	29.1467	29.8796	29.9215	29.8376	CD44	Cluster -309
29.0548	28.8497	28.8285	29.4149	29.4064	29.3628	29.1107	29.0505	28.8777	28.7055	29.8513	29.7782	29.9244	CAT	Cluster -309
30.0899	29.5146	30.2066	29.0594	29.0724	28.8897	28.3192	29.1208	28.9299	29.4875	29.8535	29.9695	29.7376	PA2G4	Cluster -309
29.9265	29.5707	29.8629	28.8302	28.9593	29.0399	28.748	29.4227	28.9381	29.0289	29.6487	29.6247	29.6727	NAP1L1	Cluster -309
29.5182	29.3239	29.5266	28.8204	28.9361	28.7548	28.7341	29.3459	28.5816	29.3021	29.6984	29.5796	29.8172	EIF2S3;EIF2S3L	Cluster -309
29.663	29.354	29.8287	28.8684	29.1212	28.4085	28.5963	28.9363	28.6683	28.5745	30.0417	29.8798	30.2035	ALDOA	Cluster -309
29.5527	29.376	28.9746	29.6607	29.6363	29.4594	30.1332	29.9485	30.2611	30.0668	28.5158	28.657	28.3746	HNRNPUL1	Cluster -309
29.1291	29.1827	28.9649	29.1947	29.3567	29.449	29.3711	29.6743	29.388	29.5368	28.4125	28.1802	28.6448	TMED4	Cluster -309
28.758	29.3294	29.1142	29.4022	29.5429	29.7675	29.8082	29.4378	29.2605	29.7088	28.3633	28.1076	28.619	PDCD11	Cluster -309
28.9603	28.764	29.4071	29.595	29.8318	29.7436	29.5316	29.3556	29.2781	29.0459	28.395	28.4734	28.3166	CBX3	Cluster -309
29.5023	29.4121	29.7291	29.9212	29.6831	29.6221	29.7441	29.586	29.6108	28.957	28.7608	28.8769	28.6447	ALYREF	Cluster -309
29.6197	29.426	29.3793	29.6617	29.4477	29.3065	29.1669	29.7533	29.696	29.5661	28.8745	28.8717	28.8773	HNRNPDL	Cluster -309
29.3329	29.3122	29.5279	29.6823	29.6368	29.5266	29.4905	29.4586	29.7055	29.2457	28.5936	28.911	28.2762	RALY	Cluster -309
28.6207	28.0188	28.877	30.0242	29.8748	29.9676	29.9925	29.9609	29.7859	28.9148	28.5238	28.1244	28.9233	NUP93	Cluster -309
28.8344	29.4167	29.1014	30.0415	30.1766	30.331	30.6893	30.3547	29.7942	30.1606	29.4471	29.5343	29.36	PTGS2	Cluster -309
29.9096	30.0951	29.9077	30.3312	30.3264	30.2844	30.108	30.0447	30.2426	30.1838	29.9431	29.9541	29.932	CCDC47	Cluster -309
29.9051	29.9607	29.7893	29.9936	30.2256	30.097	30.2686	29.9675	30.0651	29.9731	29.7794	29.7438	29.8149	GNB2	Cluster -309
30.1299	29.9931	29.739	29.6579	29.9661	29.9249	29.8942	30.7741	30.6866	30.2645	29.5704	29.3732	29.7675	LMAN1	Cluster -309
30.0565	30.1483	29.5759	30.3516	29.9256	29.8302	30.2766	30.5221	30.4988	30.5566	29.4856	29.6357	29.3355	SSR4	Cluster -309
29.9586	29.6752	29.9507	29.6579	29.4751	29.4525	29.6216	29.5115	29.728	29.7477	29.19	29.0935	29.2865	RPS15A	Cluster -309
29.8554	29.6492	29.7961	29.796	29.9835	30.2243	29.9875	30.1414	29.9413	29.694	29.1558	28.8804	29.4313	NUP155	Cluster -309
29.9924	30.3028	30.0721	30.6081	30.2853	30.0902	30.4866	29.7419	30.4622	30.0389	28.778	28.1657	29.3902	SRSF3	Cluster -309
30.1355	30.279	30.1231	30.6111	30.3987	30.7451	30.3461	30.6901	30.5122	30.4764	28.8479	28.7124	28.9833	NUCB1	Cluster -309
30.4435	30.1292	30.2772	30.5649	30.2618	29.9428	30.1781	30.1696	30.5409	30.1397	29.1291	29.1183	29.1399	HNRNPA0	Cluster -309
30.6957	30.3589	30.6128	30.1303	30.3009	29.9898	30.0827	30.3006	30.0458	29.7436	29.723	29.6912	29.7549	RPS17	Cluster -309
30.4881	30.5789	30.6429	30.1677	30.1452	29.8931	29.9559	30.2467	30.0883	30.1319	29.9306	29.7989	30.0623	TPI1	Cluster -309
30.6369	30.8744	31.1164	29.9463	30.0005	29.5059	29.7008	29.7936	29.5289	29.8701	29.9671	29.9063	30.028	PFN1	Cluster -309
30.2031	30.6718	30.4797	29.6682	29.4478	29.4941	29.204	30.0364	29.6902	29.6108	29.7264	29.8319	29.6209	PPIA	Cluster -309
30.6327	30.475	30.4576	30.3124	29.8024	30.136	29.9491	29.9682	30.0548	29.7196	30.6702	30.5679	30.7724	RPS14	Cluster -309
30.2927	30.2327	30.3358	30.0882	29.9937	30.0288	29.8898	30.2064	30.1505	30.0254	30.316	30.2654	30.3667	UGDH	Cluster -309
30.8756	30.2389	30.736	29.752	30.0721	29.8073	29.8741	29.9297	29.9352	29.6355	30.334	30.5806	30.0875	TUBB	Cluster -309
30.0957	30.2104	30.0683	30.1639	30.1403	30.1315	30.0864	30.071	30.3327	30.1085	30.9784	31.0972	30.8596	IKBIP	Cluster -309
29.8252	29.9017	29.8211	30.0419	30.0005	30.1041	30.37	30.1202	30.0739	30.2283	30.4243	30.547	30.3016	EMC1	Cluster -309
29.9867	30.0817	29.7553	30.3922	30.2045	30.1511	30.3844	30.3423	30.1561	30.2658	30.7736	30.859	30.6881	CPT1A	Cluster -309
30.0124	29.9188	29.9947	30.5235	30.4205	30.2209	30.2122	29.9704	30.2104	30.2114	30.4786	30.4423	30.5149	UQCRH;UQCRHL	Cluster -309
30.1755	29.8716	29.8135	30.3405	30.0758	30.2008	30.1245	30.1927	30.0165	30.2566	30.5607	30.5808	30.5407	PGAM5	Cluster -309
29.8309	30.2532	30.1364	29.8623	30.085	30.1146	30.189	29.2474	29.8557	29.3347	30.5872	30.63	30.5443	ACAT1	Cluster -309
29.2257	29.349	29.4957	29.8383	29.7052	29.9781	30.3098	29.9666	29.7286	29.6236	30.4884	30.4897	30.4872	MRPL11	Cluster -309
30.1893	29.8616	30.1257	29.5889	29.6444	29.3832	29.4273	29.5669	29.2154	29.615	30.084	30.2714	29.8967	PCBP2	Cluster -309
29.8499	29.9673	29.7236	29.9436	29.8861	30.0627	29.8362	30.0621	30.0156	29.9461	30.2139	30.1992	30.2287	NCEH1	Cluster -309
29.8544	30.214	30.1955	29.7674	29.5627	29.8256	29.6196	29.5956	30.0081	29.6601	30.392	30.4378	30.3461	NQO1	Cluster -309
29.6947	29.8659	29.8055	29.81	29.8564	29.8172	29.8062	29.6375	29.7221	29.7158	30.3983	30.2779	30.5186	TXNDC5	Cluster -309
29.896	29.3178	29.5112	29.7841	29.9864	29.6666	29.5227	29.7104	29.7209	29.5477	30.5202	30.5197	30.5207	PRKCSH	Cluster -309
29.3716	29.7826	29.2212	29.5214	29.7101	29.629	29.6964	29.3572	29.4969	29.6609	30.2041	30.0996	30.3086	MLEC	Cluster -309
29.7542	29.7345	29.7837	29.5266	29.5203	29.4263	29.5609	29.6748	29.62	29.7127	30.1523	30.0576	30.2471	ITGB5	Cluster -309
29.3689	29.0728	29.047	29.5368	29.4075	29.3906	29.7078	29.6365	29.351	29.6284	30.0619	30.2334	29.8904	SRPRB	Cluster -309
29.319	29.5167	29.2721	29.8363	29.7274	29.5857	29.8214	29.94	29.7621	29.9712	29.8745	29.7566	29.9923	ATP1B1	Cluster -309
29.2146	29.4455	28.996	29.5443	29.5797	29.5447	29.6909	29.7372	29.7041	29.6451	29.6957	29.857	29.5343	NDUFB9	Cluster -309
29.324	29.3241	29.3576	29.3658	29.6332	29.7972	29.613	29.8826	29.8945	29.9337	29.7488	29.8652	29.6323	DHRS7	Cluster -309
29.3664	29.3896	29.4293	29.8748	29.9299	29.9011	29.8686	29.6531	29.7761	29.5625	29.6868	29.7119	29.6618	CYB5A	Cluster -309
29.5092	29.0184	29.4106	29.9184	29.7359	29.9695	29.6906	29.8881	29.9627	29.9345	30.1066	30.1282	30.0851	NDUFA10	Cluster -309
